# Supplementary material for: Exploring the roles and potential therapeutic strategies of inflammation and metabolism in the pathogenesis of vitiligo: a mendelian randomization and bioinformatics-based investigation
Source: Front Genet. 2024 Apr 10;15:1385339. doi: 10.3389/fgene.2024.1385339 (PMC11039897; doi:10.3389/fgene.2024.1385339)
Supplement: Supplementary file 1 [file Table1.XLSX]

## Sheet: S1
Supplementary Table S1 Details of the data sources used in this study.
Study	Phenotype	Population	Cases	Controls	PMID	Source
deCODE	4,907 Plasma protein	European	35559	-	34857953	https://www.decode.com/summarydata/
GWAS catalog	91 Inflammatory protein	European	14824	-	37679551	https://www.phpc.cam.ac.uk/ceu/proteins
GWAS catalog	731 immune cell traits	European	3757	-	32929287	http://ftp.ebi.ac.uk/pub/databases/gwas/summary_statistics
GWAS catalog	1,091 blood metabolites and 309 metabolite ratios	European	8299	-	36635386	https://www.ebi.ac.uk/gwas/studies/GCST90199621-902010209
FinnGen R10	Vitiligo	European	292	385509	-	https://www.finngen.fi/en/access_results

## Sheet: S2
Supplementary Table S2 Instrumental variables used in MR analysis of the association between 49 inflammatory and immune-related proteins and Vitiligo.
ID.Exposure	Exposure	ID.Outcome	Outcome	SNP	Effect_allele	Other_allele	EAF	Beta.exposure	SE.exposure	P-value.exposure	Beta.outcome	SE.outcome	P-value.outcome	R2	F
GCST90274771	NKR2B4	finngen_R10_L12_VITILIGO	Vitiligo	rs10903115	A	G	0.4429	-0.0559	0.0122	4.61e-06	-0.0330155	0.0835847	0.692846	0.00146763	20.9944
GCST90274771	NKR2B4	finngen_R10_L12_VITILIGO	Vitiligo	rs3828139	T	C	0.4677	0.0744	0.0119	4.05e-10	-0.0606276	0.0830818	0.465553	0.00272907	39.0888
GCST90274771	NKR2B4	finngen_R10_L12_VITILIGO	Vitiligo	rs147033439	A	G	0.0249	0.2053	0.0411	5.88e-07	-0.169952	0.349733	0.627004	0.00169116	24.9514
GCST90274771	NKR2B4	finngen_R10_L12_VITILIGO	Vitiligo	rs11265488	A	G	0.4675	-0.0624	0.0118	1.24e-07	-0.161961	0.0834999	0.0524228	0.00195378	27.9644
GCST90274771	NKR2B4	finngen_R10_L12_VITILIGO	Vitiligo	rs11265493	A	G	0.4066	0.2122	0.0119	3.99e-71	-0.0732347	0.0848778	0.388233	0.0217749	317.978
GCST90274771	NKR2B4	finngen_R10_L12_VITILIGO	Vitiligo	rs4672486	A	G	0.4329	0.0661	0.0117	1.61e-08	-0.035403	0.0833698	0.671092	0.00216392	31.9177
GCST90274771	NKR2B4	finngen_R10_L12_VITILIGO	Vitiligo	rs1434219	T	C	0.4388	-0.0589	0.0123	1.68e-06	-0.0759967	0.0843483	0.367595	0.00160267	22.9309
GCST90274771	NKR2B4	finngen_R10_L12_VITILIGO	Vitiligo	rs56272634	T	C	0.6994	0.0704	0.0126	2.31e-08	-0.0535025	0.0916349	0.559311	0.00211529	31.2179
GCST90274771	NKR2B4	finngen_R10_L12_VITILIGO	Vitiligo	rs1574847	C	G	0.2366	-0.0637	0.0139	4.59e-06	0.126284	0.0951699	0.18453	0.00146802	21.0014
GCST90274771	NKR2B4	finngen_R10_L12_VITILIGO	Vitiligo	rs114758826	A	G	0.0393	-0.1804	0.0337	8.65e-08	-0.167651	0.226642	0.459473	0.00194216	28.6558
GCST90274771	NKR2B4	finngen_R10_L12_VITILIGO	Vitiligo	rs78142752	T	C	0.0184	0.2288	0.0497	4.15e-06	0.315052	0.26624	0.236676	0.00143653	21.1933
GCST90274771	NKR2B4	finngen_R10_L12_VITILIGO	Vitiligo	rs6928352	A	G	0.0794	-0.1074	0.0215	5.87e-07	-0.246943	0.151044	0.102069	0.00169131	24.9535
GCST90274771	NKR2B4	finngen_R10_L12_VITILIGO	Vitiligo	rs2554697	A	G	0.6347	0.0627	0.0134	2.88e-06	-0.0201407	0.0884817	0.819937	0.00185513	21.894
GCST90274771	NKR2B4	finngen_R10_L12_VITILIGO	Vitiligo	rs34826779	T	G	0.248	0.063	0.0138	4.99e-06	-0.144723	0.101116	0.152355	0.00145683	20.8412
GCST90274771	NKR2B4	finngen_R10_L12_VITILIGO	Vitiligo	rs10992054	T	C	0.9873	-0.3705	0.0763	1.2e-06	-0.0224029	0.533329	0.966494	0.00191302	23.5791
GCST90274771	NKR2B4	finngen_R10_L12_VITILIGO	Vitiligo	rs11020961	A	G	0.8167	0.0768	0.0161	1.84e-06	0.066746	0.100504	0.50662	0.00159037	22.7547
GCST90274771	NKR2B4	finngen_R10_L12_VITILIGO	Vitiligo	rs11220506	A	G	0.1876	-0.0702	0.0147	1.79e-06	-0.179278	0.0949018	0.0588803	0.00154616	22.8055
GCST90274771	NKR2B4	finngen_R10_L12_VITILIGO	Vitiligo	rs3184504	T	C	0.4764	0.116	0.0128	1.27e-19	-0.28521	0.0796675	0.00034359	0.00692246	82.1289
GCST90274771	NKR2B4	finngen_R10_L12_VITILIGO	Vitiligo	rs149458216	A	C	0.0182	-0.2146	0.047	4.97e-06	0.0980604	0.336099	0.77047	0.00141401	20.848
GCST90274771	NKR2B4	finngen_R10_L12_VITILIGO	Vitiligo	rs72837690	T	C	0.6405	-0.0776	0.0125	5.37e-10	-0.049702	0.0845028	0.556418	0.00269062	38.5393
GCST90274771	NKR2B4	finngen_R10_L12_VITILIGO	Vitiligo	rs139924614	A	G	0.9666	0.1618	0.0348	3.33e-06	-0.169499	0.463214	0.714426	0.0014661	21.6172
GCST90274780	CXCL10	finngen_R10_L12_VITILIGO	Vitiligo	rs112202639	A	G	0.9671	-0.1609	0.0336	1.68e-06	0.272613	0.199728	0.172277	0.00155311	22.9316
GCST90274780	CXCL10	finngen_R10_L12_VITILIGO	Vitiligo	rs1563171	A	G	0.7042	0.0592	0.0127	3.14e-06	0.0870372	0.0900629	0.333842	0.00147217	21.7288
GCST90274780	CXCL10	finngen_R10_L12_VITILIGO	Vitiligo	rs12476448	T	C	0.4864	0.0536	0.0115	3.15e-06	0.0151976	0.0831155	0.854916	0.00147212	21.7237
GCST90274780	CXCL10	finngen_R10_L12_VITILIGO	Vitiligo	rs12629593	T	G	0.1209	-0.0879	0.0182	1.37e-06	-0.213687	0.15053	0.155734	0.00157976	23.3257
GCST90274780	CXCL10	finngen_R10_L12_VITILIGO	Vitiligo	rs72651343	T	C	0.9892	-0.6096	0.0619	6.98e-23	0.747967	0.500123	0.134767	0.00675766	96.9859
GCST90274780	CXCL10	finngen_R10_L12_VITILIGO	Vitiligo	rs115140093	T	C	0.9732	-0.5186	0.042	5.02e-35	-0.239433	0.314034	0.445796	0.0102363	152.464
GCST90274780	CXCL10	finngen_R10_L12_VITILIGO	Vitiligo	rs12646113	T	C	0.246	0.0977	0.0136	6.78e-13	-0.167323	0.0956707	0.0803008	0.00348872	51.6073
GCST90274780	CXCL10	finngen_R10_L12_VITILIGO	Vitiligo	rs72682331	A	G	0.0979	0.1089	0.0209	1.88e-07	-0.225733	0.139019	0.104427	0.00183988	27.1496
GCST90274780	CXCL10	finngen_R10_L12_VITILIGO	Vitiligo	rs2523495	T	C	0.1048	0.1095	0.0196	2.31e-08	0.0336993	0.142849	0.813504	0.00211286	31.2116
GCST90274780	CXCL10	finngen_R10_L12_VITILIGO	Vitiligo	rs12174864	A	G	0.6254	-0.0582	0.0121	1.51e-06	-0.0704289	0.0844609	0.404357	0.00161603	23.1353
GCST90274780	CXCL10	finngen_R10_L12_VITILIGO	Vitiligo	rs12155428	T	C	0.0284	-0.1765	0.0375	2.52e-06	-0.754282	0.516127	0.143899	0.00150156	22.1527
GCST90274780	CXCL10	finngen_R10_L12_VITILIGO	Vitiligo	rs2349689	A	G	0.2555	-0.0789	0.0164	1.5e-06	0.0317803	0.107946	0.768444	0.00161663	23.1455
GCST90274780	CXCL10	finngen_R10_L12_VITILIGO	Vitiligo	rs143796249	C	G	0.012	-0.2858	0.062	4.03e-06	0.158554	0.239535	0.50802	0.00148437	21.2491
GCST90274780	CXCL10	finngen_R10_L12_VITILIGO	Vitiligo	rs10481754	T	C	0.4567	-0.0548	0.0119	4.12e-06	0.0787151	0.0836254	0.34656	0.00148139	21.2064
GCST90274780	CXCL10	finngen_R10_L12_VITILIGO	Vitiligo	rs4367871	T	C	0.5587	-0.0567	0.0119	1.89e-06	-0.0161539	0.0834145	0.846443	0.00158573	22.7024
GCST90274780	CXCL10	finngen_R10_L12_VITILIGO	Vitiligo	rs12779465	A	C	0.2969	-0.0698	0.015	3.27e-06	0.143341	0.0969071	0.139097	0.00183697	21.6535
GCST90274780	CXCL10	finngen_R10_L12_VITILIGO	Vitiligo	rs55732300	A	G	0.929	0.1175	0.025	2.6e-06	0.0159708	0.225589	0.94356	0.00149762	22.09
GCST90274780	CXCL10	finngen_R10_L12_VITILIGO	Vitiligo	rs741344	A	G	0.7036	-0.06	0.013	3.92e-06	-0.182511	0.0859036	0.0336202	0.00148804	21.3018
GCST90274780	CXCL10	finngen_R10_L12_VITILIGO	Vitiligo	rs3184504	T	C	0.4756	0.1138	0.0131	3.72e-18	-0.28521	0.0796675	0.00034359	0.00635947	75.4644
GCST90274780	CXCL10	finngen_R10_L12_VITILIGO	Vitiligo	rs1077965	A	G	0.5648	-0.0546	0.0118	3.71e-06	0.0139978	0.0836613	0.867123	0.0014515	21.4102
GCST90274780	CXCL10	finngen_R10_L12_VITILIGO	Vitiligo	rs74956615	A	T	0.0495	-0.1358	0.0294	3.86e-06	-0.580525	0.22585	0.0101583	0.00155844	21.3356
GCST90274780	CXCL10	finngen_R10_L12_VITILIGO	Vitiligo	rs4804148	T	C	0.7227	-0.0629	0.013	1.31e-06	-0.00984072	0.0904083	0.913323	0.00158551	23.4107
GCST90274780	CXCL10	finngen_R10_L12_VITILIGO	Vitiligo	rs150519056	T	C	0.9688	-0.1841	0.0376	9.77e-07	0.3895	0.232317	0.0936224	0.00175207	23.9735
GCST90274787	FGF19	finngen_R10_L12_VITILIGO	Vitiligo	rs12407505	A	G	0.9664	-0.1614	0.0352	4.53e-06	-0.170559	0.376502	0.650541	0.00142499	21.0243
GCST90274787	FGF19	finngen_R10_L12_VITILIGO	Vitiligo	rs834971	A	G	0.3002	-0.0614	0.0128	1.61e-06	0.0979143	0.091642	0.285321	0.00156011	23.01
GCST90274787	FGF19	finngen_R10_L12_VITILIGO	Vitiligo	rs112126444	A	G	0.1012	-0.0927	0.0199	3.19e-06	0.0356067	0.14589	0.80718	0.0014707	21.6997
GCST90274787	FGF19	finngen_R10_L12_VITILIGO	Vitiligo	rs13103023	A	G	0.3415	0.0837	0.0124	1.48e-11	-0.0572163	0.085831	0.505018	0.0031774	45.5625
GCST90274787	FGF19	finngen_R10_L12_VITILIGO	Vitiligo	rs12520287	T	C	0.9175	-0.1014	0.0221	4.47e-06	-0.0112933	0.131513	0.931568	0.00147061	21.0519
GCST90274787	FGF19	finngen_R10_L12_VITILIGO	Vitiligo	rs12110436	T	C	0.0418	-0.136	0.0297	4.67e-06	-0.0847581	0.204802	0.678982	0.00142043	20.9684
GCST90274787	FGF19	finngen_R10_L12_VITILIGO	Vitiligo	rs145274424	T	C	0.9777	0.1992	0.0421	2.23e-06	0.297836	0.330694	0.367781	0.00151727	22.388
GCST90274787	FGF19	finngen_R10_L12_VITILIGO	Vitiligo	rs2906655	T	C	0.2503	-0.0623	0.0135	3.93e-06	-0.0183528	0.10463	0.86076	0.00144263	21.2965
GCST90274787	FGF19	finngen_R10_L12_VITILIGO	Vitiligo	rs7005978	A	G	0.3458	-0.1055	0.0123	9.72e-18	0.0507908	0.0854109	0.552067	0.00496565	73.569
GCST90274787	FGF19	finngen_R10_L12_VITILIGO	Vitiligo	rs79110990	A	G	0.1762	0.073	0.0156	2.88e-06	-0.0624992	0.104224	0.548733	0.00152971	21.8976
GCST90274787	FGF19	finngen_R10_L12_VITILIGO	Vitiligo	rs35836706	A	G	0.0203	0.2151	0.0456	2.39e-06	0.0235737	0.258206	0.927256	0.00150811	22.2511
GCST90274787	FGF19	finngen_R10_L12_VITILIGO	Vitiligo	rs11244038	C	G	0.0898	0.1199	0.0247	1.21e-06	0.106522	0.128038	0.405435	0.00199565	23.5638
GCST90274787	FGF19	finngen_R10_L12_VITILIGO	Vitiligo	rs191522330	T	C	0.9812	0.2325	0.0488	1.89e-06	0.0132944	0.224747	0.952831	0.00153801	22.699
GCST90274787	FGF19	finngen_R10_L12_VITILIGO	Vitiligo	rs1671812	T	C	0.6316	0.0621	0.0132	2.54e-06	0.162392	0.0908211	0.0737683	0.00178029	22.1327
GCST90274787	FGF19	finngen_R10_L12_VITILIGO	Vitiligo	rs142067135	A	G	0.0198	-0.2295	0.0492	3.09e-06	-0.28977	0.559527	0.604539	0.00157345	21.7588
GCST90274787	FGF19	finngen_R10_L12_VITILIGO	Vitiligo	rs10777251	A	G	0.1923	-0.0767	0.0166	3.83e-06	-0.0276915	0.102982	0.788009	0.00171748	21.3489
GCST90274787	FGF19	finngen_R10_L12_VITILIGO	Vitiligo	rs76708593	T	C	0.9158	0.1024	0.0222	3.98e-06	0.113456	0.135259	0.401575	0.00148626	21.2762
GCST90274787	FGF19	finngen_R10_L12_VITILIGO	Vitiligo	rs17326790	T	C	0.0209	0.2161	0.0471	4.47e-06	-0.211492	0.273116	0.438712	0.0014262	21.0508
GCST90274787	FGF19	finngen_R10_L12_VITILIGO	Vitiligo	rs117398067	T	C	0.0178	0.2583	0.0564	4.65e-06	-0.0743093	0.242659	0.75943	0.00142075	20.9745
GCST90274787	FGF19	finngen_R10_L12_VITILIGO	Vitiligo	rs2306969	A	G	0.2338	0.0674	0.0141	1.75e-06	0.154277	0.101253	0.127588	0.0015481	22.8498
GCST90274787	FGF19	finngen_R10_L12_VITILIGO	Vitiligo	rs516246	T	C	0.445	-0.1661	0.0118	5.31e-45	0.200062	0.085716	0.0195957	0.0132624	198.141
GCST90274788	FGF21	finngen_R10_L12_VITILIGO	Vitiligo	rs145127946	A	G	0.037	-0.1747	0.036	1.22e-06	-0.39165	0.488897	0.42308	0.00164491	23.5495
GCST90274788	FGF21	finngen_R10_L12_VITILIGO	Vitiligo	rs10495032	T	G	0.0383	-0.1557	0.0318	9.77e-07	0.199416	0.160209	0.213234	0.00162618	23.973
GCST90274788	FGF21	finngen_R10_L12_VITILIGO	Vitiligo	rs1260326	T	C	0.3977	0.1323	0.0119	1.03e-28	-0.0981019	0.0873754	0.261538	0.00832247	123.602
GCST90274788	FGF21	finngen_R10_L12_VITILIGO	Vitiligo	rs7610704	T	C	0.4644	-0.0568	0.012	2.21e-06	-0.00338808	0.083239	0.967533	0.00156506	22.4044
GCST90274788	FGF21	finngen_R10_L12_VITILIGO	Vitiligo	rs4700382	T	C	0.2698	-0.063	0.0136	3.62e-06	0.0724723	0.0941123	0.441262	0.00149909	21.4587
GCST90274788	FGF21	finngen_R10_L12_VITILIGO	Vitiligo	rs60277384	T	C	0.8922	-0.0881	0.019	3.54e-06	0.123114	0.117441	0.2945	0.00145651	21.5003
GCST90274788	FGF21	finngen_R10_L12_VITILIGO	Vitiligo	rs13229619	A	G	0.1297	-0.1609	0.0176	6.13e-20	0.0455041	0.123962	0.713559	0.00563773	83.577
GCST90274788	FGF21	finngen_R10_L12_VITILIGO	Vitiligo	rs7012637	A	G	0.4812	-0.0605	0.012	4.61e-07	-0.0853696	0.0831303	0.30445	0.00177522	25.4184
GCST90274788	FGF21	finngen_R10_L12_VITILIGO	Vitiligo	rs188758663	A	G	0.0104	-0.3801	0.0749	3.88e-07	-0.835958	0.607315	0.168672	0.00220269	25.7533
GCST90274788	FGF21	finngen_R10_L12_VITILIGO	Vitiligo	rs12290350	T	C	0.2168	-0.0689	0.0145	2.02e-06	-0.0158893	0.108357	0.883418	0.00157722	22.5789
GCST90274788	FGF21	finngen_R10_L12_VITILIGO	Vitiligo	rs2429473	A	C	0.795	-0.0812	0.0147	3.32e-08	-0.132692	0.105621	0.209004	0.00213024	30.5125
GCST90274788	FGF21	finngen_R10_L12_VITILIGO	Vitiligo	rs72965996	A	G	0.031	-0.2215	0.0444	6.08e-07	-0.444307	0.299585	0.138054	0.00179942	24.8875
GCST90274788	FGF21	finngen_R10_L12_VITILIGO	Vitiligo	rs838131	A	C	0.501	0.1627	0.013	6.15e-36	-0.0791388	0.0839867	0.34605	0.0108408	156.635
GCST90274788	FGF21	finngen_R10_L12_VITILIGO	Vitiligo	rs142603673	T	C	0.0232	-0.2352	0.0455	2.35e-07	-0.618578	0.462145	0.180736	0.00187164	26.7209
GCST90274802	IL-17C	finngen_R10_L12_VITILIGO	Vitiligo	rs114882743	A	T	0.9804	-0.3259	0.0548	2.73e-09	0.101628	0.531215	0.848281	0.00310833	35.3678
GCST90274802	IL-17C	finngen_R10_L12_VITILIGO	Vitiligo	rs12092228	T	G	0.0512	0.1508	0.0327	4e-06	0.185419	0.177109	0.295135	0.00214574	21.267
GCST90274802	IL-17C	finngen_R10_L12_VITILIGO	Vitiligo	rs77654242	T	G	0.9707	-0.2174	0.0469	3.56e-06	0.231016	0.259344	0.373053	0.00208338	21.4869
GCST90274802	IL-17C	finngen_R10_L12_VITILIGO	Vitiligo	rs1072074	A	G	0.5847	-0.0649	0.0141	4.17e-06	0.00739814	0.0850142	0.930654	0.0017948	21.1861
GCST90274802	IL-17C	finngen_R10_L12_VITILIGO	Vitiligo	rs11931996	T	C	0.9068	-0.1219	0.0262	3.28e-06	-0.00824349	0.186794	0.9648	0.0019048	21.6474
GCST90274802	IL-17C	finngen_R10_L12_VITILIGO	Vitiligo	rs59356989	A	G	0.8432	-0.0882	0.0177	6.26e-07	0.141706	0.111224	0.202641	0.00210202	24.8308
GCST90274802	IL-17C	finngen_R10_L12_VITILIGO	Vitiligo	rs75246422	T	C	0.1233	-0.0951	0.0201	2.23e-06	0.019236	0.121358	0.874058	0.00189494	22.3856
GCST90274802	IL-17C	finngen_R10_L12_VITILIGO	Vitiligo	rs72815428	T	C	0.0423	-0.1673	0.0366	4.85e-06	0.211247	0.358508	0.555699	0.00177163	20.8944
GCST90274802	IL-17C	finngen_R10_L12_VITILIGO	Vitiligo	rs2814092	C	G	0.6437	0.0624	0.0135	3.8e-06	-0.0512898	0.0866922	0.554097	0.00180885	21.3649
GCST90274802	IL-17C	finngen_R10_L12_VITILIGO	Vitiligo	rs1920106	T	C	0.3948	0.0633	0.0132	1.62e-06	-0.0477075	0.0842267	0.57111	0.0019467	22.9964
GCST90274802	IL-17C	finngen_R10_L12_VITILIGO	Vitiligo	rs554604740	A	G	0.0286	0.1926	0.0401	1.56e-06	0.278054	0.316443	0.379571	0.00206523	23.0687
GCST90274802	IL-17C	finngen_R10_L12_VITILIGO	Vitiligo	rs10870773	A	G	0.8025	-0.0816	0.0171	1.82e-06	-0.174976	0.0949853	0.0654546	0.0020035	22.7713
GCST90274802	IL-17C	finngen_R10_L12_VITILIGO	Vitiligo	rs12863903	T	C	0.1597	-0.0857	0.018	1.93e-06	-0.230086	0.109661	0.0358914	0.00199444	22.6682
GCST90274802	IL-17C	finngen_R10_L12_VITILIGO	Vitiligo	rs8015296	C	G	0.0991	-0.1162	0.0253	4.37e-06	-0.116783	0.152832	0.444793	0.00222515	21.0946
GCST90274802	IL-17C	finngen_R10_L12_VITILIGO	Vitiligo	rs12895022	T	C	0.0906	0.1091	0.0236	3.78e-06	-0.00971983	0.142792	0.94573	0.00181212	21.371
GCST90274802	IL-17C	finngen_R10_L12_VITILIGO	Vitiligo	rs39779	C	G	0.1032	0.1077	0.0227	2.09e-06	0.0234339	0.122998	0.8489	0.00198057	22.5102
GCST90274802	IL-17C	finngen_R10_L12_VITILIGO	Vitiligo	rs17700884	T	G	0.3783	-0.105	0.0136	1.16e-14	-0.0427611	0.0830717	0.606728	0.00503756	59.6075
GCST90274816	IL-7	finngen_R10_L12_VITILIGO	Vitiligo	rs77336315	A	C	0.9836	0.2512	0.0531	2.24e-06	0.207551	0.558659	0.710253	0.00161919	22.3795
GCST90274816	IL-7	finngen_R10_L12_VITILIGO	Vitiligo	rs74131483	A	G	0.9451	0.1372	0.0274	5.52e-07	-0.373709	0.190343	0.0496067	0.00189044	25.073
GCST90274816	IL-7	finngen_R10_L12_VITILIGO	Vitiligo	rs144728120	T	C	0.0436	0.1495	0.0316	2.23e-06	0.312742	0.184078	0.0893244	0.00151876	22.3825
GCST90274816	IL-7	finngen_R10_L12_VITILIGO	Vitiligo	rs11742240	T	G	0.2796	-0.0647	0.0131	7.86e-07	-0.0612512	0.0882388	0.487587	0.00165283	24.393
GCST90274816	IL-7	finngen_R10_L12_VITILIGO	Vitiligo	rs1050152	T	C	0.4122	-0.0651	0.0133	9.84e-07	-0.035644	0.0892785	0.689712	0.00202918	23.9584
GCST90274816	IL-7	finngen_R10_L12_VITILIGO	Vitiligo	rs55849454	A	G	0.7913	0.0729	0.0159	4.54e-06	0.124117	0.111766	0.266779	0.0017201	21.0214
GCST90274816	IL-7	finngen_R10_L12_VITILIGO	Vitiligo	rs12699881	A	G	0.2517	0.068	0.0138	8.33e-07	-0.0408153	0.0872808	0.640047	0.00169673	24.2806
GCST90274816	IL-7	finngen_R10_L12_VITILIGO	Vitiligo	rs7026771	A	G	0.5682	0.0691	0.0148	3.03e-06	-0.0257782	0.0842512	0.75963	0.00175474	21.7988
GCST90274816	IL-7	finngen_R10_L12_VITILIGO	Vitiligo	rs12321566	A	G	0.237	0.0698	0.0139	5.12e-07	0.0607455	0.0921377	0.50971	0.00176212	25.2163
GCST90274816	IL-7	finngen_R10_L12_VITILIGO	Vitiligo	rs570880779	T	C	0.0215	-0.2336	0.0505	3.73e-06	-0.55386	0.658305	0.400156	0.00157053	21.3975
GCST90274816	IL-7	finngen_R10_L12_VITILIGO	Vitiligo	rs79072837	T	C	0.0497	-0.136	0.028	1.19e-06	-0.329084	0.224423	0.142552	0.0016009	23.5918
GCST90274816	IL-7	finngen_R10_L12_VITILIGO	Vitiligo	rs10403201	A	G	0.2923	-0.0584	0.0127	4.26e-06	-0.145439	0.0963231	0.131068	0.00143368	21.1455
GCST90274835	SLAM	finngen_R10_L12_VITILIGO	Vitiligo	rs12058421	A	C	0.1616	-0.1256	0.0159	2.8e-15	-0.133968	0.112198	0.232464	0.00421867	62.4001
GCST90274835	SLAM	finngen_R10_L12_VITILIGO	Vitiligo	rs60094514	T	C	0.8506	0.2209	0.0162	2.45e-42	-0.03952	0.107531	0.713229	0.0124655	185.935
GCST90274835	SLAM	finngen_R10_L12_VITILIGO	Vitiligo	rs13014154	A	G	0.3695	-0.0612	0.0123	6.5e-07	0.0719186	0.0871389	0.409182	0.0017303	24.7567
GCST90274835	SLAM	finngen_R10_L12_VITILIGO	Vitiligo	rs192245879	A	G	0.989	0.3328	0.0655	3.76e-07	0.145147	0.632121	0.818388	0.00186762	25.8157
GCST90274835	SLAM	finngen_R10_L12_VITILIGO	Vitiligo	rs10212190	A	T	0.6151	0.0727	0.0121	1.88e-09	-0.00329998	0.0847572	0.968943	0.00252106	36.0992
GCST90274835	SLAM	finngen_R10_L12_VITILIGO	Vitiligo	rs3806818	A	G	0.1909	0.0707	0.0153	3.82e-06	0.236485	0.105802	0.0254056	0.00153924	21.3529
GCST90274835	SLAM	finngen_R10_L12_VITILIGO	Vitiligo	rs13147502	A	G	0.5964	-0.0609	0.0127	1.62e-06	-0.0612189	0.0834331	0.463102	0.00178752	22.9947
GCST90274835	SLAM	finngen_R10_L12_VITILIGO	Vitiligo	rs7745783	T	C	0.4969	-0.0589	0.0119	7.44e-07	-0.0468591	0.0829772	0.572262	0.00171215	24.4983
GCST90274835	SLAM	finngen_R10_L12_VITILIGO	Vitiligo	rs2623960	T	C	0.2204	0.0688	0.0143	1.5e-06	-0.0138792	0.0967077	0.885882	0.0016179	23.1475
GCST90274835	SLAM	finngen_R10_L12_VITILIGO	Vitiligo	rs10499604	T	C	0.3266	0.058	0.0125	3.48e-06	-0.0343172	0.0893748	0.701	0.00145968	21.5296
GCST90274835	SLAM	finngen_R10_L12_VITILIGO	Vitiligo	rs79348253	A	G	0.0447	-0.1585	0.0295	7.75e-08	-0.04369	0.172922	0.800533	0.00195769	28.8679
GCST90274835	SLAM	finngen_R10_L12_VITILIGO	Vitiligo	rs17720330	C	G	0.0213	-0.1982	0.043	4.04e-06	0.119338	0.309661	0.699955	0.00144075	21.2457
GCST90274835	SLAM	finngen_R10_L12_VITILIGO	Vitiligo	rs2790462	T	C	0.2977	-0.0747	0.0126	3.06e-09	-0.0490424	0.0992829	0.62133	0.00238031	35.148
GCST90274835	SLAM	finngen_R10_L12_VITILIGO	Vitiligo	rs138657007	A	G	0.0181	-0.2863	0.0577	6.98e-07	0.240518	0.461245	0.602051	0.00192156	24.6202
GCST90274835	SLAM	finngen_R10_L12_VITILIGO	Vitiligo	rs3184504	T	C	0.4758	0.097	0.013	8.55e-14	-0.28521	0.0796675	0.00034359	0.00470356	55.6746
GCST90274835	SLAM	finngen_R10_L12_VITILIGO	Vitiligo	rs111865527	T	C	0.9863	0.2712	0.0569	1.88e-06	-0.326518	0.344835	0.343698	0.00159254	22.7172
GCST90274835	SLAM	finngen_R10_L12_VITILIGO	Vitiligo	rs73231041	C	G	0.0148	-0.2791	0.0598	3.05e-06	0.303949	0.559031	0.586643	0.00170783	21.783
GCST90274835	SLAM	finngen_R10_L12_VITILIGO	Vitiligo	rs112742549	T	C	0.9791	0.2421	0.0506	1.71e-06	-0.000369216	0.458823	0.999358	0.00169323	22.8923
GCST90274835	SLAM	finngen_R10_L12_VITILIGO	Vitiligo	rs147616029	T	C	0.3774	-0.0644	0.0128	4.87e-07	-0.0544223	0.0859245	0.52649	0.00196635	25.3135
GCST90274835	SLAM	finngen_R10_L12_VITILIGO	Vitiligo	rs1609310	T	G	0.5136	-0.0557	0.012	3.46e-06	-0.0136142	0.0865074	0.874948	0.00150606	21.5451
GCST90274835	SLAM	finngen_R10_L12_VITILIGO	Vitiligo	rs56244095	A	C	0.2121	0.1013	0.0156	8.38e-11	-0.171008	0.0935358	0.0675103	0.00294333	42.1667
GCST90274835	SLAM	finngen_R10_L12_VITILIGO	Vitiligo	rs2725405	C	G	0.4462	0.0894	0.0141	2.29e-10	0.126339	0.0835873	0.130672	0.00389953	40.201
GCST90274835	SLAM	finngen_R10_L12_VITILIGO	Vitiligo	rs149092077	A	G	0.9888	-0.3592	0.073	8.63e-07	-0.477796	0.732884	0.51444	0.00216967	24.2118
GCST90274835	SLAM	finngen_R10_L12_VITILIGO	Vitiligo	rs35271532	A	G	0.0449	-0.1486	0.0324	4.51e-06	-0.185358	0.265915	0.485767	0.00147048	21.0352
GCST90274835	SLAM	finngen_R10_L12_VITILIGO	Vitiligo	rs3745163	A	C	0.2299	0.0674	0.0145	3.35e-06	-0.0176867	0.0969711	0.855275	0.00157843	21.6065
GCST90274835	SLAM	finngen_R10_L12_VITILIGO	Vitiligo	rs73151926	T	C	0.0805	0.1063	0.0229	3.45e-06	0.169547	0.189233	0.370269	0.00150623	21.5474
GCST90274846	TNFSF12	finngen_R10_L12_VITILIGO	Vitiligo	rs12145644	A	T	0.2484	-0.0727	0.0141	2.52e-07	-0.0767019	0.0952621	0.420724	0.00185756	26.5846
GCST90274846	TNFSF12	finngen_R10_L12_VITILIGO	Vitiligo	rs2738752	A	G	0.6653	-0.0591	0.0129	4.62e-06	-0.137929	0.0866042	0.111242	0.00163124	20.9892
GCST90274846	TNFSF12	finngen_R10_L12_VITILIGO	Vitiligo	rs12726054	A	G	0.0734	0.109	0.0228	1.75e-06	-0.0315446	0.128472	0.806041	0.00155036	22.8551
GCST90274846	TNFSF12	finngen_R10_L12_VITILIGO	Vitiligo	rs2163333	A	G	0.9522	0.1404	0.0273	2.71e-07	0.23272	0.212468	0.27338	0.00179395	26.449
GCST90274846	TNFSF12	finngen_R10_L12_VITILIGO	Vitiligo	rs826688	A	T	0.3965	-0.0592	0.0125	2.18e-06	-0.0298405	0.0880106	0.734568	0.00174476	22.4297
GCST90274846	TNFSF12	finngen_R10_L12_VITILIGO	Vitiligo	rs3821473	A	G	0.2327	-0.0622	0.0136	4.8e-06	0.0063189	0.094548	0.946715	0.00141764	20.9172
GCST90274846	TNFSF12	finngen_R10_L12_VITILIGO	Vitiligo	rs73133996	C	G	0.4558	0.0812	0.012	1.32e-11	0.060558	0.083242	0.466924	0.00319484	45.7878
GCST90274846	TNFSF12	finngen_R10_L12_VITILIGO	Vitiligo	rs1965399	A	G	0.9544	-0.1312	0.028	2.79e-06	-0.366658	0.256427	0.152754	0.00148794	21.9559
GCST90274846	TNFSF12	finngen_R10_L12_VITILIGO	Vitiligo	rs9842051	C	G	0.748	0.1192	0.014	1.68e-17	-0.110879	0.108675	0.307593	0.00504879	72.4931
GCST90274846	TNFSF12	finngen_R10_L12_VITILIGO	Vitiligo	rs78254232	T	C	0.9813	-0.2108	0.0456	3.79e-06	-0.379522	0.469333	0.418721	0.00149785	21.3703
GCST90274846	TNFSF12	finngen_R10_L12_VITILIGO	Vitiligo	rs13107325	T	C	0.0696	0.2027	0.0236	8.77e-18	-0.280878	0.349926	0.422161	0.0049829	73.7706
GCST90274846	TNFSF12	finngen_R10_L12_VITILIGO	Vitiligo	rs11738159	T	C	0.4339	0.0577	0.0119	1.24e-06	-0.0634082	0.0847036	0.454106	0.00164298	23.5103
GCST90274846	TNFSF12	finngen_R10_L12_VITILIGO	Vitiligo	rs16879825	A	G	0.9577	-0.2027	0.0438	3.69e-06	-0.142491	0.167426	0.394731	0.00181448	21.417
GCST90274846	TNFSF12	finngen_R10_L12_VITILIGO	Vitiligo	rs11136339	T	C	0.388	0.0613	0.0122	5.05e-07	0.047684	0.0849999	0.574806	0.00184453	25.2465
GCST90274846	TNFSF12	finngen_R10_L12_VITILIGO	Vitiligo	rs56023600	T	C	0.8764	-0.0856	0.0186	4.18e-06	-0.102012	0.11579	0.378312	0.00148046	21.1798
GCST90274846	TNFSF12	finngen_R10_L12_VITILIGO	Vitiligo	rs7019909	T	C	0.1102	-0.0897	0.0193	3.36e-06	0.0943797	0.128396	0.462299	0.00150974	21.6008
GCST90274846	TNFSF12	finngen_R10_L12_VITILIGO	Vitiligo	rs579459	T	C	0.7888	0.1098	0.0157	2.68e-12	-0.243865	0.0992921	0.0140482	0.00413381	48.9109
GCST90274846	TNFSF12	finngen_R10_L12_VITILIGO	Vitiligo	rs111641307	C	G	0.9859	-0.401	0.0871	4.15e-06	0.644593	0.582178	0.268203	0.00202537	21.1959
GCST90274846	TNFSF12	finngen_R10_L12_VITILIGO	Vitiligo	rs76047473	T	C	0.0482	0.1318	0.0286	4.06e-06	-0.0766164	0.201557	0.703855	0.00144106	21.2373
GCST90274846	TNFSF12	finngen_R10_L12_VITILIGO	Vitiligo	rs10831650	A	G	0.3558	0.0692	0.0125	3.09e-08	0.07304	0.0920271	0.427383	0.00214068	30.6473
GCST90274846	TNFSF12	finngen_R10_L12_VITILIGO	Vitiligo	rs73590361	T	C	0.1517	-0.0744	0.0161	3.82e-06	0.131494	0.117225	0.26198	0.00144823	21.3547
GCST90274846	TNFSF12	finngen_R10_L12_VITILIGO	Vitiligo	rs117550445	C	G	0.9706	-0.1855	0.0377	8.64e-07	-0.294132	0.240245	0.220839	0.00164215	24.2106
GCST90274846	TNFSF12	finngen_R10_L12_VITILIGO	Vitiligo	rs4882710	T	C	0.3457	0.0666	0.0131	3.7e-07	-0.138515	0.0843214	0.100445	0.00180597	25.8467
GCST90274846	TNFSF12	finngen_R10_L12_VITILIGO	Vitiligo	rs552941568	A	C	0.1166	0.1015	0.0218	3.22e-06	-1.72281	2.44172	0.480454	0.00198631	21.678
GCST90274846	TNFSF12	finngen_R10_L12_VITILIGO	Vitiligo	rs34790908	T	C	0.2563	0.211	0.0129	3.9e-60	0.0228133	0.0970966	0.814244	0.0178388	267.538
GCST90274846	TNFSF12	finngen_R10_L12_VITILIGO	Vitiligo	rs7503751	A	G	0.0779	-0.1386	0.0238	5.76e-09	0.251106	0.190947	0.188493	0.00236828	33.9135
GCST90274846	TNFSF12	finngen_R10_L12_VITILIGO	Vitiligo	rs76133364	A	C	0.0315	0.1896	0.0369	2.77e-07	-0.142843	0.195106	0.464088	0.00199279	26.4012
8289_8_GPNMB_GPNMB	GPNMB	finngen_R10_L13_VITILIGO	Vitiligo	rs10250602	C	T	0.32919	-0.2351	0.008794	1.96e-157	-0.0332042	0.0922691	0.718951	0.019806	714.674
8289_8_GPNMB_GPNMB	GPNMB	finngen_R10_L14_VITILIGO	Vitiligo	rs117553971	C	T	0.01589	-0.4013	0.032836	2.39e-34	0.02123	0.155234	0.89122	0.00420495	149.353
8289_8_GPNMB_GPNMB	GPNMB	finngen_R10_L15_VITILIGO	Vitiligo	rs140966178	A	G	0.01332	-0.3481	0.036696	2.4e-21	0.00496269	0.42052	0.990584	0.00253765	89.98
8289_8_GPNMB_GPNMB	GPNMB	finngen_R10_L16_VITILIGO	Vitiligo	rs74937181	G	A	0.03332	-0.164	0.023414	2.48e-12	-0.19953	0.23112	0.387963	0.00138512	49.0582
8289_8_GPNMB_GPNMB	GPNMB	finngen_R10_L17_VITILIGO	Vitiligo	rs75988976	A	G	0.0902	-0.1012	0.014558	3.61e-12	-0.128935	0.1614	0.424374	0.00136436	48.3207
17151_84_IRF3_IRF_3	IRF3	finngen_R10_L18_VITILIGO	Vitiligo	rs10415576	C	T	0.38466	-0.0715	0.008322	8.54e-18	-0.309364	0.0893072	0.000532133	0.00208247	73.8129
15506_34_LRP12_LRP12	LRP12	finngen_R10_L19_VITILIGO	Vitiligo	rs10808390	A	G	0.79778	-0.0508	0.009887	2.78e-07	-0.0726181	0.0943664	0.441577	0.000746124	26.3982
15506_34_LRP12_LRP12	LRP12	finngen_R10_L20_VITILIGO	Vitiligo	rs2942570	C	T	0.59367	0.048	0.008068	2.7e-09	0.138576	0.0861812	0.107844	0.00100009	35.3937
15506_34_LRP12_LRP12	LRP12	finngen_R10_L21_VITILIGO	Vitiligo	rs6993770	T	A	0.22448	-0.0592	0.009525	5.12e-10	-0.134265	0.100214	0.180318	0.0010911	38.6268
16918_198_TLR3_TLR3	TLR3	finngen_R10_L22_VITILIGO	Vitiligo	rs111286548	T	C	0.06298	-0.2831	0.017705	1.5e-57	0.202146	0.141765	0.153888	0.00717851	255.66
16918_198_TLR3_TLR3	TLR3	finngen_R10_L23_VITILIGO	Vitiligo	rs116591520	G	A	0.01594	-0.3795	0.032816	6.23e-31	-0.294733	0.601154	0.623936	0.00376791	133.73
16918_198_TLR3_TLR3	TLR3	finngen_R10_L24_VITILIGO	Vitiligo	rs13150774	G	C	0.60523	-0.058	0.008661	2.14e-11	0.0803356	0.0832849	0.334751	0.00126705	44.8431
16918_198_TLR3_TLR3	TLR3	finngen_R10_L25_VITILIGO	Vitiligo	rs28631173	G	A	0.0843	-0.1618	0.01519	1.71e-26	0.189714	0.163335	0.245438	0.00319547	113.453
16918_198_TLR3_TLR3	TLR3	finngen_R10_L26_VITILIGO	Vitiligo	rs34609719	A	T	0.18263	0.3379	0.010789	1e-200	-0.0822934	0.11902	0.489299	0.0269672	980.82
16918_198_TLR3_TLR3	TLR3	finngen_R10_L27_VITILIGO	Vitiligo	rs34928277	T	C	0.34467	0.1936	0.008865	9.98e-106	-0.117181	0.0896781	0.191319	0.0132975	476.901
16918_198_TLR3_TLR3	TLR3	finngen_R10_L28_VITILIGO	Vitiligo	rs62350493	T	C	0.01726	-0.4097	0.033263	7.33e-35	-0.205656	0.461456	0.655837	0.0042681	151.7
16918_198_TLR3_TLR3	TLR3	finngen_R10_L29_VITILIGO	Vitiligo	rs72709745	T	C	0.03434	0.1211	0.022906	1.24e-07	0.0234853	0.423201	0.955744	0.000789118	27.9489
16918_198_TLR3_TLR3	TLR3	finngen_R10_L30_VITILIGO	Vitiligo	rs77575931	A	G	0.14212	-0.1053	0.012228	7.2e-18	0.193912	0.124649	0.119789	0.00209367	74.1517
17320_19_AASDHPPT_ADPPT	AASDHPPT	finngen_R10_L31_VITILIGO	Vitiligo	rs11211830	T	C	0.18282	0.0588	0.010533	2.37e-08	0.299833	0.150034	0.0456688	0.000880578	31.162
17153_46_KIR2DL3_KI2L3	KIR2DL3	finngen_R10_L32_VITILIGO	Vitiligo	rs112285378	T	C	0.11892	0.2514	0.012857	3.79e-85	0.160984	0.167106	0.335364	0.0106936	382.32
17153_46_KIR2DL3_KI2L3	KIR2DL3	finngen_R10_L33_VITILIGO	Vitiligo	rs11672845	T	C	0.11986	0.2842	0.012856	2.72e-108	-0.0164628	0.158768	0.917415	0.0136256	488.666
17153_46_KIR2DL3_KI2L3	KIR2DL3	finngen_R10_L34_VITILIGO	Vitiligo	rs138345877	G	A	0.01072	-0.5557	0.041913	4.04e-40	-0.152683	0.504162	0.762007	0.00494505	175.776
17153_46_KIR2DL3_KI2L3	KIR2DL3	finngen_R10_L35_VITILIGO	Vitiligo	rs139174684	T	C	0.01078	-0.1896	0.040396	2.69e-06	-0.0169735	0.207682	0.934863	0.000622242	22.028
17153_46_KIR2DL3_KI2L3	KIR2DL3	finngen_R10_L36_VITILIGO	Vitiligo	rs140109311	A	G	0.02558	0.4673	0.02719	3.36e-66	0.547634	0.31223	0.0794401	0.00828113	295.358
17153_46_KIR2DL3_KI2L3	KIR2DL3	finngen_R10_L37_VITILIGO	Vitiligo	rs147598737	T	C	0.05128	0.1555	0.018894	1.87e-16	-0.154945	0.23518	0.510001	0.00191133	67.7311
17153_46_KIR2DL3_KI2L3	KIR2DL3	finngen_R10_L38_VITILIGO	Vitiligo	rs34531670	C	T	0.21173	0.4499	0.00659	1e-200	0.156827	0.10259	0.126345	0.116425	4660.54
17153_46_KIR2DL3_KI2L3	KIR2DL3	finngen_R10_L39_VITILIGO	Vitiligo	rs62621451	A	G	0.03053	0.1876	0.02487	4.59e-14	-0.290347	0.305044	0.341188	0.00160613	56.897
17153_46_KIR2DL3_KI2L3	KIR2DL3	finngen_R10_L40_VITILIGO	Vitiligo	rs648029	G	A	0.27929	-0.7278	0.005759	1e-200	-0.182833	0.0918484	0.0465254	0.311064	15970
17153_46_KIR2DL3_KI2L3	KIR2DL3	finngen_R10_L41_VITILIGO	Vitiligo	rs75478653	A	G	0.04948	0.0942	0.019334	1.1e-06	0.077334	0.23979	0.747069	0.000670497	23.7374
14054_17_IL15RA_IL_15_Ra	IL15RA	finngen_R10_L42_VITILIGO	Vitiligo	rs11254361	T	C	0.01223	-0.21	0.040157	1.7e-07	-0.299957	0.299403	0.316416	0.000772933	27.3459
14054_17_IL15RA_IL_15_Ra	IL15RA	finngen_R10_L43_VITILIGO	Vitiligo	rs12722558	T	A	0.10473	-0.1293	0.014037	3.22e-20	-0.168483	0.15267	0.269776	0.00239391	84.8445
14054_17_IL15RA_IL_15_Ra	IL15RA	finngen_R10_L44_VITILIGO	Vitiligo	rs148235865	T	C	0.05381	-0.224	0.019131	1.15e-31	0.491801	0.270935	0.0694928	0.00386083	137.087
14054_17_IL15RA_IL_15_Ra	IL15RA	finngen_R10_L45_VITILIGO	Vitiligo	rs3136630	T	C	0.21953	-0.3279	0.010349	1e-200	0.156747	0.0910617	0.0851922	0.0276075	1003.83
14054_17_IL15RA_IL_15_Ra	IL15RA	finngen_R10_L46_VITILIGO	Vitiligo	rs74116316	G	A	0.22104	0.0706	0.010369	9.85e-12	-0.0622169	0.103278	0.546895	0.00130927	46.3565
14054_17_IL15RA_IL_15_Ra	IL15RA	finngen_R10_L47_VITILIGO	Vitiligo	rs77347828	A	G	0.14067	0.194	0.012366	1.83e-55	-0.00943619	0.139089	0.945911	0.00691304	246.105
14054_17_IL15RA_IL_15_Ra	IL15RA	finngen_R10_L48_VITILIGO	Vitiligo	rs7914655	T	C	0.10493	-0.3358	0.013969	1.1e-127	0.0566965	0.134722	0.673873	0.0160802	577.838
6998_106_ASPH_HAAH	ASPH	finngen_R10_L49_VITILIGO	Vitiligo	rs112800350	T	C	0.03568	-0.2424	0.021085	1.38e-30	-0.379377	0.22498	0.0917445	0.00372484	132.158
6998_106_ASPH_HAAH	ASPH	finngen_R10_L50_VITILIGO	Vitiligo	rs140953320	C	G	0.02606	0.1324	0.025494	2.06e-07	0.651948	0.374897	0.0820352	0.000762394	26.9697
6998_106_ASPH_HAAH	ASPH	finngen_R10_L51_VITILIGO	Vitiligo	rs16927830	C	T	0.7091	0.0617	0.008736	1.64e-12	0.109793	0.0899847	0.222415	0.0014091	49.8793
3195_50_GNLY_Granulysin	GNLY	finngen_R10_L52_VITILIGO	Vitiligo	rs1130866	A	G	0.47918	-0.1457	0.008675	2.6e-63	-0.105616	0.0847895	0.212901	0.00791794	282.069
3195_50_GNLY_Granulysin	GNLY	finngen_R10_L53_VITILIGO	Vitiligo	rs13028852	A	C	0.06534	0.1742	0.017364	1.1e-23	0.329751	0.27862	0.236605	0.00283953	100.64
3195_50_GNLY_Granulysin	GNLY	finngen_R10_L54_VITILIGO	Vitiligo	rs191008487	T	C	0.03102	0.2981	0.025404	8.51e-32	0.734319	0.455371	0.106837	0.00388075	137.688
3195_50_GNLY_Granulysin	GNLY	finngen_R10_L55_VITILIGO	Vitiligo	rs3024798	T	G	0.3051	-0.3173	0.009264	1e-200	-0.148644	0.0904499	0.100303	0.0321253	1173.06
3195_50_GNLY_Granulysin	GNLY	finngen_R10_L56_VITILIGO	Vitiligo	rs56054119	C	T	0.33102	-0.1163	0.009216	1.65e-36	0.0035371	0.0957918	0.970545	0.00448583	159.239
3195_50_GNLY_Granulysin	GNLY	finngen_R10_L57_VITILIGO	Vitiligo	rs6547600	T	C	0.42043	-0.0406	0.008787	3.83e-06	-0.0821094	0.0904162	0.363811	0.000603661	21.3475
3195_50_GNLY_Granulysin	GNLY	finngen_R10_L58_VITILIGO	Vitiligo	rs75124059	G	T	0.10435	0.1176	0.014251	1.56e-16	0.0480371	0.124272	0.699091	0.00192286	68.0925
3195_50_GNLY_Granulysin	GNLY	finngen_R10_L59_VITILIGO	Vitiligo	rs7595080	A	G	0.37715	0.1358	0.008953	5.7e-52	0.167526	0.0881729	0.0574368	0.00646757	230.058
8794_13_DPEP1_DPEP1	DPEP1	finngen_R10_L60_VITILIGO	Vitiligo	rs113146030	T	C	0.02443	-0.1767	0.026494	2.57e-11	0.0036213	0.235907	0.987753	0.00125783	44.4788
8794_13_DPEP1_DPEP1	DPEP1	finngen_R10_L61_VITILIGO	Vitiligo	rs138768769	G	C	0.01548	0.3318	0.033775	8.89e-23	0.736389	0.309642	0.0173976	0.00272463	96.5023
8794_13_DPEP1_DPEP1	DPEP1	finngen_R10_L62_VITILIGO	Vitiligo	rs140738024	A	G	0.06374	0.2188	0.016673	2.43e-39	0.724881	0.261956	0.00565432	0.00485174	172.204
8794_13_DPEP1_DPEP1	DPEP1	finngen_R10_L63_VITILIGO	Vitiligo	rs145163232	A	G	0.02647	0.1485	0.025207	3.83e-09	0.789656	0.37967	0.0375396	0.000981526	34.7045
8794_13_DPEP1_DPEP1	DPEP1	finngen_R10_L64_VITILIGO	Vitiligo	rs148694296	T	C	0.03642	-0.3497	0.021825	8.86e-58	-0.67509	0.429772	0.116227	0.00721573	256.719
8794_13_DPEP1_DPEP1	DPEP1	finngen_R10_L65_VITILIGO	Vitiligo	rs17233378	C	T	0.02391	0.1364	0.026578	2.87e-07	-0.0644841	0.76708	0.933005	0.000745059	26.3366
8794_13_DPEP1_DPEP1	DPEP1	finngen_R10_L66_VITILIGO	Vitiligo	rs17719735	A	G	0.08233	0.1603	0.01492	6.35e-27	0.277779	0.169179	0.100606	0.00325737	115.426
8794_13_DPEP1_DPEP1	DPEP1	finngen_R10_L67_VITILIGO	Vitiligo	rs577771451	A	G	0.01457	-0.3431	0.035112	1.49e-22	0.0264325	0.515453	0.959102	0.00269611	95.4785
8794_13_DPEP1_DPEP1	DPEP1	finngen_R10_L68_VITILIGO	Vitiligo	rs76751818	T	C	0.10341	-0.416	0.013331	1e-200	-0.211578	0.151877	0.163593	0.0268298	973.726
6227_1_KLK10_kallikrein_10	KLK10	finngen_R10_L69_VITILIGO	Vitiligo	rs113211057	T	C	0.01856	0.3098	0.034368	1.98e-19	0.0993334	0.21176	0.639009	0.00229198	81.2512
6227_1_KLK10_kallikrein_10	KLK10	finngen_R10_L70_VITILIGO	Vitiligo	rs142017972	G	T	0.06223	-0.1655	0.019	3.03e-18	0.141475	0.187368	0.450212	0.0021403	75.869
6227_1_KLK10_kallikrein_10	KLK10	finngen_R10_L71_VITILIGO	Vitiligo	rs148020654	A	G	0.01813	-0.1798	0.034197	1.46e-07	0.392811	0.531668	0.460012	0.000780894	27.6426
6227_1_KLK10_kallikrein_10	KLK10	finngen_R10_L72_VITILIGO	Vitiligo	rs148683142	T	C	0.0302	-0.193	0.027849	4.21e-12	-0.0848004	0.328721	0.79643	0.0013563	48.0254
6227_1_KLK10_kallikrein_10	KLK10	finngen_R10_L73_VITILIGO	Vitiligo	rs3760731	T	C	0.05294	-0.2225	0.020572	2.9e-27	0.0986732	0.183606	0.590979	0.0032962	116.972
6227_1_KLK10_kallikrein_10	KLK10	finngen_R10_L74_VITILIGO	Vitiligo	rs3760738	G	A	0.58419	0.6071	0.00659	1e-200	-0.153641	0.0843743	0.0686151	0.193527	8486.43
6227_1_KLK10_kallikrein_10	KLK10	finngen_R10_L75_VITILIGO	Vitiligo	rs61729813	G	C	0.01493	0.497	0.037009	4.08e-41	-0.0832981	0.558052	0.881344	0.00507273	180.332
6227_1_KLK10_kallikrein_10	KLK10	finngen_R10_L76_VITILIGO	Vitiligo	rs74717060	A	G	0.05539	0.7024	0.019862	1e-200	-0.295128	0.166362	0.0760606	0.0341561	1250.54
6227_1_KLK10_kallikrein_10	KLK10	finngen_R10_L77_VITILIGO	Vitiligo	rs77681936	T	G	0.02231	0.3923	0.030615	1.37e-37	0.118205	0.344809	0.731739	0.00461968	164.189
4129_72_CFB_Factor_B	CFB	finngen_R10_L78_VITILIGO	Vitiligo	rs114400264	A	C	0.04491	-0.5965	0.019722	1e-200	-0.202896	0.180856	0.26192	0.025162	914.733
4129_72_CFB_Factor_B	CFB	finngen_R10_L79_VITILIGO	Vitiligo	rs11751024	A	C	0.39789	0.1758	0.008506	6.61e-95	0.0572253	0.0846634	0.499095	0.0119097	427.132
4129_72_CFB_Factor_B	CFB	finngen_R10_L80_VITILIGO	Vitiligo	rs2072634	T	C	0.0365	0.6718	0.02199	1e-200	0.545338	0.214644	0.0110645	0.0256587	933.265
4129_72_CFB_Factor_B	CFB	finngen_R10_L81_VITILIGO	Vitiligo	rs72853904	T	C	0.40281	0.1555	0.008417	3.3e-76	-5.66261	4.178	0.175309	0.00953898	341.288
4129_72_CFB_Factor_B	CFB	finngen_R10_L82_VITILIGO	Vitiligo	rs9265515	C	T	0.11773	0.1316	0.013044	6.17e-24	-0.0697514	0.176974	0.693482	0.00286394	101.781
12378_71_TAPBP_TPSN	TAPBP	finngen_R10_L83_VITILIGO	Vitiligo	rs114840990	A	T	0.01381	1.424	0.028772	1e-200	-0.586792	0.329995	0.0753737	0.0646693	2449.38
12378_71_TAPBP_TPSN	TAPBP	finngen_R10_L84_VITILIGO	Vitiligo	rs28732225	C	T	0.10575	0.1008	0.013117	1.54e-14	-0.203758	0.106081	0.0547608	0.00166402	59.051
12378_71_TAPBP_TPSN	TAPBP	finngen_R10_L85_VITILIGO	Vitiligo	rs3106190	G	C	0.55918	-0.2899	0.008134	1e-200	0.249528	0.0799533	0.00180289	0.0346274	1270.18
12378_71_TAPBP_TPSN	TAPBP	finngen_R10_L86_VITILIGO	Vitiligo	rs72896154	T	C	0.0813	0.1438	0.014966	7.35e-22	-0.18484	0.171631	0.281497	0.00260508	92.317
12378_71_TAPBP_TPSN	TAPBP	finngen_R10_L87_VITILIGO	Vitiligo	rs7762948	T	C	0.042	0.1241	0.020128	7.03e-10	-0.105954	0.242864	0.662641	0.00107451	38.0117
15387_44_NRP2_Neuropilin_2	NRP2	finngen_R10_L88_VITILIGO	Vitiligo	rs115499228	A	G	0.03628	0.1142	0.022004	2.1e-07	-0.524886	0.315473	0.0961502	0.000761328	26.9342
15387_44_NRP2_Neuropilin_2	NRP2	finngen_R10_L89_VITILIGO	Vitiligo	rs147233538	A	G	0.02112	-0.1664	0.028439	4.88e-09	0.0178013	0.256794	0.944734	0.000967484	34.2337
15387_44_NRP2_Neuropilin_2	NRP2	finngen_R10_L90_VITILIGO	Vitiligo	rs16837000	T	G	0.19706	-0.1504	0.010445	5.21e-47	0.13755	0.0922115	0.135783	0.0058306	207.326
15387_44_NRP2_Neuropilin_2	NRP2	finngen_R10_L91_VITILIGO	Vitiligo	rs190060475	A	G	0.04355	0.1271	0.020627	7.19e-10	-0.0128489	0.142086	0.927945	0.00107264	37.966
15387_44_NRP2_Neuropilin_2	NRP2	finngen_R10_L92_VITILIGO	Vitiligo	rs3771002	C	G	0.06695	0.1363	0.016909	7.59e-16	-0.45562	0.222433	0.0405257	0.00183456	64.9728
15387_44_NRP2_Neuropilin_2	NRP2	finngen_R10_L93_VITILIGO	Vitiligo	rs4402739	T	C	0.42342	-0.0822	0.00845	2.3e-22	0.0595723	0.083558	0.47588	0.00266958	94.6249
3003_29_NCR3_NKp30	NCR3	finngen_R10_L94_VITILIGO	Vitiligo	rs11575840	T	C	0.01599	-0.236	0.031943	1.49e-13	0.0883367	0.372929	0.812756	0.00153788	54.5818
3003_29_NCR3_NKp30	NCR3	finngen_R10_L95_VITILIGO	Vitiligo	rs140013811	T	C	0.01375	-0.1926	0.036193	1.03e-07	0.111777	0.406283	0.783222	0.000798382	28.3165
3003_29_NCR3_NKp30	NCR3	finngen_R10_L96_VITILIGO	Vitiligo	rs62395263	T	C	0.11905	0.0748	0.012245	1.01e-09	0.247836	0.120767	0.0401523	0.00105183	37.3131
3003_29_NCR3_NKp30	NCR3	finngen_R10_L97_VITILIGO	Vitiligo	rs6922431	C	T	0.07464	-0.2619	0.015212	2.01e-66	-0.191046	0.189551	0.313507	0.00829445	296.397
3003_29_NCR3_NKp30	NCR3	finngen_R10_L98_VITILIGO	Vitiligo	rs9469079	T	C	0.13059	0.1151	0.01196	6.35e-22	0.343577	0.119636	0.00408075	0.00260652	92.6113
12329_21_RPS6KA1_KS6A1	RPS6KA1	finngen_R10_L99_VITILIGO	Vitiligo	rs11589734	A	G	0.54808	0.0954	0.007619	5.73e-36	0.205451	0.079769	0.0100074	0.00441411	156.775
12329_21_RPS6KA1_KS6A1	RPS6KA1	finngen_R10_L100_VITILIGO	Vitiligo	rs116729779	A	G	0.03706	0.093	0.019766	2.54e-06	0.137476	0.340869	0.68672	0.000625721	22.1362
12329_21_RPS6KA1_KS6A1	RPS6KA1	finngen_R10_L101_VITILIGO	Vitiligo	rs2076457	A	C	0.62938	-0.0366	0.007886	3.47e-06	-0.0511113	0.0849694	0.54749	0.000608882	21.5389
12329_21_RPS6KA1_KS6A1	RPS6KA1	finngen_R10_L102_VITILIGO	Vitiligo	rs539698207	A	G	0.04877	-0.0897	0.017817	4.79e-07	-0.162778	0.210548	0.439454	0.000716275	25.3449
14151_4_ISG15_UCRP	ISG15	finngen_R10_L103_VITILIGO	Vitiligo	rs116030099	C	T	0.09169	-0.0846	0.014421	4.46e-09	-0.0115025	0.153884	0.940415	0.000974371	34.4132
14151_4_ISG15_UCRP	ISG15	finngen_R10_L104_VITILIGO	Vitiligo	rs147326918	A	C	0.03118	0.1886	0.023899	2.99e-15	0.00255183	1.05344	0.998067	0.00176214	62.2729
14151_4_ISG15_UCRP	ISG15	finngen_R10_L105_VITILIGO	Vitiligo	rs2465125	T	C	0.97732	0.4347	0.028099	5.48e-54	-0.507065	0.158745	0.00140207	0.00673822	239.317
14151_4_ISG15_UCRP	ISG15	finngen_R10_L106_VITILIGO	Vitiligo	rs28842562	T	C	0.34901	-0.0432	0.008636	5.67e-07	0.0446169	0.0874714	0.61	0.000707808	25.0217
14151_4_ISG15_UCRP	ISG15	finngen_R10_L107_VITILIGO	Vitiligo	rs3128110	G	C	0.4308	0.277	0.008204	1e-200	0.158759	0.0837568	0.0580297	0.0313009	1139.94
3044_3_CCL18_PARC	CCL18	finngen_R10_L108_VITILIGO	Vitiligo	rs11655092	G	A	0.33651	-0.0625	0.009223	1.23e-11	-0.10698	0.0971582	0.270855	0.00129674	45.9189
3044_3_CCL18_PARC	CCL18	finngen_R10_L109_VITILIGO	Vitiligo	rs12450552	C	T	0.08516	0.3842	0.015613	1.06e-133	0.151141	0.16011	0.34518	0.0168324	605.505
3044_3_CCL18_PARC	CCL18	finngen_R10_L110_VITILIGO	Vitiligo	rs2526333	T	C	0.13947	0.1442	0.0126	2.5e-30	0.0543869	0.122234	0.656363	0.00368976	130.968
3044_3_CCL18_PARC	CCL18	finngen_R10_L111_VITILIGO	Vitiligo	rs2735476	C	T	0.04155	0.7481	0.021661	1e-200	0.258386	0.168577	0.125338	0.0326229	1192.72
3044_3_CCL18_PARC	CCL18	finngen_R10_L112_VITILIGO	Vitiligo	rs62062402	C	T	0.11105	-0.0918	0.013999	5.46e-11	-0.0135171	0.129646	0.916962	0.00121431	42.9998
3044_3_CCL18_PARC	CCL18	finngen_R10_L113_VITILIGO	Vitiligo	rs76731769	T	C	0.02156	0.2075	0.030117	5.59e-12	0.615088	0.44469	0.166609	0.0013399	47.4666
8606_39_GPNMB_GPNMB	GPNMB	finngen_R10_L114_VITILIGO	Vitiligo	rs117012150	A	G	0.03584	0.1819	0.021998	1.35e-16	-0.0504025	0.286633	0.860417	0.0019293	68.3714
8606_39_GPNMB_GPNMB	GPNMB	finngen_R10_L115_VITILIGO	Vitiligo	rs143026417	G	A	0.04048	0.2196	0.020635	1.89e-26	-0.0391668	0.267205	0.883464	0.00319177	113.248
8606_39_GPNMB_GPNMB	GPNMB	finngen_R10_L116_VITILIGO	Vitiligo	rs151233420	G	A	0.02254	0.1756	0.027077	8.85e-11	-0.669351	0.422726	0.113327	0.00118764	42.0556
8606_39_GPNMB_GPNMB	GPNMB	finngen_R10_L117_VITILIGO	Vitiligo	rs55712047	C	T	0.13631	-0.0702	0.011954	4.3e-09	-0.0131031	0.143814	0.927404	0.000974013	34.4844
8606_39_GPNMB_GPNMB	GPNMB	finngen_R10_L118_VITILIGO	Vitiligo	rs58856240	A	T	0.06621	0.614	0.013506	1e-200	-0.354776	0.148947	0.0172238	0.0552044	2066.61
8606_39_GPNMB_GPNMB	GPNMB	finngen_R10_L119_VITILIGO	Vitiligo	rs858257	C	T	0.03892	-0.3587	0.021281	9.56e-64	-0.0430097	0.138592	0.756307	0.00796814	284.089
5087_5_IL22RA2_IL_22BP	IL22RA2	finngen_R10_L120_VITILIGO	Vitiligo	rs117990984	G	T	0.04624	0.0936	0.020232	3.72e-06	-0.0898627	0.267686	0.737096	0.000604853	21.4018
5087_5_IL22RA2_IL_22BP	IL22RA2	finngen_R10_L121_VITILIGO	Vitiligo	rs17175050	T	A	0.02734	0.2036	0.025754	2.67e-15	0.626162	0.277591	0.0240896	0.00176431	62.4945
5087_5_IL22RA2_IL_22BP	IL22RA2	finngen_R10_L122_VITILIGO	Vitiligo	rs17796516	C	T	0.01452	-0.3174	0.034404	2.82e-20	-0.804464	0.331759	0.0153151	0.00240092	85.1082
5087_5_IL22RA2_IL_22BP	IL22RA2	finngen_R10_L123_VITILIGO	Vitiligo	rs3799396	G	A	0.0123	-0.345	0.037729	6.01e-20	-0.37825	0.234244	0.106361	0.00235885	83.6109
5087_5_IL22RA2_IL_22BP	IL22RA2	finngen_R10_L124_VITILIGO	Vitiligo	rs71560620	A	G	0.01186	-0.2362	0.038218	6.39e-10	-0.0263863	0.377475	0.944272	0.00107893	38.1944
5087_5_IL22RA2_IL_22BP	IL22RA2	finngen_R10_L125_VITILIGO	Vitiligo	rs74316837	C	T	0.0415	-0.1167	0.020962	2.59e-08	-0.11461	0.144296	0.427038	0.000875707	30.9922
5087_5_IL22RA2_IL_22BP	IL22RA2	finngen_R10_L126_VITILIGO	Vitiligo	rs76607628	G	A	0.02103	-0.1578	0.029492	8.77e-08	-0.303411	0.321707	0.345615	0.000808896	28.6273
5087_5_IL22RA2_IL_22BP	IL22RA2	finngen_R10_L127_VITILIGO	Vitiligo	rs9494689	A	C	0.01157	-0.4801	0.037874	8.01e-37	0.208134	0.405049	0.607357	0.00452351	160.678
4831_4_SELL_sL_Selectin	SELL	finngen_R10_L128_VITILIGO	Vitiligo	rs11807589	G	T	0.19949	0.0641	0.010426	7.83e-10	0.129005	0.116699	0.268965	0.00106781	37.7969
4831_4_SELL_sL_Selectin	SELL	finngen_R10_L129_VITILIGO	Vitiligo	rs12044633	G	A	0.35421	0.0651	0.0087	7.28e-14	0.0598086	0.0898789	0.505772	0.00158093	55.9885
4831_4_SELL_sL_Selectin	SELL	finngen_R10_L130_VITILIGO	Vitiligo	rs17350144	C	T	0.09956	-0.1183	0.013874	1.5e-17	0.131946	0.124612	0.289669	0.00205187	72.7012
4831_4_SELL_sL_Selectin	SELL	finngen_R10_L131_VITILIGO	Vitiligo	rs6136	G	T	0.12391	-0.1729	0.012651	1.61e-42	0.166731	0.127352	0.190464	0.0052546	186.774
4831_4_SELL_sL_Selectin	SELL	finngen_R10_L132_VITILIGO	Vitiligo	rs75776028	G	A	0.30423	-0.4017	0.006718	1e-200	0.193621	0.100994	0.0552192	0.0918241	3575.19
5508_62_CTSD_Cathepsin_D	CTSD	finngen_R10_L133_VITILIGO	Vitiligo	rs11824983	C	T	0.97589	-0.184	0.026519	3.97e-12	-0.382373	0.168735	0.0234439	0.00135966	48.139
5508_62_CTSD_Cathepsin_D	CTSD	finngen_R10_L134_VITILIGO	Vitiligo	rs139788272	A	G	0.1137	-0.0754	0.012948	5.77e-09	0.0551556	0.155532	0.72287	0.000958258	33.9088
5508_62_CTSD_Cathepsin_D	CTSD	finngen_R10_L135_VITILIGO	Vitiligo	rs4752744	A	G	0.91855	0.168	0.015068	7.19e-29	0.149321	0.175193	0.394034	0.00350335	124.303
5508_62_CTSD_Cathepsin_D	CTSD	finngen_R10_L136_VITILIGO	Vitiligo	rs55861089	G	A	0.11351	-0.3255	0.012803	1.39e-142	-0.267801	0.180994	0.138977	0.0179519	646.329
5508_62_CTSD_Cathepsin_D	CTSD	finngen_R10_L137_VITILIGO	Vitiligo	rs59724260	T	C	0.50926	0.0797	0.008181	1.98e-22	0.000173481	0.0830055	0.998332	0.00267695	94.9029
5508_62_CTSD_Cathepsin_D	CTSD	finngen_R10_L138_VITILIGO	Vitiligo	rs61868965	G	A	0.21711	0.0507	0.009902	3.05e-07	0.0496572	0.0949748	0.601081	0.000740922	26.2147
18330_7_PGM2_PGM2	PGM2	finngen_R10_L139_VITILIGO	Vitiligo	rs12498935	G	A	0.02145	0.2011	0.026976	9.01e-14	0.235424	0.34354	0.493164	0.0015691	55.5705
18330_7_PGM2_PGM2	PGM2	finngen_R10_L140_VITILIGO	Vitiligo	rs148251424	A	C	0.02344	0.1604	0.026247	9.89e-10	0.412998	0.455193	0.364246	0.001055	37.3443
18330_7_PGM2_PGM2	PGM2	finngen_R10_L141_VITILIGO	Vitiligo	rs1995963	T	C	0.02978	0.1388	0.023585	3.98e-09	0.367068	0.258483	0.155583	0.000978437	34.6324
18330_7_PGM2_PGM2	PGM2	finngen_R10_L142_VITILIGO	Vitiligo	rs28434334	C	T	0.02164	0.3609	0.028017	5.73e-38	0.779502	0.330337	0.018289	0.00467034	165.923
18330_7_PGM2_PGM2	PGM2	finngen_R10_L143_VITILIGO	Vitiligo	rs77864400	A	G	0.06796	-0.0913	0.015773	7.11e-09	-0.155781	0.244777	0.524503	0.000946543	33.5034
5939_42_TNFSF12_TWEAK	TNFSF12	finngen_R10_L144_VITILIGO	Vitiligo	rs12600749	A	C	0.32107	-0.1199	0.008763	1.3e-42	-0.0131787	0.090554	0.884289	0.00526405	187.201
5939_42_TNFSF12_TWEAK	TNFSF12	finngen_R10_L145_VITILIGO	Vitiligo	rs142880508	T	C	0.01312	-0.168	0.036427	3.99e-06	-0.795777	0.500043	0.111516	0.0006009	21.269
5939_42_TNFSF12_TWEAK	TNFSF12	finngen_R10_L146_VITILIGO	Vitiligo	rs35894069	A	G	0.36405	0.2641	0.008451	1e-200	0.0167416	0.0916905	0.855121	0.0268664	976.554
5939_42_TNFSF12_TWEAK	TNFSF12	finngen_R10_L147_VITILIGO	Vitiligo	rs8073033	C	T	0.44746	0.0596	0.008266	5.58e-13	-0.0265353	0.0833657	0.750257	0.00146759	51.9849
8304_50_TNFRSF11B_OPG	TNFRSF11B	finngen_R10_L148_VITILIGO	Vitiligo	rs12674772	C	T	0.25611	0.0771	0.009416	2.66e-16	0.0154227	0.0969021	0.873545	0.00189252	67.0427
8304_50_TNFRSF11B_OPG	TNFRSF11B	finngen_R10_L149_VITILIGO	Vitiligo	rs141116830	C	T	0.01402	0.1713	0.036195	2.22e-06	0.318557	0.583784	0.585289	0.000633003	22.3972
8304_50_TNFRSF11B_OPG	TNFRSF11B	finngen_R10_L150_VITILIGO	Vitiligo	rs2465403	A	G	0.55298	0.1501	0.008232	2.78e-74	-0.210558	0.0795846	0.00815192	0.00931507	332.45
8304_50_TNFRSF11B_OPG	TNFRSF11B	finngen_R10_L151_VITILIGO	Vitiligo	rs28670194	C	T	0.08764	0.088	0.014444	1.11e-09	-0.0728754	0.164723	0.658191	0.00104851	37.1164
8304_50_TNFRSF11B_OPG	TNFRSF11B	finngen_R10_L152_VITILIGO	Vitiligo	rs9942821	A	G	0.05515	-0.1753	0.01788	1.08e-22	-0.113417	0.23343	0.627058	0.0027109	96.1179
17702_53_UGT1A1_UGT_1A1	UGT1A1	finngen_R10_L153_VITILIGO	Vitiligo	rs13001875	C	T	0.24428	-0.0711	0.00924	1.42e-14	-0.093042	0.105551	0.378054	0.00167103	59.2067
17702_53_UGT1A1_UGT_1A1	UGT1A1	finngen_R10_L154_VITILIGO	Vitiligo	rs17874946	T	C	0.06149	0.0808	0.016653	1.22e-06	-0.0126162	0.278914	0.963921	0.000665047	23.5404
17702_53_UGT1A1_UGT_1A1	UGT1A1	finngen_R10_L155_VITILIGO	Vitiligo	rs6742078	T	G	0.31953	-0.2225	0.008466	3.15e-152	-0.212639	0.0848543	0.0122129	0.0191534	690.683
5936_53_TNF_TNF_a	TNF	finngen_R10_L156_VITILIGO	Vitiligo	rs147906938	A	T	0.03884	0.1029	0.020237	3.68e-07	0.653201	0.259695	0.0118943	0.00072898	25.8532
4703_87_LTA_TNF_b	LTA	finngen_R10_L157_VITILIGO	Vitiligo	rs147906938	A	T	0.03884	0.1121	0.020259	3.14e-08	0.653201	0.259695	0.0118943	0.000863166	30.6162
4703_87_LTA_TNF_b	LTA	finngen_R10_L158_VITILIGO	Vitiligo	rs206018	G	C	0.19991	0.0509	0.009866	2.48e-07	0.130515	0.0962067	0.174904	0.000750492	26.6151
16074_12_GRAP2_GRB2_related_adapter_protein_2	GRAP2	finngen_R10_L159_VITILIGO	Vitiligo	rs148328786	G	A	0.04808	0.1496	0.018677	1.15e-15	0.775837	0.308924	0.0120246	0.00181082	64.1541
12546_1_SMTN_SMTN	SMTN	finngen_R10_L160_VITILIGO	Vitiligo	rs180727489	G	A	0.01173	0.1696	0.036412	3.2e-06	0.473729	0.236144	0.0448456	0.000613226	21.6939
12546_1_SMTN_SMTN	SMTN	finngen_R10_L161_VITILIGO	Vitiligo	rs2283877	A	G	0.10223	-0.0697	0.013229	1.37e-07	-0.118757	0.111181	0.285459	0.000784549	27.7579
15426_5_NEU1_NEUR1	NEU1	finngen_R10_L162_VITILIGO	Vitiligo	rs2073044	T	C	0.26489	0.0555	0.009192	1.56e-09	0.267654	0.0922383	0.00371074	0.00102766	36.4537
15426_5_NEU1_NEUR1	NEU1	finngen_R10_L163_VITILIGO	Vitiligo	rs9266329	A	G	0.19946	0.0476	0.010136	2.65e-06	0.0772205	0.0954379	0.418448	0.000621895	22.0524
15515_2_SAA1_SAA	SAA1	finngen_R10_L164_VITILIGO	Vitiligo	rs2299629	A	G	0.0395	-0.2137	0.020708	5.74e-25	0.0099424	0.169987	0.953359	0.00300043	106.49
15515_2_SAA1_SAA	SAA1	finngen_R10_L165_VITILIGO	Vitiligo	rs4148620	A	C	0.16364	0.0686	0.011182	8.52e-10	0.0495401	0.142502	0.728108	0.00106292	37.6344
15515_2_SAA1_SAA	SAA1	finngen_R10_L166_VITILIGO	Vitiligo	rs4537730	G	A	0.71539	-0.0793	0.009147	4.35e-18	0.118013	0.106764	0.269	0.00211969	75.1561
15515_2_SAA1_SAA	SAA1	finngen_R10_L167_VITILIGO	Vitiligo	rs4609582	G	A	0.78319	0.3049	0.009887	1e-200	0.149686	0.0963794	0.1204	0.0261756	950.958
15515_2_SAA1_SAA	SAA1	finngen_R10_L168_VITILIGO	Vitiligo	rs7131023	T	C	0.32596	0.0568	0.00881	1.14e-10	0.0860454	0.0897392	0.33764	0.00117358	41.5643
15515_2_SAA1_SAA	SAA1	finngen_R10_L169_VITILIGO	Vitiligo	rs79669707	A	G	0.1644	0.3516	0.010939	1e-200	0.203089	0.113255	0.0729407	0.0283701	1033.04
5337_64_CD86_B7_2	CD86	finngen_R10_L170_VITILIGO	Vitiligo	rs2681406	C	T	0.21909	0.0686	0.009582	8.12e-13	-0.235244	0.107494	0.0286372	0.00144705	51.2521
5657_28_ST3GAL1_SIA4A	ST3GAL1	finngen_R10_L171_VITILIGO	Vitiligo	rs2703000	T	C	0.52624	0.0384	0.008217	2.97e-06	-0.0474504	0.0829948	0.567507	0.000616963	21.8379
5657_28_ST3GAL1_SIA4A	ST3GAL1	finngen_R10_L172_VITILIGO	Vitiligo	rs2945747	C	A	0.31813	0.044	0.008901	7.69e-07	0.00195037	0.0919848	0.983084	0.000690329	24.4345
5657_28_ST3GAL1_SIA4A	ST3GAL1	finngen_R10_L173_VITILIGO	Vitiligo	rs62514468	C	T	0.0127	0.1713	0.037514	4.96e-06	-0.0803351	0.713864	0.910399	0.000589049	20.8499
5657_28_ST3GAL1_SIA4A	ST3GAL1	finngen_R10_L174_VITILIGO	Vitiligo	rs62520289	C	G	0.19442	-0.0777	0.01048	1.22e-13	-0.0271123	0.0997814	0.78584	0.00155153	54.9661
5657_28_ST3GAL1_SIA4A	ST3GAL1	finngen_R10_L175_VITILIGO	Vitiligo	rs72729807	T	C	0.0108	-0.1837	0.039331	3e-06	-1.03759	1.22394	0.39658	0.000616306	21.8134
5657_28_ST3GAL1_SIA4A	ST3GAL1	finngen_R10_L176_VITILIGO	Vitiligo	rs9643300	T	C	0.50266	-0.25	0.008119	1e-200	-0.24922	0.0802629	0.00190248	0.0261038	948.092
4278_14_P4HB_Protein_disulfide_isomerase	P4HB	finngen_R10_L177_VITILIGO	Vitiligo	rs28515154	T	C	0.28958	0.0583	0.008812	3.69e-11	-0.0723508	0.0934044	0.438578	0.00124826	43.7687
4278_14_P4HB_Protein_disulfide_isomerase	P4HB	finngen_R10_L178_VITILIGO	Vitiligo	rs62079523	A	G	0.35228	0.1273	0.008342	1.43e-52	-0.16823	0.0886966	0.0578695	0.00660593	232.858
12801_33_IRF2_IRF2	IRF2	finngen_R10_L179_VITILIGO	Vitiligo	rs3775576	A	C	0.8514	-0.0656	0.011139	3.88e-09	0.474992	0.160409	0.00306507	0.000979475	34.6809
2836_68_LCN2_Lipocalin_2	LCN2	finngen_R10_L180_VITILIGO	Vitiligo	rs3814526	G	A	0.03943	-0.1541	0.02132	4.9e-13	-0.383614	0.158756	0.0156762	0.00147537	52.2404
2950_57_IGFBP4_IGFBP_4	IGFBP4	finngen_R10_L181_VITILIGO	Vitiligo	rs4890114	G	A	0.45287	0.0556	0.008068	5.53e-12	0.170392	0.0837603	0.0419228	0.00134076	47.489
14009_65_TNFAIP3_TNFAIP3	TNFAIP3	finngen_R10_L182_VITILIGO	Vitiligo	rs5029937	T	G	0.02537	0.3992	0.025471	2.33e-55	-0.732816	0.314062	0.01963	0.00689836	245.62
14009_65_TNFAIP3_TNFAIP3	TNFAIP3	finngen_R10_L183_VITILIGO	Vitiligo	rs72983500	C	T	0.02469	0.1409	0.026071	6.5e-08	-0.141486	0.217181	0.514747	0.000825275	29.2067
12343_14_ACAP2_CENB2	ACAP2	finngen_R10_L184_VITILIGO	Vitiligo	rs62285629	A	T	0.23426	-0.0584	0.00934	4.03e-10	0.240106	0.0970469	0.0133564	0.00110939	39.0937
4141_79_CXCL10_IP_10	CXCL10	finngen_R10_L185_VITILIGO	Vitiligo	rs6532086	A	G	0.49372	0.0689	0.008091	1.65e-17	0.00853214	0.0831144	0.918236	0.00204694	72.5119
4141_79_CXCL10_IP_10	CXCL10	finngen_R10_L186_VITILIGO	Vitiligo	rs76347664	A	T	0.03244	0.1222	0.022512	5.7e-08	0.158977	0.433853	0.714042	0.000832866	29.4639
3445_53_IL15RA_IL_15_Ra	IL15RA	finngen_R10_L187_VITILIGO	Vitiligo	rs7077401	G	A	0.38307	-0.0548	0.008203	2.38e-11	0.226753	0.0896351	0.0114148	0.00126057	44.6263
15386_7_FABP4_FABPA	FABP4	finngen_R10_L188_VITILIGO	Vitiligo	rs72684473	G	A	0.15597	-0.0998	0.011509	4.26e-18	0.246066	0.118525	0.037887	0.00212269	75.1902
4133_54_GZMB_Granzyme_B	GZMB	finngen_R10_L189_VITILIGO	Vitiligo	rs78564162	G	A	0.06551	0.1596	0.016026	2.31e-23	0.374176	0.175051	0.0325552	0.00279554	99.1724
4133_54_GZMB_Granzyme_B	GZMB	finngen_R10_L190_VITILIGO	Vitiligo	rs9743954	G	A	0.09311	0.0648	0.013695	2.23e-06	0.223402	0.150686	0.138189	0.000632438	22.3873
17161_1_DDOST_OST48	DDOST	finngen_R10_L191_VITILIGO	Vitiligo	rs818194	T	A	0.77319	0.0829	0.009388	1.04e-18	0.238847	0.104185	0.0218756	0.00219906	77.9719
Abbreviation: EAF, Effect Allele Frequency; SNP, single-nucleotide polymorphism

## Sheet: S3
Supplementary Table S3 Instrumental variables used in MR analysis of the association between 39 immune cells and Vitiligo.
ID.Exposure	Exposure	ID.Outcome	Outcome	SNP	Effect_allele	Other_allele	EAF	Beta.exposure	SE.exposure	P-value.exposure	Beta.outcome	SE.outcome	P-value.outcome	R2	F
ebi-a-GCST90001395	IgD+ CD38- B cell %B cell	finngen_R10_L12_VITILIGO	Vitiligo	rs181771926	A	G	0.0126	-0.5276	0.1101	1.73e-06	0.836553	0.321996	0.00937627	0.00624349	22.9633
ebi-a-GCST90001395	IgD+ CD38- B cell %B cell	finngen_R10_L12_VITILIGO	Vitiligo	rs346044	C	T	0.7736	-0.1388	0.02923	2.11e-06	0.109271	0.0922882	0.236405	0.00613145	22.5487
ebi-a-GCST90001395	IgD+ CD38- B cell %B cell	finngen_R10_L12_VITILIGO	Vitiligo	rs3918149	A	G	0.2413	0.1452	0.0316	4.5e-06	0.070369	0.138003	0.610114	0.00574341	21.1134
ebi-a-GCST90001395	IgD+ CD38- B cell %B cell	finngen_R10_L12_VITILIGO	Vitiligo	rs1512044	A	G	0.1084	0.202	0.03882	2.07e-07	0.0687954	0.167289	0.680898	0.00735358	27.0764
ebi-a-GCST90001395	IgD+ CD38- B cell %B cell	finngen_R10_L12_VITILIGO	Vitiligo	rs73909843	C	T	0.0764	-0.2138	0.04629	4.01e-06	0.0610577	0.164144	0.709911	0.00580265	21.3325
ebi-a-GCST90001395	IgD+ CD38- B cell %B cell	finngen_R10_L12_VITILIGO	Vitiligo	rs113398446	C	A	0.1687	0.1793	0.03256	3.91e-08	0.0251423	0.109006	0.817587	0.00822841	30.3244
ebi-a-GCST90001395	IgD+ CD38- B cell %B cell	finngen_R10_L12_VITILIGO	Vitiligo	rs11150426	C	G	0.5386	-0.1169	0.02444	1.78e-06	-0.0691498	0.0832157	0.405991	0.00622056	22.8785
ebi-a-GCST90001395	IgD+ CD38- B cell %B cell	finngen_R10_L12_VITILIGO	Vitiligo	rs329966	G	A	0.5425	0.1246	0.02445	3.63e-07	-0.0976713	0.0879741	0.266901	0.00705531	25.9704
ebi-a-GCST90001395	IgD+ CD38- B cell %B cell	finngen_R10_L12_VITILIGO	Vitiligo	rs6933763	G	A	0.1014	0.2096	0.04441	2.45e-06	-0.129115	0.197074	0.512366	0.00605752	22.2752
ebi-a-GCST90001395	IgD+ CD38- B cell %B cell	finngen_R10_L12_VITILIGO	Vitiligo	rs10254361	T	G	0.2404	0.1333	0.02899	4.4e-06	-0.152863	0.0917316	0.0956291	0.00575137	21.1429
ebi-a-GCST90001395	IgD+ CD38- B cell %B cell	finngen_R10_L12_VITILIGO	Vitiligo	rs78009119	G	T	0.0137	-0.4914	0.1063	3.88e-06	-0.185213	0.916292	0.839813	0.00581279	21.37
ebi-a-GCST90001395	IgD+ CD38- B cell %B cell	finngen_R10_L12_VITILIGO	Vitiligo	rs10444793	A	G	0.018	-0.4608	0.09102	4.35e-07	-0.263716	0.331285	0.426007	0.00696352	25.6302
ebi-a-GCST90001395	IgD+ CD38- B cell %B cell	finngen_R10_L12_VITILIGO	Vitiligo	rs77762131	C	G	0.045	0.3388	0.05748	4.1e-09	-0.683624	0.491885	0.164589	0.0094158	34.7419
ebi-a-GCST90001395	IgD+ CD38- B cell %B cell	finngen_R10_L12_VITILIGO	Vitiligo	rs80032720	A	G	0.0734	0.2539	0.05434	3.09e-06	-1.00975	0.79651	0.204897	0.00593762	21.8316
ebi-a-GCST90001417	CD24+ CD27+ B cell %B cell	finngen_R10_L12_VITILIGO	Vitiligo	rs681014	C	T	0.9966	0.9614	0.207	3.52e-06	1.00286	0.47349	0.0341728	0.00586712	21.5709
ebi-a-GCST90001417	CD24+ CD27+ B cell %B cell	finngen_R10_L12_VITILIGO	Vitiligo	rs72844588	A	G	0.0913	0.2066	0.04322	1.83e-06	0.163798	0.116237	0.158784	0.00621294	22.8503
ebi-a-GCST90001417	CD24+ CD27+ B cell %B cell	finngen_R10_L12_VITILIGO	Vitiligo	rs2812212	G	A	0.3634	-0.1194	0.02602	4.6e-06	0.117938	0.082868	0.154676	0.00572812	21.0569
ebi-a-GCST90001417	CD24+ CD27+ B cell %B cell	finngen_R10_L12_VITILIGO	Vitiligo	rs35698683	G	A	0.0447	-0.293	0.05931	8.18e-07	0.0852683	0.174281	0.62466	0.00663287	24.405
ebi-a-GCST90001417	CD24+ CD27+ B cell %B cell	finngen_R10_L12_VITILIGO	Vitiligo	rs10840262	C	G	0.589	0.1187	0.02583	4.46e-06	0.0353885	0.0834359	0.671463	0.00574464	21.118
ebi-a-GCST90001417	CD24+ CD27+ B cell %B cell	finngen_R10_L12_VITILIGO	Vitiligo	rs75766272	T	C	0.0201	-0.4865	0.08656	2.05e-08	0.0224807	0.161012	0.888959	0.00856853	31.5887
ebi-a-GCST90001417	CD24+ CD27+ B cell %B cell	finngen_R10_L12_VITILIGO	Vitiligo	rs7412746	T	C	0.5153	-0.1301	0.02547	3.41e-07	0.0108781	0.083574	0.896439	0.00708794	26.0914
ebi-a-GCST90001417	CD24+ CD27+ B cell %B cell	finngen_R10_L12_VITILIGO	Vitiligo	rs4658141	C	T	0.3805	-0.1269	0.02592	1.01e-06	0.00660173	0.0861693	0.938931	0.00651519	23.9692
ebi-a-GCST90001417	CD24+ CD27+ B cell %B cell	finngen_R10_L12_VITILIGO	Vitiligo	rs10743163	A	G	0.4035	-0.1205	0.02541	2.21e-06	-0.00397015	0.0904978	0.965008	0.00611524	22.4887
ebi-a-GCST90001417	CD24+ CD27+ B cell %B cell	finngen_R10_L12_VITILIGO	Vitiligo	rs72758947	G	A	0.0641	-0.2365	0.05101	3.67e-06	-0.0380944	0.125069	0.76068	0.00584679	21.4957
ebi-a-GCST90001417	CD24+ CD27+ B cell %B cell	finngen_R10_L12_VITILIGO	Vitiligo	rs9536690	C	T	0.8213	-0.1575	0.03309	2.02e-06	-0.044799	0.107859	0.677887	0.00616023	22.6552
ebi-a-GCST90001417	CD24+ CD27+ B cell %B cell	finngen_R10_L12_VITILIGO	Vitiligo	rs7221794	A	G	0.1574	-0.1563	0.03395	4.3e-06	-0.0549643	0.100603	0.584825	0.00576554	21.1952
ebi-a-GCST90001417	CD24+ CD27+ B cell %B cell	finngen_R10_L12_VITILIGO	Vitiligo	rs116844769	A	G	0.0662	0.2482	0.05078	1.06e-06	-0.0942628	0.229839	0.681714	0.00649384	23.8901
ebi-a-GCST90001417	CD24+ CD27+ B cell %B cell	finngen_R10_L12_VITILIGO	Vitiligo	rs45608038	G	A	0.0421	0.3527	0.0624	1.71e-08	-0.120355	0.22165	0.587134	0.00866512	31.9479
ebi-a-GCST90001417	CD24+ CD27+ B cell %B cell	finngen_R10_L12_VITILIGO	Vitiligo	rs145442262	A	G	0.0906	-0.2083	0.04276	1.15e-06	-0.132179	0.235971	0.575376	0.00645068	23.7303
ebi-a-GCST90001417	CD24+ CD27+ B cell %B cell	finngen_R10_L12_VITILIGO	Vitiligo	rs76477280	G	A	0.0206	0.4892	0.08811	3.03e-08	-0.261512	0.330234	0.428419	0.00836349	30.8264
ebi-a-GCST90001417	CD24+ CD27+ B cell %B cell	finngen_R10_L12_VITILIGO	Vitiligo	rs115405874	G	A	0.0037	0.9325	0.2017	3.93e-06	-0.375724	0.182012	0.0389906	0.00581388	21.374
ebi-a-GCST90001417	CD24+ CD27+ B cell %B cell	finngen_R10_L12_VITILIGO	Vitiligo	rs77762131	C	G	0.045	0.2675	0.05828	4.6e-06	-0.683624	0.491885	0.164589	0.0094158	34.7419
ebi-a-GCST90001419	CD20- B cell %B cell	finngen_R10_L12_VITILIGO	Vitiligo	rs9270911	T	C	0.6083	0.1364	0.02871	2.1e-06	0.198199	0.0799184	0.0131377	0.00613597	22.5716
ebi-a-GCST90001419	CD20- B cell %B cell	finngen_R10_L12_VITILIGO	Vitiligo	rs316122	C	G	0.0372	0.2993	0.06479	3.97e-06	0.145637	0.146537	0.320292	0.00580315	21.3402
ebi-a-GCST90001419	CD20- B cell %B cell	finngen_R10_L12_VITILIGO	Vitiligo	rs2107459	A	C	0.0853	0.2021	0.04383	4.18e-06	0.0590014	0.170696	0.729605	0.00578183	21.2613
ebi-a-GCST90001419	CD20- B cell %B cell	finngen_R10_L12_VITILIGO	Vitiligo	rs118084343	G	A	0.0547	-0.2663	0.0544	1.03e-06	0.0322664	0.306227	0.916084	0.0065118	23.9632
ebi-a-GCST90001419	CD20- B cell %B cell	finngen_R10_L12_VITILIGO	Vitiligo	rs58352426	A	G	0.2246	0.1401	0.02947	2.08e-06	-0.0762436	0.0964108	0.429049	0.00614375	22.6004
ebi-a-GCST90001419	CD20- B cell %B cell	finngen_R10_L12_VITILIGO	Vitiligo	rs7265879	G	C	0.0778	-0.2182	0.04616	2.36e-06	-0.171769	0.227373	0.44998	0.00607471	22.3449
ebi-a-GCST90001419	CD20- B cell %B cell	finngen_R10_L12_VITILIGO	Vitiligo	rs4244568	G	T	0.3414	-0.1233	0.02622	2.67e-06	-0.183982	0.0836473	0.0278426	0.00601223	22.1137
ebi-a-GCST90001419	CD20- B cell %B cell	finngen_R10_L12_VITILIGO	Vitiligo	rs140134875	A	C	0.0011	-1.694	0.3528	1.64e-06	-0.261884	0.254734	0.303918	0.00626662	23.0552
ebi-a-GCST90001419	CD20- B cell %B cell	finngen_R10_L12_VITILIGO	Vitiligo	rs187723151	A	G	0.004	-0.9447	0.1934	1.08e-06	-0.634166	0.604614	0.294234	0.00648401	23.8602
ebi-a-GCST90001466	CD86+ plasmacytoid Dendritic Cell Absolute Count	finngen_R10_L12_VITILIGO	Vitiligo	rs142245023	A	G	0.0067	0.7025	0.1505	3.17e-06	0.476881	0.274529	0.0823721	0.00642	21.7881
ebi-a-GCST90001466	CD86+ plasmacytoid Dendritic Cell Absolute Count	finngen_R10_L12_VITILIGO	Vitiligo	rs118148569	T	C	0.0505	0.2729	0.05772	2.36e-06	0.419244	0.559226	0.453443	0.00658563	22.354
ebi-a-GCST90001466	CD86+ plasmacytoid Dendritic Cell Absolute Count	finngen_R10_L12_VITILIGO	Vitiligo	rs75070627	C	T	0.0037	0.9624	0.1978	1.19e-06	0.367145	0.278554	0.187491	0.0069716	23.6733
ebi-a-GCST90001466	CD86+ plasmacytoid Dendritic Cell Absolute Count	finngen_R10_L12_VITILIGO	Vitiligo	rs112496823	C	A	0.1768	0.1603	0.03305	1.29e-06	0.0805416	0.13761	0.558353	0.00692815	23.5247
ebi-a-GCST90001466	CD86+ plasmacytoid Dendritic Cell Absolute Count	finngen_R10_L12_VITILIGO	Vitiligo	rs13088702	C	T	0.0252	0.3946	0.07957	7.45e-07	0.0676708	0.141257	0.631895	0.00724056	24.5932
ebi-a-GCST90001466	CD86+ plasmacytoid Dendritic Cell Absolute Count	finngen_R10_L12_VITILIGO	Vitiligo	rs59335503	T	C	0.0981	0.1933	0.04171	3.7e-06	0.0237714	0.107435	0.824887	0.00632905	21.4775
ebi-a-GCST90001466	CD86+ plasmacytoid Dendritic Cell Absolute Count	finngen_R10_L12_VITILIGO	Vitiligo	rs56164117	C	T	0.3543	-0.1223	0.02608	2.87e-06	0.00109984	0.0878603	0.990012	0.00647929	21.9906
ebi-a-GCST90001466	CD86+ plasmacytoid Dendritic Cell Absolute Count	finngen_R10_L12_VITILIGO	Vitiligo	rs9513487	G	T	0.3251	0.1234	0.0269	4.67e-06	-0.00684607	0.085573	0.936235	0.00620206	21.0439
ebi-a-GCST90001466	CD86+ plasmacytoid Dendritic Cell Absolute Count	finngen_R10_L12_VITILIGO	Vitiligo	rs139557155	G	A	0.0578	0.2575	0.05462	2.52e-06	-0.0281842	0.311665	0.927944	0.00654803	22.2255
ebi-a-GCST90001466	CD86+ plasmacytoid Dendritic Cell Absolute Count	finngen_R10_L12_VITILIGO	Vitiligo	rs2725015	G	A	0.266	-0.1473	0.02834	2.17e-07	-0.0741879	0.0958439	0.438901	0.00794791	27.0151
ebi-a-GCST90001466	CD86+ plasmacytoid Dendritic Cell Absolute Count	finngen_R10_L12_VITILIGO	Vitiligo	rs11852100	C	A	0.0587	0.2639	0.0548	1.53e-06	-0.142366	0.130126	0.273928	0.00683051	23.1909
ebi-a-GCST90001466	CD86+ plasmacytoid Dendritic Cell Absolute Count	finngen_R10_L12_VITILIGO	Vitiligo	rs79116372	T	A	0.0375	-0.3011	0.06551	4.44e-06	-0.151754	0.235732	0.519735	0.00622596	21.1255
ebi-a-GCST90001466	CD86+ plasmacytoid Dendritic Cell Absolute Count	finngen_R10_L12_VITILIGO	Vitiligo	rs1991164	C	T	0.5529	-0.117	0.02506	3.14e-06	-0.183968	0.0835629	0.0276975	0.00642279	21.7976
ebi-a-GCST90001466	CD86+ plasmacytoid Dendritic Cell Absolute Count	finngen_R10_L12_VITILIGO	Vitiligo	rs61852527	G	A	0.0649	-0.2618	0.0509	2.84e-07	-0.277541	0.379375	0.464428	0.00778435	26.4548
ebi-a-GCST90001466	CD86+ plasmacytoid Dendritic Cell Absolute Count	finngen_R10_L12_VITILIGO	Vitiligo	rs114468547	G	A	0.0491	-0.2713	0.05921	4.77e-06	-0.712862	0.54798	0.193296	0.00618766	20.9947
ebi-a-GCST90001483	CD39+ resting CD4 regulatory T cell Absolute Count	finngen_R10_L12_VITILIGO	Vitiligo	rs78843390	T	C	0.0094	0.6066	0.1302	3.29e-06	1.01823	0.417257	0.0146757	0.00633811	21.7062
ebi-a-GCST90001483	CD39+ resting CD4 regulatory T cell Absolute Count	finngen_R10_L12_VITILIGO	Vitiligo	rs58636501	G	A	0.0454	-0.3114	0.05955	1.81e-07	0.738233	0.540783	0.172216	0.00797142	27.3447
ebi-a-GCST90001483	CD39+ resting CD4 regulatory T cell Absolute Count	finngen_R10_L12_VITILIGO	Vitiligo	rs145557266	G	A	0.021	0.6669	0.08812	4.85e-14	0.732764	0.368356	0.0466702	0.0165524	57.276
ebi-a-GCST90001483	CD39+ resting CD4 regulatory T cell Absolute Count	finngen_R10_L12_VITILIGO	Vitiligo	rs143132810	C	T	0.0263	0.6358	0.0789	1.07e-15	0.666013	0.27123	0.0140679	0.0187247	64.9362
ebi-a-GCST90001483	CD39+ resting CD4 regulatory T cell Absolute Count	finngen_R10_L12_VITILIGO	Vitiligo	rs140372175	C	A	0.0044	1.537	0.1862	2.21e-16	0.543799	0.423994	0.199646	0.0196298	68.1378
ebi-a-GCST90001483	CD39+ resting CD4 regulatory T cell Absolute Count	finngen_R10_L12_VITILIGO	Vitiligo	rs61864161	C	G	0.0332	0.5936	0.07127	1.17e-16	0.524628	0.523669	0.316425	0.0199778	69.3704
ebi-a-GCST90001483	CD39+ resting CD4 regulatory T cell Absolute Count	finngen_R10_L12_VITILIGO	Vitiligo	rs34912720	T	C	0.0131	0.5013	0.1093	4.68e-06	0.512494	1.25699	0.683483	0.00614351	21.0356
ebi-a-GCST90001483	CD39+ resting CD4 regulatory T cell Absolute Count	finngen_R10_L12_VITILIGO	Vitiligo	rs146620586	T	G	0.0032	2.54	0.2783	1.21e-19	0.506186	0.56586	0.371031	0.0238933	83.2992
ebi-a-GCST90001483	CD39+ resting CD4 regulatory T cell Absolute Count	finngen_R10_L12_VITILIGO	Vitiligo	rs77520132	A	G	0.046	0.5828	0.05899	1.03e-22	0.488982	0.710975	0.491602	0.027883	97.6073
ebi-a-GCST90001483	CD39+ resting CD4 regulatory T cell Absolute Count	finngen_R10_L12_VITILIGO	Vitiligo	rs77659600	C	T	0.0057	0.7685	0.1607	1.81e-06	0.485671	0.371993	0.191691	0.00667552	22.8695
ebi-a-GCST90001483	CD39+ resting CD4 regulatory T cell Absolute Count	finngen_R10_L12_VITILIGO	Vitiligo	rs138915779	A	C	0.0034	1.188	0.2275	1.89e-07	0.430874	0.334283	0.197415	0.00794954	27.2691
ebi-a-GCST90001483	CD39+ resting CD4 regulatory T cell Absolute Count	finngen_R10_L12_VITILIGO	Vitiligo	rs11188900	T	C	0.0488	0.3301	0.05749	1.02e-08	0.404712	0.227787	0.0756154	0.00959527	32.969
ebi-a-GCST90001483	CD39+ resting CD4 regulatory T cell Absolute Count	finngen_R10_L12_VITILIGO	Vitiligo	rs11598051	A	G	0.0468	-0.2877	0.06066	2.18e-06	0.308445	0.28181	0.273731	0.00656677	22.4944
ebi-a-GCST90001483	CD39+ resting CD4 regulatory T cell Absolute Count	finngen_R10_L12_VITILIGO	Vitiligo	rs61854874	A	G	0.072	0.2225	0.04847	4.58e-06	0.304363	0.252656	0.228338	0.00615419	21.0724
ebi-a-GCST90001483	CD39+ resting CD4 regulatory T cell Absolute Count	finngen_R10_L12_VITILIGO	Vitiligo	rs78096816	C	A	0.0013	1.521	0.3287	3.85e-06	0.302063	0.257923	0.241544	0.00625278	21.4121
ebi-a-GCST90001483	CD39+ resting CD4 regulatory T cell Absolute Count	finngen_R10_L12_VITILIGO	Vitiligo	rs12573061	T	C	0.067	0.3263	0.04996	7.47e-11	0.298336	0.126204	0.018083	0.0123799	42.6569
ebi-a-GCST90001483	CD39+ resting CD4 regulatory T cell Absolute Count	finngen_R10_L12_VITILIGO	Vitiligo	rs35103389	T	C	0.0868	0.2409	0.04502	9.32e-08	0.295587	0.19551	0.130565	0.00834376	28.6327
ebi-a-GCST90001483	CD39+ resting CD4 regulatory T cell Absolute Count	finngen_R10_L12_VITILIGO	Vitiligo	rs138807420	T	A	0.0034	1.024	0.2041	5.49e-07	0.293488	0.219127	0.180456	0.00734263	25.1718
ebi-a-GCST90001483	CD39+ resting CD4 regulatory T cell Absolute Count	finngen_R10_L12_VITILIGO	Vitiligo	rs191753228	T	C	0.0041	1.978	0.2166	1.11e-19	0.288377	0.278011	0.299604	0.0239199	83.3942
ebi-a-GCST90001483	CD39+ resting CD4 regulatory T cell Absolute Count	finngen_R10_L12_VITILIGO	Vitiligo	rs12133465	G	A	0.0095	0.5854	0.1279	4.85e-06	0.283579	0.244182	0.245502	0.00611839	20.9491
ebi-a-GCST90001483	CD39+ resting CD4 regulatory T cell Absolute Count	finngen_R10_L12_VITILIGO	Vitiligo	rs78525581	A	G	0.0402	0.5004	0.06472	1.38e-14	0.255864	0.226037	0.257653	0.0172637	59.7802
ebi-a-GCST90001483	CD39+ resting CD4 regulatory T cell Absolute Count	finngen_R10_L12_VITILIGO	Vitiligo	rs192831774	T	A	0.0311	0.4945	0.0724	1e-11	0.248249	0.34732	0.47476	0.0135232	46.6504
ebi-a-GCST90001483	CD39+ resting CD4 regulatory T cell Absolute Count	finngen_R10_L12_VITILIGO	Vitiligo	rs1360005	C	T	0.4041	-0.2217	0.02563	7.8e-18	0.247685	0.081376	0.00233685	0.0215143	74.8228
ebi-a-GCST90001483	CD39+ resting CD4 regulatory T cell Absolute Count	finngen_R10_L12_VITILIGO	Vitiligo	rs3827858	C	G	0.1189	0.2227	0.03837	7.05e-09	0.247546	0.126262	0.0499275	0.00980205	33.6866
ebi-a-GCST90001483	CD39+ resting CD4 regulatory T cell Absolute Count	finngen_R10_L12_VITILIGO	Vitiligo	rs7903143	T	C	0.0458	-0.3562	0.05835	1.15e-09	0.245285	0.181109	0.175626	0.0108321	37.2654
ebi-a-GCST90001483	CD39+ resting CD4 regulatory T cell Absolute Count	finngen_R10_L12_VITILIGO	Vitiligo	rs17583875	A	G	0.0029	2.134	0.2233	2.17e-21	0.223286	0.285748	0.434561	0.0261365	91.3296
ebi-a-GCST90001483	CD39+ resting CD4 regulatory T cell Absolute Count	finngen_R10_L12_VITILIGO	Vitiligo	rs113614971	A	G	0.08	0.2239	0.04746	2.49e-06	0.20845	0.114342	0.0682983	0.0064977	22.2563
ebi-a-GCST90001483	CD39+ resting CD4 regulatory T cell Absolute Count	finngen_R10_L12_VITILIGO	Vitiligo	rs10882573	A	G	0.1007	0.3586	0.04127	5.53e-18	0.202482	0.107592	0.0598425	0.021705	75.5008
ebi-a-GCST90001483	CD39+ resting CD4 regulatory T cell Absolute Count	finngen_R10_L12_VITILIGO	Vitiligo	rs35932840	T	C	0.0971	0.2824	0.04225	2.71e-11	0.19618	0.108943	0.0717414	0.0129583	44.6762
ebi-a-GCST90001483	CD39+ resting CD4 regulatory T cell Absolute Count	finngen_R10_L12_VITILIGO	Vitiligo	rs7099132	A	G	0.1047	0.4273	0.04034	8.17e-26	0.189286	0.145573	0.193504	0.0319186	112.2
ebi-a-GCST90001483	CD39+ resting CD4 regulatory T cell Absolute Count	finngen_R10_L12_VITILIGO	Vitiligo	rs11188349	A	G	0.0774	0.4587	0.0458	2.73e-23	0.173681	0.138945	0.2113	0.0286318	100.306
ebi-a-GCST90001483	CD39+ resting CD4 regulatory T cell Absolute Count	finngen_R10_L12_VITILIGO	Vitiligo	rs11812812	G	A	0.1636	-0.2514	0.03371	1.11e-13	0.168705	0.144139	0.241827	0.0160809	55.6177
ebi-a-GCST90001483	CD39+ resting CD4 regulatory T cell Absolute Count	finngen_R10_L12_VITILIGO	Vitiligo	rs7899052	G	C	0.138	-0.1678	0.03627	3.89e-06	0.167283	0.0985969	0.0897656	0.00625034	21.4037
ebi-a-GCST90001483	CD39+ resting CD4 regulatory T cell Absolute Count	finngen_R10_L12_VITILIGO	Vitiligo	rs11595506	T	C	0.0495	-0.3151	0.05817	6.46e-08	0.165669	0.181531	0.361441	0.00854886	29.3426
ebi-a-GCST90001483	CD39+ resting CD4 regulatory T cell Absolute Count	finngen_R10_L12_VITILIGO	Vitiligo	rs1274300	C	T	0.0341	0.3856	0.06858	2.02e-08	0.159482	0.215098	0.458427	0.00920452	31.614
ebi-a-GCST90001483	CD39+ resting CD4 regulatory T cell Absolute Count	finngen_R10_L12_VITILIGO	Vitiligo	rs11188388	A	G	0.0486	0.5252	0.05754	1.17e-19	0.146253	0.163483	0.370998	0.023897	83.3124
ebi-a-GCST90001483	CD39+ resting CD4 regulatory T cell Absolute Count	finngen_R10_L12_VITILIGO	Vitiligo	rs188163491	C	G	0.0683	0.3134	0.05019	4.76e-10	0.145336	0.361464	0.687629	0.011328	38.9909
ebi-a-GCST90001483	CD39+ resting CD4 regulatory T cell Absolute Count	finngen_R10_L12_VITILIGO	Vitiligo	rs10882760	T	C	0.594	0.26	0.02521	1.38e-24	0.128507	0.0933661	0.168704	0.0303091	106.366
ebi-a-GCST90001483	CD39+ resting CD4 regulatory T cell Absolute Count	finngen_R10_L12_VITILIGO	Vitiligo	rs7077062	A	G	0.5021	0.2286	0.02474	4.26e-20	0.121452	0.0835839	0.146208	0.0244754	85.3794
ebi-a-GCST90001483	CD39+ resting CD4 regulatory T cell Absolute Count	finngen_R10_L12_VITILIGO	Vitiligo	rs7100137	C	A	0.0649	0.6841	0.04903	4.49e-43	0.117255	0.138138	0.395979	0.0541119	194.677
ebi-a-GCST90001483	CD39+ resting CD4 regulatory T cell Absolute Count	finngen_R10_L12_VITILIGO	Vitiligo	rs17108835	T	C	0.2402	0.1618	0.02934	3.74e-08	0.113326	0.107209	0.290486	0.0088575	30.4114
ebi-a-GCST90001483	CD39+ resting CD4 regulatory T cell Absolute Count	finngen_R10_L12_VITILIGO	Vitiligo	rs45512792	G	A	0.0051	1.676	0.1851	2.24e-19	0.112364	0.275608	0.683498	0.0235253	81.9851
ebi-a-GCST90001483	CD39+ resting CD4 regulatory T cell Absolute Count	finngen_R10_L12_VITILIGO	Vitiligo	rs499441	T	C	0.3326	-0.1606	0.02665	1.85e-09	0.107828	0.0913394	0.237791	0.010559	36.3159
ebi-a-GCST90001483	CD39+ resting CD4 regulatory T cell Absolute Count	finngen_R10_L12_VITILIGO	Vitiligo	rs10086961	C	T	0.2797	-0.1276	0.02767	4.1e-06	0.105543	0.0836702	0.20716	0.00621034	21.2659
ebi-a-GCST90001483	CD39+ resting CD4 regulatory T cell Absolute Count	finngen_R10_L12_VITILIGO	Vitiligo	rs12712610	G	A	0.2972	0.1912	0.02749	4.16e-12	0.0991628	0.125926	0.431007	0.0140163	48.3756
ebi-a-GCST90001483	CD39+ resting CD4 regulatory T cell Absolute Count	finngen_R10_L12_VITILIGO	Vitiligo	rs76733605	C	T	0.1097	-0.1876	0.03981	2.54e-06	0.0983869	0.169067	0.560608	0.00648328	22.2066
ebi-a-GCST90001483	CD39+ resting CD4 regulatory T cell Absolute Count	finngen_R10_L12_VITILIGO	Vitiligo	rs12769076	G	C	0.6198	-0.2346	0.02583	1.78e-19	0.0901791	0.0837838	0.281779	0.023667	82.4911
ebi-a-GCST90001483	CD39+ resting CD4 regulatory T cell Absolute Count	finngen_R10_L12_VITILIGO	Vitiligo	rs11188880	T	G	0.1068	0.1908	0.04035	2.36e-06	0.0827558	0.0996357	0.406209	0.00652775	22.3599
ebi-a-GCST90001483	CD39+ resting CD4 regulatory T cell Absolute Count	finngen_R10_L12_VITILIGO	Vitiligo	rs75588805	G	A	0.1116	-0.3677	0.03909	9.16e-21	0.0757334	0.16263	0.641444	0.0253423	88.4822
ebi-a-GCST90001483	CD39+ resting CD4 regulatory T cell Absolute Count	finngen_R10_L12_VITILIGO	Vitiligo	rs17453066	C	T	0.1211	0.2063	0.0379	5.57e-08	0.0728466	0.102139	0.475717	0.00863164	29.6292
ebi-a-GCST90001483	CD39+ resting CD4 regulatory T cell Absolute Count	finngen_R10_L12_VITILIGO	Vitiligo	rs113504153	C	T	0.1605	-0.2316	0.03466	2.75e-11	0.0648949	0.166626	0.696933	0.0129508	44.6498
ebi-a-GCST90001483	CD39+ resting CD4 regulatory T cell Absolute Count	finngen_R10_L12_VITILIGO	Vitiligo	rs10786197	A	G	0.9069	0.1971	0.04307	4.9e-06	0.0623521	0.157802	0.692748	0.00611642	20.9423
ebi-a-GCST90001483	CD39+ resting CD4 regulatory T cell Absolute Count	finngen_R10_L12_VITILIGO	Vitiligo	rs11890666	A	G	0.2875	-0.1566	0.02815	2.88e-08	0.0620881	0.110768	0.575122	0.00901225	30.9476
ebi-a-GCST90001483	CD39+ resting CD4 regulatory T cell Absolute Count	finngen_R10_L12_VITILIGO	Vitiligo	rs11187826	G	A	0.2686	-0.1752	0.02925	2.34e-09	0.0617199	0.150752	0.682237	0.0104328	35.877
ebi-a-GCST90001483	CD39+ resting CD4 regulatory T cell Absolute Count	finngen_R10_L12_VITILIGO	Vitiligo	rs2790464	A	T	0.5896	0.1282	0.02594	8.08e-07	0.0578476	0.0853695	0.498016	0.00712637	24.4251
ebi-a-GCST90001483	CD39+ resting CD4 regulatory T cell Absolute Count	finngen_R10_L12_VITILIGO	Vitiligo	rs561156	A	G	0.0959	-0.3812	0.04224	2.95e-19	0.0556523	0.148982	0.708738	0.0233735	81.4438
ebi-a-GCST90001483	CD39+ resting CD4 regulatory T cell Absolute Count	finngen_R10_L12_VITILIGO	Vitiligo	rs78654607	G	C	0.0329	-0.3394	0.07017	1.38e-06	0.0521106	0.422476	0.901833	0.00682784	23.3949
ebi-a-GCST90001483	CD39+ resting CD4 regulatory T cell Absolute Count	finngen_R10_L12_VITILIGO	Vitiligo	rs185474383	T	G	0.021	0.5292	0.08658	1.1e-09	0.0489705	0.158044	0.756673	0.0108593	37.3598
ebi-a-GCST90001483	CD39+ resting CD4 regulatory T cell Absolute Count	finngen_R10_L12_VITILIGO	Vitiligo	rs41290202	T	C	0.0524	0.2585	0.05621	4.4e-06	0.0382403	0.249795	0.87833	0.00617648	21.1492
ebi-a-GCST90001483	CD39+ resting CD4 regulatory T cell Absolute Count	finngen_R10_L12_VITILIGO	Vitiligo	rs1935960	C	T	0.1363	0.2592	0.03616	9.33e-13	0.0248895	0.130884	0.84918	0.0148745	51.3823
ebi-a-GCST90001483	CD39+ resting CD4 regulatory T cell Absolute Count	finngen_R10_L12_VITILIGO	Vitiligo	rs10883000	C	T	0.559	0.1279	0.02544	5.29e-07	0.0221542	0.0830952	0.789767	0.00737278	25.2759
ebi-a-GCST90001483	CD39+ resting CD4 regulatory T cell Absolute Count	finngen_R10_L12_VITILIGO	Vitiligo	rs137948887	T	C	0.037	0.3361	0.06712	5.82e-07	0.0186604	0.617608	0.975896	0.00731447	25.0745
ebi-a-GCST90001483	CD39+ resting CD4 regulatory T cell Absolute Count	finngen_R10_L12_VITILIGO	Vitiligo	rs61856694	T	C	0.0101	-0.5981	0.1245	1.63e-06	0.0171031	0.160798	0.915294	0.00673615	23.0786
ebi-a-GCST90001483	CD39+ resting CD4 regulatory T cell Absolute Count	finngen_R10_L12_VITILIGO	Vitiligo	rs116888462	T	G	0.0068	0.9113	0.1537	3.38e-09	0.0170205	0.384925	0.964731	0.0102247	35.154
ebi-a-GCST90001483	CD39+ resting CD4 regulatory T cell Absolute Count	finngen_R10_L12_VITILIGO	Vitiligo	rs7080472	T	G	0.4978	-0.1317	0.0255	2.55e-07	0.0134504	0.0887427	0.879529	0.00777747	26.6742
ebi-a-GCST90001483	CD39+ resting CD4 regulatory T cell Absolute Count	finngen_R10_L12_VITILIGO	Vitiligo	rs11599403	C	T	0.1225	0.3352	0.0374	5.13e-19	0.0109553	0.133931	0.934807	0.0230606	80.3276
ebi-a-GCST90001483	CD39+ resting CD4 regulatory T cell Absolute Count	finngen_R10_L12_VITILIGO	Vitiligo	rs17111879	A	T	0.1749	-0.1913	0.03398	1.94e-08	0.00939192	0.124605	0.939917	0.00922773	31.6944
ebi-a-GCST90001483	CD39+ resting CD4 regulatory T cell Absolute Count	finngen_R10_L12_VITILIGO	Vitiligo	rs4919153	C	T	0.7546	0.158	0.02882	4.46e-08	0.00677757	0.0881407	0.938707	0.00875478	30.0557
ebi-a-GCST90001483	CD39+ resting CD4 regulatory T cell Absolute Count	finngen_R10_L12_VITILIGO	Vitiligo	rs7097489	A	G	0.426	0.8052	0.0215	1e-200	-0.00166159	0.0829065	0.98401	0.291866	1402.59
ebi-a-GCST90001483	CD39+ resting CD4 regulatory T cell Absolute Count	finngen_R10_L12_VITILIGO	Vitiligo	rs34460407	T	C	0.1414	-0.4148	0.03583	1.98e-30	-0.0059833	0.123766	0.961442	0.0378919	134.024
ebi-a-GCST90001483	CD39+ resting CD4 regulatory T cell Absolute Count	finngen_R10_L12_VITILIGO	Vitiligo	rs788099	A	C	0.2887	-0.1376	0.02773	7.31e-07	-0.00722145	0.0833796	0.930982	0.00718363	24.6228
ebi-a-GCST90001483	CD39+ resting CD4 regulatory T cell Absolute Count	finngen_R10_L12_VITILIGO	Vitiligo	rs701804	G	C	0.0364	0.3971	0.06731	3.99e-09	-0.00729848	0.184629	0.968467	0.0101242	34.8049
ebi-a-GCST90001483	CD39+ resting CD4 regulatory T cell Absolute Count	finngen_R10_L12_VITILIGO	Vitiligo	rs57682907	G	T	0.0693	0.2808	0.0501	2.25e-08	-0.00953408	0.149022	0.948988	0.00914674	31.4137
ebi-a-GCST90001483	CD39+ resting CD4 regulatory T cell Absolute Count	finngen_R10_L12_VITILIGO	Vitiligo	rs2146392	T	C	0.6363	0.1336	0.02585	2.51e-07	-0.0123701	0.0965781	0.898083	0.00778815	26.7111
ebi-a-GCST90001483	CD39+ resting CD4 regulatory T cell Absolute Count	finngen_R10_L12_VITILIGO	Vitiligo	rs11188510	T	A	0.015	0.5011	0.1025	1.07e-06	-0.0133922	0.173322	0.938411	0.00697428	23.9002
ebi-a-GCST90001483	CD39+ resting CD4 regulatory T cell Absolute Count	finngen_R10_L12_VITILIGO	Vitiligo	rs1325497	G	A	0.827	0.167	0.0329	4.05e-07	-0.0140986	0.150407	0.925319	0.00751456	25.7657
ebi-a-GCST90001483	CD39+ resting CD4 regulatory T cell Absolute Count	finngen_R10_L12_VITILIGO	Vitiligo	rs10882701	C	A	0.514	-0.3551	0.0246	7.12e-46	-0.0146217	0.0848399	0.863166	0.0576978	208.368
ebi-a-GCST90001483	CD39+ resting CD4 regulatory T cell Absolute Count	finngen_R10_L12_VITILIGO	Vitiligo	rs2860746	A	G	0.2784	0.1812	0.02867	2.98e-10	-0.0196555	0.0841651	0.815346	0.0116019	39.9449
ebi-a-GCST90001483	CD39+ resting CD4 regulatory T cell Absolute Count	finngen_R10_L12_VITILIGO	Vitiligo	rs79025152	T	C	0.0543	-0.2617	0.05663	3.96e-06	-0.0221166	0.259844	0.93217	0.00623642	21.3557
ebi-a-GCST90001483	CD39+ resting CD4 regulatory T cell Absolute Count	finngen_R10_L12_VITILIGO	Vitiligo	rs10128455	C	T	0.4922	-0.1209	0.02575	2.79e-06	-0.0250025	0.0831119	0.763544	0.00643624	22.0444
ebi-a-GCST90001483	CD39+ resting CD4 regulatory T cell Absolute Count	finngen_R10_L12_VITILIGO	Vitiligo	rs7478275	C	G	0.0853	0.4808	0.04417	3.84e-27	-0.0398361	0.20616	0.846779	0.0336471	118.488
ebi-a-GCST90001483	CD39+ resting CD4 regulatory T cell Absolute Count	finngen_R10_L12_VITILIGO	Vitiligo	rs4933742	T	C	0.4671	-0.1179	0.02551	3.98e-06	-0.0402038	0.0832828	0.629282	0.00623774	21.3603
ebi-a-GCST90001483	CD39+ resting CD4 regulatory T cell Absolute Count	finngen_R10_L12_VITILIGO	Vitiligo	rs17109310	A	G	0.0526	0.2519	0.05488	4.61e-06	-0.0428873	0.257197	0.867568	0.00615298	21.0682
ebi-a-GCST90001483	CD39+ resting CD4 regulatory T cell Absolute Count	finngen_R10_L12_VITILIGO	Vitiligo	rs920333	T	G	0.7176	-0.153	0.02764	3.33e-08	-0.0457113	0.0936696	0.625546	0.00892384	30.6413
ebi-a-GCST90001483	CD39+ resting CD4 regulatory T cell Absolute Count	finngen_R10_L12_VITILIGO	Vitiligo	rs7896439	G	A	0.2087	0.1935	0.03106	5.25e-10	-0.0462655	0.0848859	0.585732	0.0112764	38.8114
ebi-a-GCST90001483	CD39+ resting CD4 regulatory T cell Absolute Count	finngen_R10_L12_VITILIGO	Vitiligo	rs1469594	C	T	0.384	0.1568	0.02576	1.28e-09	-0.0523359	0.0832964	0.529801	0.0107705	37.051
ebi-a-GCST90001483	CD39+ resting CD4 regulatory T cell Absolute Count	finngen_R10_L12_VITILIGO	Vitiligo	rs10748672	T	C	0.7352	0.1628	0.02836	1.03e-08	-0.0530912	0.0976208	0.586543	0.00959067	32.9531
ebi-a-GCST90001483	CD39+ resting CD4 regulatory T cell Absolute Count	finngen_R10_L12_VITILIGO	Vitiligo	rs11599662	C	G	0.1344	-0.3275	0.03668	6.9e-19	-0.054154	0.124967	0.664762	0.02289	79.7194
ebi-a-GCST90001483	CD39+ resting CD4 regulatory T cell Absolute Count	finngen_R10_L12_VITILIGO	Vitiligo	rs35360884	T	C	0.0355	-0.3339	0.06599	4.43e-07	-0.0554414	0.131624	0.673601	0.00746723	25.6022
ebi-a-GCST90001483	CD39+ resting CD4 regulatory T cell Absolute Count	finngen_R10_L12_VITILIGO	Vitiligo	rs78573405	C	T	0.0335	0.5396	0.07012	1.84e-14	-0.075663	0.215938	0.726044	0.0171043	59.2189
ebi-a-GCST90001483	CD39+ resting CD4 regulatory T cell Absolute Count	finngen_R10_L12_VITILIGO	Vitiligo	rs146155044	T	C	0.0595	-0.4153	0.0526	3.83e-15	-0.0811708	0.582445	0.889164	0.017989	62.3379
ebi-a-GCST90001483	CD39+ resting CD4 regulatory T cell Absolute Count	finngen_R10_L12_VITILIGO	Vitiligo	rs6488275	T	C	0.8774	-0.1716	0.03738	4.56e-06	-0.0858685	0.15293	0.574466	0.00615478	21.0744
ebi-a-GCST90001483	CD39+ resting CD4 regulatory T cell Absolute Count	finngen_R10_L12_VITILIGO	Vitiligo	rs56259239	C	A	0.1767	0.2106	0.03421	8.37e-10	-0.0917708	0.146647	0.531449	0.0110138	37.8975
ebi-a-GCST90001483	CD39+ resting CD4 regulatory T cell Absolute Count	finngen_R10_L12_VITILIGO	Vitiligo	rs2631687	A	C	0.073	0.2749	0.04902	2.21e-08	-0.0942645	0.339729	0.781419	0.00915684	31.4487
ebi-a-GCST90001483	CD39+ resting CD4 regulatory T cell Absolute Count	finngen_R10_L12_VITILIGO	Vitiligo	rs6583720	A	G	0.0354	0.3162	0.06907	4.86e-06	-0.097265	0.293738	0.740548	0.00612092	20.9578
ebi-a-GCST90001483	CD39+ resting CD4 regulatory T cell Absolute Count	finngen_R10_L12_VITILIGO	Vitiligo	rs12268044	T	C	0.3448	-0.1317	0.02653	7.25e-07	-0.108262	0.0895001	0.226421	0.00718955	24.6432
ebi-a-GCST90001483	CD39+ resting CD4 regulatory T cell Absolute Count	finngen_R10_L12_VITILIGO	Vitiligo	rs140938703	A	G	0.0451	0.361	0.06079	3.18e-09	-0.120043	0.197674	0.543667	0.0102568	35.2655
ebi-a-GCST90001483	CD39+ resting CD4 regulatory T cell Absolute Count	finngen_R10_L12_VITILIGO	Vitiligo	rs142762435	C	G	0.0706	-0.2608	0.04864	8.78e-08	-0.123569	0.303691	0.68409	0.00837746	28.7494
ebi-a-GCST90001483	CD39+ resting CD4 regulatory T cell Absolute Count	finngen_R10_L12_VITILIGO	Vitiligo	rs117678654	A	C	0.0107	0.6017	0.1206	6.32e-07	-0.123705	0.272156	0.649443	0.0072617	24.8923
ebi-a-GCST90001483	CD39+ resting CD4 regulatory T cell Absolute Count	finngen_R10_L12_VITILIGO	Vitiligo	rs11579717	A	G	0.0044	1.608	0.1845	4.41e-18	-0.125109	0.158486	0.429878	0.0218338	75.959
ebi-a-GCST90001483	CD39+ resting CD4 regulatory T cell Absolute Count	finngen_R10_L12_VITILIGO	Vitiligo	rs61856986	A	G	0.2144	0.1973	0.03089	1.91e-10	-0.132465	0.16555	0.423623	0.0118463	40.7961
ebi-a-GCST90001483	CD39+ resting CD4 regulatory T cell Absolute Count	finngen_R10_L12_VITILIGO	Vitiligo	rs688972	C	T	0.0949	0.3025	0.04147	3.72e-13	-0.134477	0.108976	0.2172	0.0153951	53.2087
ebi-a-GCST90001483	CD39+ resting CD4 regulatory T cell Absolute Count	finngen_R10_L12_VITILIGO	Vitiligo	rs7922821	A	G	0.1258	0.2157	0.03676	4.85e-09	-0.13821	0.108111	0.201106	0.0100165	34.431
ebi-a-GCST90001483	CD39+ resting CD4 regulatory T cell Absolute Count	finngen_R10_L12_VITILIGO	Vitiligo	rs117072179	C	T	0.0179	-0.447	0.09546	2.95e-06	-0.142765	0.239027	0.550322	0.00640208	21.9266
ebi-a-GCST90001483	CD39+ resting CD4 regulatory T cell Absolute Count	finngen_R10_L12_VITILIGO	Vitiligo	rs117362004	A	G	0.0789	-0.2172	0.0467	3.42e-06	-0.149869	0.307364	0.625837	0.00631643	21.6315
ebi-a-GCST90001483	CD39+ resting CD4 regulatory T cell Absolute Count	finngen_R10_L12_VITILIGO	Vitiligo	rs74805311	T	C	0.0244	0.4105	0.08147	4.92e-07	-0.153672	0.362578	0.671689	0.00740527	25.3881
ebi-a-GCST90001483	CD39+ resting CD4 regulatory T cell Absolute Count	finngen_R10_L12_VITILIGO	Vitiligo	rs79729192	A	C	0.109	0.2361	0.04056	6.37e-09	-0.155	0.166654	0.352334	0.00985896	33.8841
ebi-a-GCST90001483	CD39+ resting CD4 regulatory T cell Absolute Count	finngen_R10_L12_VITILIGO	Vitiligo	rs78679271	G	T	0.1226	-0.394	0.0378	4.64e-25	-0.163726	0.241991	0.498674	0.0309384	108.645
ebi-a-GCST90001483	CD39+ resting CD4 regulatory T cell Absolute Count	finngen_R10_L12_VITILIGO	Vitiligo	rs3936941	T	G	0.9546	0.2848	0.05965	1.88e-06	-0.165257	0.138576	0.23305	0.00665423	22.796
ebi-a-GCST90001483	CD39+ resting CD4 regulatory T cell Absolute Count	finngen_R10_L12_VITILIGO	Vitiligo	rs76182403	A	G	0.3292	0.2193	0.02675	3.47e-16	-0.165597	0.0997338	0.0968345	0.0193675	67.2093
ebi-a-GCST90001483	CD39+ resting CD4 regulatory T cell Absolute Count	finngen_R10_L12_VITILIGO	Vitiligo	rs12245404	A	G	0.0137	0.5205	0.1125	3.84e-06	-0.192017	0.288988	0.506404	0.00625102	21.406
ebi-a-GCST90001483	CD39+ resting CD4 regulatory T cell Absolute Count	finngen_R10_L12_VITILIGO	Vitiligo	rs144301498	G	A	0.0501	0.8442	0.05877	1.82e-45	-0.202509	0.34021	0.551678	0.0571678	206.338
ebi-a-GCST90001483	CD39+ resting CD4 regulatory T cell Absolute Count	finngen_R10_L12_VITILIGO	Vitiligo	rs41291548	T	C	0.0529	-0.2621	0.05595	2.92e-06	-0.205048	0.343303	0.55032	0.00640738	21.9449
ebi-a-GCST90001483	CD39+ resting CD4 regulatory T cell Absolute Count	finngen_R10_L12_VITILIGO	Vitiligo	rs146899923	C	T	0.009	0.8565	0.1368	4.29e-10	-0.233559	0.304198	0.442614	0.011388	39.1997
ebi-a-GCST90001483	CD39+ resting CD4 regulatory T cell Absolute Count	finngen_R10_L12_VITILIGO	Vitiligo	rs72809757	G	A	0.0586	0.4827	0.05321	1.94e-19	-0.235509	0.334744	0.481713	0.0236118	82.294
ebi-a-GCST90001483	CD39+ resting CD4 regulatory T cell Absolute Count	finngen_R10_L12_VITILIGO	Vitiligo	rs57091493	A	T	0.017	0.5018	0.09797	3.19e-07	-0.239727	0.336506	0.476216	0.00765029	26.2346
ebi-a-GCST90001483	CD39+ resting CD4 regulatory T cell Absolute Count	finngen_R10_L12_VITILIGO	Vitiligo	rs113594239	T	C	0.0388	0.7915	0.06494	1.77e-33	-0.271227	0.856873	0.751599	0.0418272	148.552
ebi-a-GCST90001483	CD39+ resting CD4 regulatory T cell Absolute Count	finngen_R10_L12_VITILIGO	Vitiligo	rs146469548	G	A	0.0383	0.4612	0.06503	1.6e-12	-0.307307	0.215713	0.15427	0.0145652	50.298
ebi-a-GCST90001483	CD39+ resting CD4 regulatory T cell Absolute Count	finngen_R10_L12_VITILIGO	Vitiligo	rs61821998	A	T	0.0216	0.3901	0.08486	4.43e-06	-0.310086	0.294844	0.292938	0.00617157	21.1323
ebi-a-GCST90001483	CD39+ resting CD4 regulatory T cell Absolute Count	finngen_R10_L12_VITILIGO	Vitiligo	rs10509687	A	G	0.9175	-0.6266	0.04546	4.27e-42	-0.341664	0.170055	0.0445225	0.0528769	189.986
ebi-a-GCST90001483	CD39+ resting CD4 regulatory T cell Absolute Count	finngen_R10_L12_VITILIGO	Vitiligo	rs146265359	C	T	0.0747	0.2872	0.04677	9.13e-10	-0.345683	0.30998	0.264774	0.0109594	37.7081
ebi-a-GCST90001483	CD39+ resting CD4 regulatory T cell Absolute Count	finngen_R10_L12_VITILIGO	Vitiligo	rs80320234	C	G	0.025	0.3757	0.07733	1.24e-06	-0.349898	0.262866	0.18316	0.00688846	23.604
ebi-a-GCST90001483	CD39+ resting CD4 regulatory T cell Absolute Count	finngen_R10_L12_VITILIGO	Vitiligo	rs117572834	G	T	0.0031	-1.021	0.2137	1.83e-06	-0.353454	0.300096	0.238875	0.00666311	22.8267
ebi-a-GCST90001483	CD39+ resting CD4 regulatory T cell Absolute Count	finngen_R10_L12_VITILIGO	Vitiligo	rs3740373	A	C	0.0653	0.2454	0.05116	1.69e-06	-0.356573	0.337521	0.290764	0.00671583	23.0085
ebi-a-GCST90001483	CD39+ resting CD4 regulatory T cell Absolute Count	finngen_R10_L12_VITILIGO	Vitiligo	rs17111341	C	T	0.0667	0.6533	0.05074	4.41e-37	-0.363086	0.286999	0.205831	0.0464521	165.777
ebi-a-GCST90001483	CD39+ resting CD4 regulatory T cell Absolute Count	finngen_R10_L12_VITILIGO	Vitiligo	rs116758203	T	G	0.09	0.2232	0.0443	4.9e-07	-0.376137	0.399771	0.346766	0.00740443	25.3852
ebi-a-GCST90001483	CD39+ resting CD4 regulatory T cell Absolute Count	finngen_R10_L12_VITILIGO	Vitiligo	rs72820690	A	C	0.146	-0.2119	0.03595	4.12e-09	-0.379278	0.17691	0.0320406	0.0101063	34.7427
ebi-a-GCST90001483	CD39+ resting CD4 regulatory T cell Absolute Count	finngen_R10_L12_VITILIGO	Vitiligo	rs140492060	C	A	0.0351	0.3501	0.0682	3.01e-07	-0.419609	0.391242	0.283492	0.00768428	26.3521
ebi-a-GCST90001483	CD39+ resting CD4 regulatory T cell Absolute Count	finngen_R10_L12_VITILIGO	Vitiligo	rs147071297	A	G	0.004	0.9564	0.1961	1.12e-06	-0.435707	0.2954	0.140219	0.00694124	23.7861
ebi-a-GCST90001483	CD39+ resting CD4 regulatory T cell Absolute Count	finngen_R10_L12_VITILIGO	Vitiligo	rs72826245	T	C	0.0204	0.4488	0.09077	8.03e-07	-0.438898	1.02118	0.667346	0.00713264	24.4467
ebi-a-GCST90001483	CD39+ resting CD4 regulatory T cell Absolute Count	finngen_R10_L12_VITILIGO	Vitiligo	rs111856689	T	C	0.0523	-0.3617	0.05673	2.07e-10	-0.44534	0.342442	0.193435	0.0118046	40.651
ebi-a-GCST90001483	CD39+ resting CD4 regulatory T cell Absolute Count	finngen_R10_L12_VITILIGO	Vitiligo	rs72813659	A	C	0.0432	-0.4635	0.0615	6.15e-14	-0.447988	0.436715	0.30498	0.0164172	56.8001
ebi-a-GCST90001483	CD39+ resting CD4 regulatory T cell Absolute Count	finngen_R10_L12_VITILIGO	Vitiligo	rs74453195	T	G	0.0602	-0.3765	0.05307	1.58e-12	-0.45658	0.535504	0.393872	0.0145745	50.3306
ebi-a-GCST90001483	CD39+ resting CD4 regulatory T cell Absolute Count	finngen_R10_L12_VITILIGO	Vitiligo	rs180727168	G	T	0.0257	0.4658	0.08268	1.9e-08	-0.507003	0.356347	0.154801	0.00924069	31.7394
ebi-a-GCST90001483	CD39+ resting CD4 regulatory T cell Absolute Count	finngen_R10_L12_VITILIGO	Vitiligo	rs117200502	T	C	0.1117	0.2835	0.04015	1.98e-12	-0.511102	0.293746	0.0818691	0.0144396	49.858
ebi-a-GCST90001483	CD39+ resting CD4 regulatory T cell Absolute Count	finngen_R10_L12_VITILIGO	Vitiligo	rs79049066	C	T	0.0515	-0.3443	0.05631	1.08e-09	-0.533289	0.705754	0.449871	0.0108667	37.3855
ebi-a-GCST90001483	CD39+ resting CD4 regulatory T cell Absolute Count	finngen_R10_L12_VITILIGO	Vitiligo	rs1341157	C	A	0.967	-0.3851	0.07007	4.19e-08	-0.576399	0.291308	0.0478542	0.00879798	30.2053
ebi-a-GCST90001483	CD39+ resting CD4 regulatory T cell Absolute Count	finngen_R10_L12_VITILIGO	Vitiligo	rs150475845	A	G	0.0354	0.3547	0.06821	2.1e-07	-0.722781	0.568296	0.20343	0.00788364	27.0412
ebi-a-GCST90001483	CD39+ resting CD4 regulatory T cell Absolute Count	finngen_R10_L12_VITILIGO	Vitiligo	rs180839256	C	T	0.0078	0.832	0.1391	2.47e-09	-0.728256	0.493576	0.140086	0.0104037	35.7761
ebi-a-GCST90001483	CD39+ resting CD4 regulatory T cell Absolute Count	finngen_R10_L12_VITILIGO	Vitiligo	rs116794175	C	T	0.0043	1.189	0.1915	6.05e-10	-1.02561	1.13146	0.364701	0.0112014	38.5502
ebi-a-GCST90001483	CD39+ resting CD4 regulatory T cell Absolute Count	finngen_R10_L12_VITILIGO	Vitiligo	rs185394326	A	G	0.0341	-0.3403	0.06741	4.7e-07	-1.04181	0.785136	0.184536	0.00743315	25.4844
ebi-a-GCST90001484	CD39+ resting CD4 regulatory T cell %resting CD4 regulatory T cell	finngen_R10_L12_VITILIGO	Vitiligo	rs141700904	G	A	0.0124	0.5307	0.1133	2.91e-06	0.891462	0.372159	0.0166031	0.00634668	21.9401
ebi-a-GCST90001484	CD39+ resting CD4 regulatory T cell %resting CD4 regulatory T cell	finngen_R10_L12_VITILIGO	Vitiligo	rs185106690	G	A	0.0413	0.3208	0.063	3.73e-07	0.877251	0.488739	0.0726658	0.00749195	25.9291
ebi-a-GCST90001484	CD39+ resting CD4 regulatory T cell %resting CD4 regulatory T cell	finngen_R10_L12_VITILIGO	Vitiligo	rs10883093	G	A	0.9693	-0.3772	0.0727	2.24e-07	0.756836	0.53832	0.159747	0.00777602	26.92
ebi-a-GCST90001484	CD39+ resting CD4 regulatory T cell %resting CD4 regulatory T cell	finngen_R10_L12_VITILIGO	Vitiligo	rs145557266	G	A	0.0211	0.7929	0.08694	1.24e-19	0.732764	0.368356	0.0466702	0.0165524	57.276
ebi-a-GCST90001484	CD39+ resting CD4 regulatory T cell %resting CD4 regulatory T cell	finngen_R10_L12_VITILIGO	Vitiligo	rs61871073	T	C	0.0143	0.6506	0.1034	3.53e-10	0.73088	0.5691	0.199046	0.0113942	39.5901
ebi-a-GCST90001484	CD39+ resting CD4 regulatory T cell %resting CD4 regulatory T cell	finngen_R10_L12_VITILIGO	Vitiligo	rs143132810	C	T	0.0263	0.7376	0.07787	4.91e-21	0.666013	0.27123	0.0140679	0.0187247	64.9362
ebi-a-GCST90001484	CD39+ resting CD4 regulatory T cell %resting CD4 regulatory T cell	finngen_R10_L12_VITILIGO	Vitiligo	rs78573011	A	G	0.053	-0.2727	0.05752	2.21e-06	0.626623	0.642488	0.329409	0.0065009	22.4767
ebi-a-GCST90001484	CD39+ resting CD4 regulatory T cell %resting CD4 regulatory T cell	finngen_R10_L12_VITILIGO	Vitiligo	rs41300227	C	A	0.0351	0.3348	0.0683	9.93e-07	0.579193	0.317509	0.0681255	0.00694665	24.0287
ebi-a-GCST90001484	CD39+ resting CD4 regulatory T cell %resting CD4 regulatory T cell	finngen_R10_L12_VITILIGO	Vitiligo	rs140372175	C	A	0.0044	1.02	0.1867	5.04e-08	0.543799	0.423994	0.199646	0.0196298	68.1378
ebi-a-GCST90001484	CD39+ resting CD4 regulatory T cell %resting CD4 regulatory T cell	finngen_R10_L12_VITILIGO	Vitiligo	rs61864161	C	G	0.0332	0.6216	0.07075	2.4e-18	0.524628	0.523669	0.316425	0.0199778	69.3704
ebi-a-GCST90001484	CD39+ resting CD4 regulatory T cell %resting CD4 regulatory T cell	finngen_R10_L12_VITILIGO	Vitiligo	rs34912720	T	C	0.0129	0.5038	0.109	3.92e-06	0.512494	1.25699	0.683483	0.00614351	21.0356
ebi-a-GCST90001484	CD39+ resting CD4 regulatory T cell %resting CD4 regulatory T cell	finngen_R10_L12_VITILIGO	Vitiligo	rs146620586	T	G	0.0032	1.743	0.2794	4.97e-10	0.506186	0.56586	0.371031	0.0238933	83.2992
ebi-a-GCST90001484	CD39+ resting CD4 regulatory T cell %resting CD4 regulatory T cell	finngen_R10_L12_VITILIGO	Vitiligo	rs77520132	A	G	0.0464	0.6555	0.05812	5.35e-29	0.488982	0.710975	0.491602	0.027883	97.6073
ebi-a-GCST90001484	CD39+ resting CD4 regulatory T cell %resting CD4 regulatory T cell	finngen_R10_L12_VITILIGO	Vitiligo	rs144000785	A	C	0.0383	-0.303	0.06528	3.58e-06	0.434157	0.302311	0.150966	0.0062328	21.5439
ebi-a-GCST90001484	CD39+ resting CD4 regulatory T cell %resting CD4 regulatory T cell	finngen_R10_L12_VITILIGO	Vitiligo	rs11188900	T	C	0.0487	0.3718	0.057	7.89e-11	0.404712	0.227787	0.0756154	0.00959527	32.969
ebi-a-GCST90001484	CD39+ resting CD4 regulatory T cell %resting CD4 regulatory T cell	finngen_R10_L12_VITILIGO	Vitiligo	rs10736128	C	T	0.8758	0.186	0.03749	7.32e-07	0.327728	0.201388	0.103665	0.00711487	24.6147
ebi-a-GCST90001484	CD39+ resting CD4 regulatory T cell %resting CD4 regulatory T cell	finngen_R10_L12_VITILIGO	Vitiligo	rs12573061	T	C	0.0668	0.3242	0.04971	7.94e-11	0.298336	0.126204	0.018083	0.0123799	42.6569
ebi-a-GCST90001484	CD39+ resting CD4 regulatory T cell %resting CD4 regulatory T cell	finngen_R10_L12_VITILIGO	Vitiligo	rs4293064	A	C	0.0899	0.2434	0.04326	1.98e-08	0.29601	0.195536	0.130067	0.00913182	31.6569
ebi-a-GCST90001484	CD39+ resting CD4 regulatory T cell %resting CD4 regulatory T cell	finngen_R10_L12_VITILIGO	Vitiligo	rs191753228	T	C	0.0041	1.366	0.2176	3.85e-10	0.288377	0.278011	0.299604	0.0239199	83.3942
ebi-a-GCST90001484	CD39+ resting CD4 regulatory T cell %resting CD4 regulatory T cell	finngen_R10_L12_VITILIGO	Vitiligo	rs76537702	A	G	0.0323	0.3827	0.07019	5.34e-08	0.28715	0.225721	0.203321	0.0085802	29.7281
ebi-a-GCST90001484	CD39+ resting CD4 regulatory T cell %resting CD4 regulatory T cell	finngen_R10_L12_VITILIGO	Vitiligo	rs78525581	A	G	0.0402	0.5435	0.06414	3.51e-17	0.255864	0.226037	0.257653	0.0172637	59.7802
ebi-a-GCST90001484	CD39+ resting CD4 regulatory T cell %resting CD4 regulatory T cell	finngen_R10_L12_VITILIGO	Vitiligo	rs192831774	T	A	0.0313	0.5858	0.07135	3.07e-16	0.248249	0.34732	0.47476	0.0135232	46.6504
ebi-a-GCST90001484	CD39+ resting CD4 regulatory T cell %resting CD4 regulatory T cell	finngen_R10_L12_VITILIGO	Vitiligo	rs1360005	C	T	0.4037	-0.25	0.02533	1.12e-22	0.247685	0.081376	0.00233685	0.0215143	74.8228
ebi-a-GCST90001484	CD39+ resting CD4 regulatory T cell %resting CD4 regulatory T cell	finngen_R10_L12_VITILIGO	Vitiligo	rs3827858	C	G	0.1193	0.2134	0.03812	2.33e-08	0.247546	0.126262	0.0499275	0.00980205	33.6866
ebi-a-GCST90001484	CD39+ resting CD4 regulatory T cell %resting CD4 regulatory T cell	finngen_R10_L12_VITILIGO	Vitiligo	rs113614971	A	G	0.0799	0.2715	0.04692	7.84e-09	0.20845	0.114342	0.0682983	0.0064977	22.2563
ebi-a-GCST90001484	CD39+ resting CD4 regulatory T cell %resting CD4 regulatory T cell	finngen_R10_L12_VITILIGO	Vitiligo	rs10882573	A	G	0.1007	0.3885	0.04086	3.55e-21	0.202482	0.107592	0.0598425	0.021705	75.5008
ebi-a-GCST90001484	CD39+ resting CD4 regulatory T cell %resting CD4 regulatory T cell	finngen_R10_L12_VITILIGO	Vitiligo	rs35932840	T	C	0.0975	0.3557	0.04175	2.36e-17	0.19618	0.108943	0.0717414	0.0129583	44.6762
ebi-a-GCST90001484	CD39+ resting CD4 regulatory T cell %resting CD4 regulatory T cell	finngen_R10_L12_VITILIGO	Vitiligo	rs7099132	A	G	0.1052	0.4628	0.03972	8.58e-31	0.189286	0.145573	0.193504	0.0319186	112.2
ebi-a-GCST90001484	CD39+ resting CD4 regulatory T cell %resting CD4 regulatory T cell	finngen_R10_L12_VITILIGO	Vitiligo	rs11188349	A	G	0.0772	0.5863	0.04506	8.18e-38	0.173681	0.138945	0.2113	0.0286318	100.306
ebi-a-GCST90001484	CD39+ resting CD4 regulatory T cell %resting CD4 regulatory T cell	finngen_R10_L12_VITILIGO	Vitiligo	rs115328872	A	G	0.0036	1.259	0.199	2.82e-10	0.17151	0.279806	0.539903	0.0115183	40.0263
ebi-a-GCST90001484	CD39+ resting CD4 regulatory T cell %resting CD4 regulatory T cell	finngen_R10_L12_VITILIGO	Vitiligo	rs11812812	G	A	0.1628	-0.2759	0.03349	2.44e-16	0.168705	0.144139	0.241827	0.0160809	55.6177
ebi-a-GCST90001484	CD39+ resting CD4 regulatory T cell %resting CD4 regulatory T cell	finngen_R10_L12_VITILIGO	Vitiligo	rs7899052	G	C	0.1375	-0.1695	0.03601	2.62e-06	0.167283	0.0985969	0.0897656	0.00625034	21.4037
ebi-a-GCST90001484	CD39+ resting CD4 regulatory T cell %resting CD4 regulatory T cell	finngen_R10_L12_VITILIGO	Vitiligo	rs11595506	T	C	0.0495	-0.3439	0.05766	2.72e-09	0.165669	0.181531	0.361441	0.00854886	29.3426
ebi-a-GCST90001484	CD39+ resting CD4 regulatory T cell %resting CD4 regulatory T cell	finngen_R10_L12_VITILIGO	Vitiligo	rs10881855	G	A	0.7157	-0.13	0.02771	2.81e-06	0.160184	0.0894979	0.0734852	0.00636668	22.0097
ebi-a-GCST90001484	CD39+ resting CD4 regulatory T cell %resting CD4 regulatory T cell	finngen_R10_L12_VITILIGO	Vitiligo	rs1274300	C	T	0.0345	0.4409	0.06753	7.61e-11	0.159482	0.215098	0.458427	0.00920452	31.614
ebi-a-GCST90001484	CD39+ resting CD4 regulatory T cell %resting CD4 regulatory T cell	finngen_R10_L12_VITILIGO	Vitiligo	rs10509694	C	T	0.0362	-0.3117	0.06587	2.31e-06	0.152722	0.12854	0.23478	0.00647664	22.3923
ebi-a-GCST90001484	CD39+ resting CD4 regulatory T cell %resting CD4 regulatory T cell	finngen_R10_L12_VITILIGO	Vitiligo	rs11188383	T	C	0.0483	0.5725	0.0573	3.45e-23	0.142675	0.163391	0.38255	0.0282406	99.8256
ebi-a-GCST90001484	CD39+ resting CD4 regulatory T cell %resting CD4 regulatory T cell	finngen_R10_L12_VITILIGO	Vitiligo	rs10882620	T	C	0.3759	0.1307	0.02614	6e-07	0.13287	0.0840505	0.113915	0.00722543	25
ebi-a-GCST90001484	CD39+ resting CD4 regulatory T cell %resting CD4 regulatory T cell	finngen_R10_L12_VITILIGO	Vitiligo	rs17108042	C	A	0.0372	0.3289	0.06519	4.75e-07	0.128279	0.149738	0.391618	0.00735585	25.4546
ebi-a-GCST90001484	CD39+ resting CD4 regulatory T cell %resting CD4 regulatory T cell	finngen_R10_L12_VITILIGO	Vitiligo	rs117628976	T	G	0.0694	0.2446	0.04916	6.84e-07	0.127641	0.169477	0.451362	0.00715556	24.7565
ebi-a-GCST90001484	CD39+ resting CD4 regulatory T cell %resting CD4 regulatory T cell	finngen_R10_L12_VITILIGO	Vitiligo	rs7077062	A	G	0.5019	0.2273	0.0245	2.99e-20	0.121452	0.0835839	0.146208	0.0244754	85.3794
ebi-a-GCST90001484	CD39+ resting CD4 regulatory T cell %resting CD4 regulatory T cell	finngen_R10_L12_VITILIGO	Vitiligo	rs7100137	C	A	0.065	0.7839	0.04821	2.42e-57	0.117255	0.138138	0.395979	0.0541119	194.677
ebi-a-GCST90001484	CD39+ resting CD4 regulatory T cell %resting CD4 regulatory T cell	finngen_R10_L12_VITILIGO	Vitiligo	rs72829522	G	A	0.1231	-0.2533	0.03814	3.61e-11	0.113449	0.177717	0.523233	0.0126777	44.1072
ebi-a-GCST90001484	CD39+ resting CD4 regulatory T cell %resting CD4 regulatory T cell	finngen_R10_L12_VITILIGO	Vitiligo	rs45512792	G	A	0.0051	1.16	0.1861	5.18e-10	0.112364	0.275608	0.683498	0.0235253	81.9851
ebi-a-GCST90001484	CD39+ resting CD4 regulatory T cell %resting CD4 regulatory T cell	finngen_R10_L12_VITILIGO	Vitiligo	rs499441	T	C	0.3321	-0.1762	0.02641	2.89e-11	0.107828	0.0913394	0.237791	0.010559	36.3159
ebi-a-GCST90001484	CD39+ resting CD4 regulatory T cell %resting CD4 regulatory T cell	finngen_R10_L12_VITILIGO	Vitiligo	rs143635041	G	A	0.0719	0.4015	0.04688	1.63e-17	0.0929276	0.470727	0.843504	0.0209071	73.3493
ebi-a-GCST90001484	CD39+ resting CD4 regulatory T cell %resting CD4 regulatory T cell	finngen_R10_L12_VITILIGO	Vitiligo	rs12251594	C	A	0.2531	0.2121	0.02837	9.82e-14	0.0905436	0.106764	0.396397	0.0160113	55.8937
ebi-a-GCST90001484	CD39+ resting CD4 regulatory T cell %resting CD4 regulatory T cell	finngen_R10_L12_VITILIGO	Vitiligo	rs701853	A	G	0.6439	0.1384	0.02634	1.57e-07	0.0827904	0.0939336	0.378117	0.00797329	27.6084
ebi-a-GCST90001484	CD39+ resting CD4 regulatory T cell %resting CD4 regulatory T cell	finngen_R10_L12_VITILIGO	Vitiligo	rs11188880	T	G	0.1069	0.2092	0.04005	1.88e-07	0.0827558	0.0996357	0.406209	0.00652775	22.3599
ebi-a-GCST90001484	CD39+ resting CD4 regulatory T cell %resting CD4 regulatory T cell	finngen_R10_L12_VITILIGO	Vitiligo	rs10748687	G	A	0.3355	0.1433	0.02613	4.48e-08	0.0813414	0.0840908	0.333392	0.00867962	30.0755
ebi-a-GCST90001484	CD39+ resting CD4 regulatory T cell %resting CD4 regulatory T cell	finngen_R10_L12_VITILIGO	Vitiligo	rs75834156	T	C	0.1589	-0.1662	0.03462	1.64e-06	0.078708	0.165239	0.633841	0.00666465	23.0467
ebi-a-GCST90001484	CD39+ resting CD4 regulatory T cell %resting CD4 regulatory T cell	finngen_R10_L12_VITILIGO	Vitiligo	rs75588805	G	A	0.1111	-0.3701	0.03885	3.04e-21	0.0757334	0.16263	0.641444	0.0253423	88.4822
ebi-a-GCST90001484	CD39+ resting CD4 regulatory T cell %resting CD4 regulatory T cell	finngen_R10_L12_VITILIGO	Vitiligo	rs142926792	C	G	0.0506	-0.2848	0.05716	6.58e-07	0.0734479	0.52406	0.88854	0.00717532	24.8254
ebi-a-GCST90001484	CD39+ resting CD4 regulatory T cell %resting CD4 regulatory T cell	finngen_R10_L12_VITILIGO	Vitiligo	rs35909109	T	C	0.0464	0.4014	0.05998	2.54e-11	0.0703374	0.207732	0.734913	0.0128703	44.786
ebi-a-GCST90001484	CD39+ resting CD4 regulatory T cell %resting CD4 regulatory T cell	finngen_R10_L12_VITILIGO	Vitiligo	rs11187826	G	A	0.2693	-0.1755	0.02894	1.46e-09	0.0617199	0.150752	0.682237	0.0104328	35.877
ebi-a-GCST90001484	CD39+ resting CD4 regulatory T cell %resting CD4 regulatory T cell	finngen_R10_L12_VITILIGO	Vitiligo	rs7963011	T	C	0.2733	0.125	0.02724	4.62e-06	0.0600498	0.0898503	0.503922	0.00609291	21.0575
ebi-a-GCST90001484	CD39+ resting CD4 regulatory T cell %resting CD4 regulatory T cell	finngen_R10_L12_VITILIGO	Vitiligo	rs2790464	A	T	0.5889	0.1487	0.02569	7.73e-09	0.0578476	0.0853695	0.498016	0.00712637	24.4251
ebi-a-GCST90001484	CD39+ resting CD4 regulatory T cell %resting CD4 regulatory T cell	finngen_R10_L12_VITILIGO	Vitiligo	rs7094382	A	G	0.4687	0.8112	0.02087	1e-200	0.0578338	0.0830771	0.486338	0.305473	1510.81
ebi-a-GCST90001484	CD39+ resting CD4 regulatory T cell %resting CD4 regulatory T cell	finngen_R10_L12_VITILIGO	Vitiligo	rs12773566	C	T	0.1779	-0.4446	0.03132	1.74e-44	0.0551297	0.0967678	0.568874	0.0554129	201.509
ebi-a-GCST90001484	CD39+ resting CD4 regulatory T cell %resting CD4 regulatory T cell	finngen_R10_L12_VITILIGO	Vitiligo	rs77824252	A	C	0.0096	0.788	0.1376	1.11e-08	0.0548269	0.424897	0.89733	0.00945719	32.7956
ebi-a-GCST90001484	CD39+ resting CD4 regulatory T cell %resting CD4 regulatory T cell	finngen_R10_L12_VITILIGO	Vitiligo	rs61873863	T	C	0.1117	0.1913	0.03902	9.88e-07	0.0531495	0.120799	0.65995	0.00694865	24.0356
ebi-a-GCST90001484	CD39+ resting CD4 regulatory T cell %resting CD4 regulatory T cell	finngen_R10_L12_VITILIGO	Vitiligo	rs185474383	T	G	0.0209	0.4997	0.08601	6.83e-09	0.0489705	0.158044	0.756673	0.0108593	37.3598
ebi-a-GCST90001484	CD39+ resting CD4 regulatory T cell %resting CD4 regulatory T cell	finngen_R10_L12_VITILIGO	Vitiligo	rs113514451	A	G	0.167	-0.4151	0.03313	3.08e-35	0.0412608	0.109777	0.70702	0.0437047	156.987
ebi-a-GCST90001484	CD39+ resting CD4 regulatory T cell %resting CD4 regulatory T cell	finngen_R10_L12_VITILIGO	Vitiligo	rs41290202	T	C	0.0527	0.2841	0.05557	3.37e-07	0.0382403	0.249795	0.87833	0.00617648	21.1492
ebi-a-GCST90001484	CD39+ resting CD4 regulatory T cell %resting CD4 regulatory T cell	finngen_R10_L12_VITILIGO	Vitiligo	rs10883000	C	T	0.5596	0.1321	0.02521	1.7e-07	0.0221542	0.0830952	0.789767	0.00737278	25.2759
ebi-a-GCST90001484	CD39+ resting CD4 regulatory T cell %resting CD4 regulatory T cell	finngen_R10_L12_VITILIGO	Vitiligo	rs111270405	T	C	0.0861	-0.2309	0.04377	1.41e-07	0.0215172	0.3439	0.95011	0.00803644	27.8288
ebi-a-GCST90001484	CD39+ resting CD4 regulatory T cell %resting CD4 regulatory T cell	finngen_R10_L12_VITILIGO	Vitiligo	rs137948887	T	C	0.0372	0.4295	0.06641	1.14e-10	0.0186604	0.617608	0.975896	0.00731447	25.0745
ebi-a-GCST90001484	CD39+ resting CD4 regulatory T cell %resting CD4 regulatory T cell	finngen_R10_L12_VITILIGO	Vitiligo	rs10786209	C	T	0.3458	-0.2272	0.02601	3.66e-18	0.018493	0.0861076	0.82995	0.0217304	76.302
ebi-a-GCST90001484	CD39+ resting CD4 regulatory T cell %resting CD4 regulatory T cell	finngen_R10_L12_VITILIGO	Vitiligo	rs7080894	T	C	0.6511	-0.1293	0.02614	7.94e-07	0.0176472	0.0916495	0.847311	0.00707256	24.4673
ebi-a-GCST90001484	CD39+ resting CD4 regulatory T cell %resting CD4 regulatory T cell	finngen_R10_L12_VITILIGO	Vitiligo	rs61856694	T	C	0.0103	-0.5653	0.123	4.47e-06	0.0171031	0.160798	0.915294	0.00673615	23.0786
ebi-a-GCST90001484	CD39+ resting CD4 regulatory T cell %resting CD4 regulatory T cell	finngen_R10_L12_VITILIGO	Vitiligo	rs116888462	T	G	0.007	0.8321	0.1499	3.07e-08	0.0170205	0.384925	0.964731	0.0102247	35.154
ebi-a-GCST90001484	CD39+ resting CD4 regulatory T cell %resting CD4 regulatory T cell	finngen_R10_L12_VITILIGO	Vitiligo	rs7078410	T	A	0.3451	-0.1248	0.02634	2.24e-06	0.0162621	0.0885101	0.854224	0.00649295	22.449
ebi-a-GCST90001484	CD39+ resting CD4 regulatory T cell %resting CD4 regulatory T cell	finngen_R10_L12_VITILIGO	Vitiligo	rs7080472	T	G	0.4988	-0.1379	0.02526	5.19e-08	0.0134504	0.0887427	0.879529	0.00777747	26.6742
ebi-a-GCST90001484	CD39+ resting CD4 regulatory T cell %resting CD4 regulatory T cell	finngen_R10_L12_VITILIGO	Vitiligo	rs11599403	C	T	0.1223	0.3776	0.03702	4.3e-24	0.0109553	0.133931	0.934807	0.0230606	80.3276
ebi-a-GCST90001484	CD39+ resting CD4 regulatory T cell %resting CD4 regulatory T cell	finngen_R10_L12_VITILIGO	Vitiligo	rs17111879	A	T	0.1744	-0.2097	0.03365	5.13e-10	0.00939192	0.124605	0.939917	0.00922773	31.6944
ebi-a-GCST90001484	CD39+ resting CD4 regulatory T cell %resting CD4 regulatory T cell	finngen_R10_L12_VITILIGO	Vitiligo	rs4919153	C	T	0.7547	0.1562	0.02864	5.23e-08	0.00677757	0.0881407	0.938707	0.00875478	30.0557
ebi-a-GCST90001484	CD39+ resting CD4 regulatory T cell %resting CD4 regulatory T cell	finngen_R10_L12_VITILIGO	Vitiligo	rs35348091	C	T	0.0927	-0.2175	0.04334	5.45e-07	0.00477775	0.163112	0.976632	0.00727849	25.1849
ebi-a-GCST90001484	CD39+ resting CD4 regulatory T cell %resting CD4 regulatory T cell	finngen_R10_L12_VITILIGO	Vitiligo	rs1536444	T	C	0.6548	0.1265	0.02653	1.95e-06	-0.0018376	0.0952398	0.984606	0.00657529	22.7356
ebi-a-GCST90001484	CD39+ resting CD4 regulatory T cell %resting CD4 regulatory T cell	finngen_R10_L12_VITILIGO	Vitiligo	rs701804	G	C	0.0367	0.4249	0.06662	2.03e-10	-0.00729848	0.184629	0.968467	0.0101242	34.8049
ebi-a-GCST90001484	CD39+ resting CD4 regulatory T cell %resting CD4 regulatory T cell	finngen_R10_L12_VITILIGO	Vitiligo	rs117301955	T	C	0.0314	-0.4019	0.07049	1.28e-08	-0.00823395	0.212555	0.969099	0.00937483	32.5073
ebi-a-GCST90001484	CD39+ resting CD4 regulatory T cell %resting CD4 regulatory T cell	finngen_R10_L12_VITILIGO	Vitiligo	rs57682907	G	T	0.069	0.3251	0.04966	6.8e-11	-0.00953408	0.149022	0.948988	0.00914674	31.4137
ebi-a-GCST90001484	CD39+ resting CD4 regulatory T cell %resting CD4 regulatory T cell	finngen_R10_L12_VITILIGO	Vitiligo	rs11188510	T	A	0.015	0.5726	0.1017	1.95e-08	-0.0133922	0.173322	0.938411	0.00697428	23.9002
ebi-a-GCST90001484	CD39+ resting CD4 regulatory T cell %resting CD4 regulatory T cell	finngen_R10_L12_VITILIGO	Vitiligo	rs10882701	C	A	0.5141	-0.3681	0.02438	6.66e-50	-0.0146217	0.0848399	0.863166	0.0576978	208.368
ebi-a-GCST90001484	CD39+ resting CD4 regulatory T cell %resting CD4 regulatory T cell	finngen_R10_L12_VITILIGO	Vitiligo	rs4917729	A	G	0.2847	0.1273	0.02749	3.81e-06	-0.0187956	0.0841168	0.823188	0.00620409	21.4441
ebi-a-GCST90001484	CD39+ resting CD4 regulatory T cell %resting CD4 regulatory T cell	finngen_R10_L12_VITILIGO	Vitiligo	rs11190134	A	G	0.3633	-0.1249	0.02699	3.83e-06	-0.0191557	0.0831923	0.817891	0.00619574	21.4151
ebi-a-GCST90001484	CD39+ resting CD4 regulatory T cell %resting CD4 regulatory T cell	finngen_R10_L12_VITILIGO	Vitiligo	rs2860746	A	G	0.2786	0.1661	0.02842	5.61e-09	-0.0196555	0.0841651	0.815346	0.0116019	39.9449
ebi-a-GCST90001484	CD39+ resting CD4 regulatory T cell %resting CD4 regulatory T cell	finngen_R10_L12_VITILIGO	Vitiligo	rs79025152	T	C	0.0541	-0.2784	0.05623	7.75e-07	-0.0221166	0.259844	0.93217	0.00623642	21.3557
ebi-a-GCST90001484	CD39+ resting CD4 regulatory T cell %resting CD4 regulatory T cell	finngen_R10_L12_VITILIGO	Vitiligo	rs7088458	C	T	0.4212	-0.1694	0.02505	1.6e-11	-0.0246728	0.0834681	0.76754	0.0131384	45.7311
ebi-a-GCST90001484	CD39+ resting CD4 regulatory T cell %resting CD4 regulatory T cell	finngen_R10_L12_VITILIGO	Vitiligo	rs10128455	C	T	0.493	-0.1387	0.02548	5.61e-08	-0.0250025	0.0831119	0.763544	0.00643624	22.0444
ebi-a-GCST90001484	CD39+ resting CD4 regulatory T cell %resting CD4 regulatory T cell	finngen_R10_L12_VITILIGO	Vitiligo	rs7921467	C	G	0.2738	-0.4023	0.02685	3.39e-49	-0.0259725	0.113578	0.819122	0.0613465	224.497
ebi-a-GCST90001484	CD39+ resting CD4 regulatory T cell %resting CD4 regulatory T cell	finngen_R10_L12_VITILIGO	Vitiligo	rs11718018	C	T	0.4149	-0.1175	0.02509	2.9e-06	-0.0367447	0.0849338	0.665285	0.0063443	21.9318
ebi-a-GCST90001484	CD39+ resting CD4 regulatory T cell %resting CD4 regulatory T cell	finngen_R10_L12_VITILIGO	Vitiligo	rs7478275	C	G	0.0857	0.5235	0.04357	1.29e-32	-0.0398361	0.20616	0.846779	0.0336471	118.488
ebi-a-GCST90001484	CD39+ resting CD4 regulatory T cell %resting CD4 regulatory T cell	finngen_R10_L12_VITILIGO	Vitiligo	rs7358037	T	C	0.8176	0.1686	0.03257	2.4e-07	-0.0442968	0.108907	0.684198	0.00774066	26.7966
ebi-a-GCST90001484	CD39+ resting CD4 regulatory T cell %resting CD4 regulatory T cell	finngen_R10_L12_VITILIGO	Vitiligo	rs920333	T	G	0.7175	-0.1526	0.02745	2.94e-08	-0.0457113	0.0936696	0.625546	0.00892384	30.6413
ebi-a-GCST90001484	CD39+ resting CD4 regulatory T cell %resting CD4 regulatory T cell	finngen_R10_L12_VITILIGO	Vitiligo	rs7896439	G	A	0.2083	0.211	0.03082	8.93e-12	-0.0462655	0.0848859	0.585732	0.0112764	38.8114
ebi-a-GCST90001484	CD39+ resting CD4 regulatory T cell %resting CD4 regulatory T cell	finngen_R10_L12_VITILIGO	Vitiligo	rs12253861	A	G	0.253	-0.1377	0.02891	1.98e-06	-0.064529	0.147824	0.662456	0.00656124	22.6867
ebi-a-GCST90001484	CD39+ resting CD4 regulatory T cell %resting CD4 regulatory T cell	finngen_R10_L12_VITILIGO	Vitiligo	rs78573405	C	T	0.0335	0.6321	0.06944	1.46e-19	-0.075663	0.215938	0.726044	0.0171043	59.2189
ebi-a-GCST90001484	CD39+ resting CD4 regulatory T cell %resting CD4 regulatory T cell	finngen_R10_L12_VITILIGO	Vitiligo	rs10881900	G	T	0.501	0.126	0.02471	3.65e-07	-0.0793112	0.0839756	0.344937	0.00751266	26.0013
ebi-a-GCST90001484	CD39+ resting CD4 regulatory T cell %resting CD4 regulatory T cell	finngen_R10_L12_VITILIGO	Vitiligo	rs146155044	T	C	0.0595	-0.4353	0.05209	9.26e-17	-0.0811708	0.582445	0.889164	0.017989	62.3379
ebi-a-GCST90001484	CD39+ resting CD4 regulatory T cell %resting CD4 regulatory T cell	finngen_R10_L12_VITILIGO	Vitiligo	rs117169519	T	C	0.0275	-0.3562	0.07596	2.84e-06	-0.0879758	0.338628	0.795017	0.00636092	21.9896
ebi-a-GCST90001484	CD39+ resting CD4 regulatory T cell %resting CD4 regulatory T cell	finngen_R10_L12_VITILIGO	Vitiligo	rs56259239	C	A	0.1765	0.2219	0.03387	6.55e-11	-0.0917708	0.146647	0.531449	0.0110138	37.8975
ebi-a-GCST90001484	CD39+ resting CD4 regulatory T cell %resting CD4 regulatory T cell	finngen_R10_L12_VITILIGO	Vitiligo	rs2631687	A	C	0.073	0.364	0.04841	6.96e-14	-0.0942645	0.339729	0.781419	0.00915684	31.4487
ebi-a-GCST90001484	CD39+ resting CD4 regulatory T cell %resting CD4 regulatory T cell	finngen_R10_L12_VITILIGO	Vitiligo	rs6583720	A	G	0.0352	0.3315	0.06858	1.4e-06	-0.097265	0.293738	0.740548	0.00612092	20.9578
ebi-a-GCST90001484	CD39+ resting CD4 regulatory T cell %resting CD4 regulatory T cell	finngen_R10_L12_VITILIGO	Vitiligo	rs74479493	C	T	0.1221	0.2607	0.03712	2.59e-12	-0.1005	0.111686	0.368201	0.0141562	49.3249
ebi-a-GCST90001484	CD39+ resting CD4 regulatory T cell %resting CD4 regulatory T cell	finngen_R10_L12_VITILIGO	Vitiligo	rs73196633	C	A	0.1977	-0.1457	0.03152	3.94e-06	-0.10406	0.171683	0.544436	0.00618197	21.3672
ebi-a-GCST90001484	CD39+ resting CD4 regulatory T cell %resting CD4 regulatory T cell	finngen_R10_L12_VITILIGO	Vitiligo	rs75666171	A	C	0.1207	-0.1824	0.03757	1.25e-06	-0.107182	0.158526	0.498968	0.00681508	23.5704
ebi-a-GCST90001484	CD39+ resting CD4 regulatory T cell %resting CD4 regulatory T cell	finngen_R10_L12_VITILIGO	Vitiligo	rs12268044	T	C	0.3439	-0.1553	0.02624	3.59e-09	-0.108262	0.0895001	0.226421	0.00718955	24.6432
ebi-a-GCST90001484	CD39+ resting CD4 regulatory T cell %resting CD4 regulatory T cell	finngen_R10_L12_VITILIGO	Vitiligo	rs4918998	G	A	0.3806	-0.284	0.02513	4.24e-29	-0.112805	0.094469	0.23244	0.0358484	127.718
ebi-a-GCST90001484	CD39+ resting CD4 regulatory T cell %resting CD4 regulatory T cell	finngen_R10_L12_VITILIGO	Vitiligo	rs140938703	A	G	0.045	0.3928	0.0602	7.82e-11	-0.120043	0.197674	0.543667	0.0102568	35.2655
ebi-a-GCST90001484	CD39+ resting CD4 regulatory T cell %resting CD4 regulatory T cell	finngen_R10_L12_VITILIGO	Vitiligo	rs142762435	C	G	0.0704	-0.2711	0.04826	2.1e-08	-0.123569	0.303691	0.68409	0.00837746	28.7494
ebi-a-GCST90001484	CD39+ resting CD4 regulatory T cell %resting CD4 regulatory T cell	finngen_R10_L12_VITILIGO	Vitiligo	rs11579717	A	G	0.0044	1.128	0.1851	1.23e-09	-0.125109	0.158486	0.429878	0.0218338	75.959
ebi-a-GCST90001484	CD39+ resting CD4 regulatory T cell %resting CD4 regulatory T cell	finngen_R10_L12_VITILIGO	Vitiligo	rs61856986	A	G	0.2144	0.2092	0.03063	9.97e-12	-0.132465	0.16555	0.423623	0.0118463	40.7961
ebi-a-GCST90001484	CD39+ resting CD4 regulatory T cell %resting CD4 regulatory T cell	finngen_R10_L12_VITILIGO	Vitiligo	rs688972	C	T	0.095	0.3462	0.04101	4.51e-17	-0.134477	0.108976	0.2172	0.0153951	53.2087
ebi-a-GCST90001484	CD39+ resting CD4 regulatory T cell %resting CD4 regulatory T cell	finngen_R10_L12_VITILIGO	Vitiligo	rs117362004	A	G	0.0784	-0.2421	0.0463	1.8e-07	-0.149869	0.307364	0.625837	0.00631643	21.6315
ebi-a-GCST90001484	CD39+ resting CD4 regulatory T cell %resting CD4 regulatory T cell	finngen_R10_L12_VITILIGO	Vitiligo	rs79729192	A	C	0.1095	0.2622	0.04013	7.35e-11	-0.155	0.166654	0.352334	0.00985896	33.8841
ebi-a-GCST90001484	CD39+ resting CD4 regulatory T cell %resting CD4 regulatory T cell	finngen_R10_L12_VITILIGO	Vitiligo	rs7077127	T	G	0.2054	-0.1424	0.03091	4.27e-06	-0.158782	0.0885686	0.0730113	0.00614073	21.2237
ebi-a-GCST90001484	CD39+ resting CD4 regulatory T cell %resting CD4 regulatory T cell	finngen_R10_L12_VITILIGO	Vitiligo	rs78679271	G	T	0.1223	-0.4337	0.03743	1.77e-30	-0.163726	0.241991	0.498674	0.0309384	108.645
ebi-a-GCST90001484	CD39+ resting CD4 regulatory T cell %resting CD4 regulatory T cell	finngen_R10_L12_VITILIGO	Vitiligo	rs11188786	G	T	0.1008	0.191	0.04028	2.2e-06	-0.164978	0.111047	0.137367	0.00650321	22.4847
ebi-a-GCST90001484	CD39+ resting CD4 regulatory T cell %resting CD4 regulatory T cell	finngen_R10_L12_VITILIGO	Vitiligo	rs148776148	T	C	0.05	0.2833	0.057	7.02e-07	-0.179104	0.656189	0.784896	0.00714011	24.7026
ebi-a-GCST90001484	CD39+ resting CD4 regulatory T cell %resting CD4 regulatory T cell	finngen_R10_L12_VITILIGO	Vitiligo	rs35748815	G	A	0.0287	-0.3917	0.07614	2.84e-07	-0.179985	0.292425	0.53823	0.00764577	26.4656
ebi-a-GCST90001484	CD39+ resting CD4 regulatory T cell %resting CD4 regulatory T cell	finngen_R10_L12_VITILIGO	Vitiligo	rs370666890	G	A	0.0358	0.3559	0.06657	9.57e-08	-0.182522	0.240271	0.447464	0.00825227	28.5824
ebi-a-GCST90001484	CD39+ resting CD4 regulatory T cell %resting CD4 regulatory T cell	finngen_R10_L12_VITILIGO	Vitiligo	rs12245404	A	G	0.0135	0.5328	0.112	2.04e-06	-0.192017	0.288988	0.506404	0.00625102	21.406
ebi-a-GCST90001484	CD39+ resting CD4 regulatory T cell %resting CD4 regulatory T cell	finngen_R10_L12_VITILIGO	Vitiligo	rs183612488	C	T	0.001	1.767	0.3749	2.53e-06	-0.194021	0.346601	0.575628	0.00642563	22.2148
ebi-a-GCST90001484	CD39+ resting CD4 regulatory T cell %resting CD4 regulatory T cell	finngen_R10_L12_VITILIGO	Vitiligo	rs12780691	T	G	0.5713	-0.1305	0.02504	1.98e-07	-0.199957	0.0836295	0.0168031	0.00784522	27.1614
ebi-a-GCST90001484	CD39+ resting CD4 regulatory T cell %resting CD4 regulatory T cell	finngen_R10_L12_VITILIGO	Vitiligo	rs144301498	G	A	0.0502	0.9158	0.05785	1.58e-54	-0.202509	0.34021	0.551678	0.0571678	206.338
ebi-a-GCST90001484	CD39+ resting CD4 regulatory T cell %resting CD4 regulatory T cell	finngen_R10_L12_VITILIGO	Vitiligo	rs41291548	T	C	0.053	-0.2578	0.05554	3.59e-06	-0.205048	0.343303	0.55032	0.00640738	21.9449
ebi-a-GCST90001484	CD39+ resting CD4 regulatory T cell %resting CD4 regulatory T cell	finngen_R10_L12_VITILIGO	Vitiligo	rs146899923	C	T	0.0089	0.66	0.1367	1.45e-06	-0.233559	0.304198	0.442614	0.011388	39.1997
ebi-a-GCST90001484	CD39+ resting CD4 regulatory T cell %resting CD4 regulatory T cell	finngen_R10_L12_VITILIGO	Vitiligo	rs72809757	G	A	0.0588	0.5451	0.05251	7.07e-25	-0.235509	0.334744	0.481713	0.0236118	82.294
ebi-a-GCST90001484	CD39+ resting CD4 regulatory T cell %resting CD4 regulatory T cell	finngen_R10_L12_VITILIGO	Vitiligo	rs57091493	A	T	0.0172	0.6109	0.09695	3.33e-10	-0.239727	0.336506	0.476216	0.00765029	26.2346
ebi-a-GCST90001484	CD39+ resting CD4 regulatory T cell %resting CD4 regulatory T cell	finngen_R10_L12_VITILIGO	Vitiligo	rs113594239	T	C	0.0388	0.8808	0.06411	7.44e-42	-0.271227	0.856873	0.751599	0.0418272	148.552
ebi-a-GCST90001484	CD39+ resting CD4 regulatory T cell %resting CD4 regulatory T cell	finngen_R10_L12_VITILIGO	Vitiligo	rs77718305	T	C	0.0425	0.2854	0.06134	3.41e-06	-0.281985	0.274066	0.30353	0.00626275	21.6481
ebi-a-GCST90001484	CD39+ resting CD4 regulatory T cell %resting CD4 regulatory T cell	finngen_R10_L12_VITILIGO	Vitiligo	rs146469548	G	A	0.038	0.4613	0.06483	1.35e-12	-0.307307	0.215713	0.15427	0.0145652	50.298
ebi-a-GCST90001484	CD39+ resting CD4 regulatory T cell %resting CD4 regulatory T cell	finngen_R10_L12_VITILIGO	Vitiligo	rs10509687	A	G	0.9169	-0.7079	0.04456	6.6e-55	-0.341664	0.170055	0.0445225	0.0528769	189.986
ebi-a-GCST90001484	CD39+ resting CD4 regulatory T cell %resting CD4 regulatory T cell	finngen_R10_L12_VITILIGO	Vitiligo	rs187722828	C	T	0.0774	-0.239	0.04802	6.77e-07	-0.342327	0.29384	0.244015	0.00715985	24.7715
ebi-a-GCST90001484	CD39+ resting CD4 regulatory T cell %resting CD4 regulatory T cell	finngen_R10_L12_VITILIGO	Vitiligo	rs146265359	C	T	0.0745	0.3376	0.04641	4.25e-13	-0.345683	0.30998	0.264774	0.0109594	37.7081
ebi-a-GCST90001484	CD39+ resting CD4 regulatory T cell %resting CD4 regulatory T cell	finngen_R10_L12_VITILIGO	Vitiligo	rs80320234	C	G	0.0252	0.4706	0.07638	8.04e-10	-0.349898	0.262866	0.18316	0.00688846	23.604
ebi-a-GCST90001484	CD39+ resting CD4 regulatory T cell %resting CD4 regulatory T cell	finngen_R10_L12_VITILIGO	Vitiligo	rs3740373	A	C	0.0653	0.2846	0.0507	2.14e-08	-0.356573	0.337521	0.290764	0.00671583	23.0085
ebi-a-GCST90001484	CD39+ resting CD4 regulatory T cell %resting CD4 regulatory T cell	finngen_R10_L12_VITILIGO	Vitiligo	rs17111341	C	T	0.0666	0.7229	0.05006	6.09e-46	-0.363086	0.286999	0.205831	0.0464521	165.777
ebi-a-GCST90001484	CD39+ resting CD4 regulatory T cell %resting CD4 regulatory T cell	finngen_R10_L12_VITILIGO	Vitiligo	rs72820690	A	C	0.1465	-0.2507	0.03554	2.1e-12	-0.379278	0.17691	0.0320406	0.0101063	34.7427
ebi-a-GCST90001484	CD39+ resting CD4 regulatory T cell %resting CD4 regulatory T cell	finngen_R10_L12_VITILIGO	Vitiligo	rs140492060	C	A	0.0351	0.418	0.06752	6.71e-10	-0.419609	0.391242	0.283492	0.00768428	26.3521
ebi-a-GCST90001484	CD39+ resting CD4 regulatory T cell %resting CD4 regulatory T cell	finngen_R10_L12_VITILIGO	Vitiligo	rs72826245	T	C	0.0202	0.4336	0.09033	1.66e-06	-0.438898	1.02118	0.667346	0.00713264	24.4467
ebi-a-GCST90001484	CD39+ resting CD4 regulatory T cell %resting CD4 regulatory T cell	finngen_R10_L12_VITILIGO	Vitiligo	rs74453195	T	G	0.0601	-0.4471	0.05267	3.09e-17	-0.45658	0.535504	0.393872	0.0145745	50.3306
ebi-a-GCST90001484	CD39+ resting CD4 regulatory T cell %resting CD4 regulatory T cell	finngen_R10_L12_VITILIGO	Vitiligo	rs147121076	G	T	0.0262	0.3739	0.07963	2.77e-06	-0.493576	0.3265	0.130606	0.00637753	22.0474
ebi-a-GCST90001484	CD39+ resting CD4 regulatory T cell %resting CD4 regulatory T cell	finngen_R10_L12_VITILIGO	Vitiligo	rs180727168	G	T	0.0256	0.4775	0.08198	6.23e-09	-0.507003	0.356347	0.154801	0.00924069	31.7394
ebi-a-GCST90001484	CD39+ resting CD4 regulatory T cell %resting CD4 regulatory T cell	finngen_R10_L12_VITILIGO	Vitiligo	rs117200502	T	C	0.1114	0.3215	0.03975	8.4e-16	-0.511102	0.293746	0.0818691	0.0144396	49.858
ebi-a-GCST90001484	CD39+ resting CD4 regulatory T cell %resting CD4 regulatory T cell	finngen_R10_L12_VITILIGO	Vitiligo	rs79049066	C	T	0.0515	-0.3508	0.05582	3.69e-10	-0.533289	0.705754	0.449871	0.0108667	37.3855
ebi-a-GCST90001484	CD39+ resting CD4 regulatory T cell %resting CD4 regulatory T cell	finngen_R10_L12_VITILIGO	Vitiligo	rs1341157	C	A	0.9671	-0.4377	0.06961	3.63e-10	-0.576399	0.291308	0.0478542	0.00879798	30.2053
ebi-a-GCST90001484	CD39+ resting CD4 regulatory T cell %resting CD4 regulatory T cell	finngen_R10_L12_VITILIGO	Vitiligo	rs145910026	C	T	0.0343	0.3962	0.06746	4.67e-09	-0.581443	0.596884	0.329992	0.00994192	34.4934
ebi-a-GCST90001484	CD39+ resting CD4 regulatory T cell %resting CD4 regulatory T cell	finngen_R10_L12_VITILIGO	Vitiligo	rs116794175	C	T	0.0042	0.88	0.1915	4.45e-06	-1.02561	1.13146	0.364701	0.0112014	38.5502
ebi-a-GCST90001484	CD39+ resting CD4 regulatory T cell %resting CD4 regulatory T cell	finngen_R10_L12_VITILIGO	Vitiligo	rs185394326	A	G	0.034	-0.3676	0.06691	4.22e-08	-1.04181	0.785136	0.184536	0.00743315	25.4844
ebi-a-GCST90001485	CD39+ resting CD4 regulatory T cell %CD4 regulatory T cell	finngen_R10_L12_VITILIGO	Vitiligo	rs78843390	T	C	0.0093	0.6146	0.1296	2.18e-06	1.01823	0.417257	0.0146757	0.00633811	21.7062
ebi-a-GCST90001485	CD39+ resting CD4 regulatory T cell %CD4 regulatory T cell	finngen_R10_L12_VITILIGO	Vitiligo	rs185106690	G	A	0.0413	0.2912	0.06295	3.85e-06	0.877251	0.488739	0.0726658	0.00749195	25.9291
ebi-a-GCST90001485	CD39+ resting CD4 regulatory T cell %CD4 regulatory T cell	finngen_R10_L12_VITILIGO	Vitiligo	rs145557266	G	A	0.0211	0.6978	0.08705	1.49e-15	0.732764	0.368356	0.0466702	0.0165524	57.276
ebi-a-GCST90001485	CD39+ resting CD4 regulatory T cell %CD4 regulatory T cell	finngen_R10_L12_VITILIGO	Vitiligo	rs61871073	T	C	0.0143	0.6128	0.1033	3.32e-09	0.73088	0.5691	0.199046	0.0113942	39.5901
ebi-a-GCST90001485	CD39+ resting CD4 regulatory T cell %CD4 regulatory T cell	finngen_R10_L12_VITILIGO	Vitiligo	rs143132810	C	T	0.0263	0.6572	0.07797	5.02e-17	0.666013	0.27123	0.0140679	0.0187247	64.9362
ebi-a-GCST90001485	CD39+ resting CD4 regulatory T cell %CD4 regulatory T cell	finngen_R10_L12_VITILIGO	Vitiligo	rs114139647	G	A	0.0065	0.7451	0.159	2.89e-06	0.604314	0.520441	0.245578	0.00635244	21.9601
ebi-a-GCST90001485	CD39+ resting CD4 regulatory T cell %CD4 regulatory T cell	finngen_R10_L12_VITILIGO	Vitiligo	rs41300227	C	A	0.0351	0.3425	0.06819	5.35e-07	0.579193	0.317509	0.0681255	0.00694665	24.0287
ebi-a-GCST90001485	CD39+ resting CD4 regulatory T cell %CD4 regulatory T cell	finngen_R10_L12_VITILIGO	Vitiligo	rs140372175	C	A	0.0044	1.658	0.1851	5.24e-19	0.543799	0.423994	0.199646	0.0196298	68.1378
ebi-a-GCST90001485	CD39+ resting CD4 regulatory T cell %CD4 regulatory T cell	finngen_R10_L12_VITILIGO	Vitiligo	rs61864161	C	G	0.0332	0.5439	0.07083	2.09e-14	0.524628	0.523669	0.316425	0.0199778	69.3704
ebi-a-GCST90001485	CD39+ resting CD4 regulatory T cell %CD4 regulatory T cell	finngen_R10_L12_VITILIGO	Vitiligo	rs77520132	A	G	0.0464	0.6067	0.05819	4.44e-25	0.488982	0.710975	0.491602	0.027883	97.6073
ebi-a-GCST90001485	CD39+ resting CD4 regulatory T cell %CD4 regulatory T cell	finngen_R10_L12_VITILIGO	Vitiligo	rs77659600	C	T	0.0057	0.7896	0.16	8.42e-07	0.485671	0.371993	0.191691	0.00667552	22.8695
ebi-a-GCST90001485	CD39+ resting CD4 regulatory T cell %CD4 regulatory T cell	finngen_R10_L12_VITILIGO	Vitiligo	rs138915779	A	C	0.0035	1.375	0.2256	1.2e-09	0.430874	0.334283	0.197415	0.00794954	27.2691
ebi-a-GCST90001485	CD39+ resting CD4 regulatory T cell %CD4 regulatory T cell	finngen_R10_L12_VITILIGO	Vitiligo	rs11188900	T	C	0.0487	0.3261	0.057	1.16e-08	0.404712	0.227787	0.0756154	0.00959527	32.969
ebi-a-GCST90001485	CD39+ resting CD4 regulatory T cell %CD4 regulatory T cell	finngen_R10_L12_VITILIGO	Vitiligo	rs10736128	C	T	0.8758	0.1912	0.03743	3.42e-07	0.327728	0.201388	0.103665	0.00711487	24.6147
ebi-a-GCST90001485	CD39+ resting CD4 regulatory T cell %CD4 regulatory T cell	finngen_R10_L12_VITILIGO	Vitiligo	rs150096082	A	G	NA	14.69	2.928	5.53e-07	0.323756	0.343382	0.34576	0.00727451	25.1711
ebi-a-GCST90001485	CD39+ resting CD4 regulatory T cell %CD4 regulatory T cell	finngen_R10_L12_VITILIGO	Vitiligo	rs11598051	A	G	0.047	-0.3008	0.06008	5.8e-07	0.308445	0.28181	0.273731	0.00656677	22.4944
ebi-a-GCST90001485	CD39+ resting CD4 regulatory T cell %CD4 regulatory T cell	finngen_R10_L12_VITILIGO	Vitiligo	rs78096816	C	A	0.0013	1.581	0.3277	1.47e-06	0.302063	0.257923	0.241544	0.00625278	21.4121
ebi-a-GCST90001485	CD39+ resting CD4 regulatory T cell %CD4 regulatory T cell	finngen_R10_L12_VITILIGO	Vitiligo	rs12573061	T	C	0.0668	0.3045	0.04967	9.78e-10	0.298336	0.126204	0.018083	0.0123799	42.6569
ebi-a-GCST90001485	CD39+ resting CD4 regulatory T cell %CD4 regulatory T cell	finngen_R10_L12_VITILIGO	Vitiligo	rs35103389	T	C	0.0868	0.2476	0.04461	3.07e-08	0.295587	0.19551	0.130565	0.00834376	28.6327
ebi-a-GCST90001485	CD39+ resting CD4 regulatory T cell %CD4 regulatory T cell	finngen_R10_L12_VITILIGO	Vitiligo	rs191753228	T	C	0.0041	2.072	0.2156	1.38e-21	0.288377	0.278011	0.299604	0.0239199	83.3942
ebi-a-GCST90001485	CD39+ resting CD4 regulatory T cell %CD4 regulatory T cell	finngen_R10_L12_VITILIGO	Vitiligo	rs76537702	A	G	0.0323	0.3492	0.07015	6.72e-07	0.28715	0.225721	0.203321	0.0085802	29.7281
ebi-a-GCST90001485	CD39+ resting CD4 regulatory T cell %CD4 regulatory T cell	finngen_R10_L12_VITILIGO	Vitiligo	rs12137355	G	T	0.0096	0.6284	0.1261	6.59e-07	0.283693	0.244201	0.245349	0.00717773	24.8337
ebi-a-GCST90001485	CD39+ resting CD4 regulatory T cell %CD4 regulatory T cell	finngen_R10_L12_VITILIGO	Vitiligo	rs78525581	A	G	0.0402	0.4796	0.0642	1.01e-13	0.255864	0.226037	0.257653	0.0172637	59.7802
ebi-a-GCST90001485	CD39+ resting CD4 regulatory T cell %CD4 regulatory T cell	finngen_R10_L12_VITILIGO	Vitiligo	rs192831774	T	A	0.0313	0.5247	0.07138	2.46e-13	0.248249	0.34732	0.47476	0.0135232	46.6504
ebi-a-GCST90001485	CD39+ resting CD4 regulatory T cell %CD4 regulatory T cell	finngen_R10_L12_VITILIGO	Vitiligo	rs1360005	C	T	0.4037	-0.2348	0.02533	3.28e-20	0.247685	0.081376	0.00233685	0.0215143	74.8228
ebi-a-GCST90001485	CD39+ resting CD4 regulatory T cell %CD4 regulatory T cell	finngen_R10_L12_VITILIGO	Vitiligo	rs3827858	C	G	0.1193	0.2057	0.03808	7.06e-08	0.247546	0.126262	0.0499275	0.00980205	33.6866
ebi-a-GCST90001485	CD39+ resting CD4 regulatory T cell %CD4 regulatory T cell	finngen_R10_L12_VITILIGO	Vitiligo	rs61853078	A	T	0.0396	0.2862	0.06201	4.05e-06	0.231449	0.353634	0.512799	0.00616317	21.3018
ebi-a-GCST90001485	CD39+ resting CD4 regulatory T cell %CD4 regulatory T cell	finngen_R10_L12_VITILIGO	Vitiligo	rs113614971	A	G	0.0799	0.2494	0.04689	1.11e-07	0.20845	0.114342	0.0682983	0.0064977	22.2563
ebi-a-GCST90001485	CD39+ resting CD4 regulatory T cell %CD4 regulatory T cell	finngen_R10_L12_VITILIGO	Vitiligo	rs187089343	C	A	0.0047	0.8819	0.1864	2.32e-06	0.207129	0.367522	0.573037	0.00647439	22.3845
ebi-a-GCST90001485	CD39+ resting CD4 regulatory T cell %CD4 regulatory T cell	finngen_R10_L12_VITILIGO	Vitiligo	rs10882573	A	G	0.1007	0.381	0.04082	1.77e-20	0.202482	0.107592	0.0598425	0.021705	75.5008
ebi-a-GCST90001485	CD39+ resting CD4 regulatory T cell %CD4 regulatory T cell	finngen_R10_L12_VITILIGO	Vitiligo	rs35932840	T	C	0.0975	0.3196	0.04177	2.6e-14	0.19618	0.108943	0.0717414	0.0129583	44.6762
ebi-a-GCST90001485	CD39+ resting CD4 regulatory T cell %CD4 regulatory T cell	finngen_R10_L12_VITILIGO	Vitiligo	rs7099132	A	G	0.1052	0.4547	0.03969	7.53e-30	0.189286	0.145573	0.193504	0.0319186	112.2
ebi-a-GCST90001485	CD39+ resting CD4 regulatory T cell %CD4 regulatory T cell	finngen_R10_L12_VITILIGO	Vitiligo	rs11813902	C	T	0.0317	-0.3324	0.06899	1.51e-06	0.182911	0.150917	0.225514	0.00671271	23.214
ebi-a-GCST90001485	CD39+ resting CD4 regulatory T cell %CD4 regulatory T cell	finngen_R10_L12_VITILIGO	Vitiligo	rs11188349	A	G	0.0772	0.5116	0.04526	4.1e-29	0.173681	0.138945	0.2113	0.0286318	100.306
ebi-a-GCST90001485	CD39+ resting CD4 regulatory T cell %CD4 regulatory T cell	finngen_R10_L12_VITILIGO	Vitiligo	rs11812812	G	A	0.1628	-0.2624	0.03347	6.03e-15	0.168705	0.144139	0.241827	0.0160809	55.6177
ebi-a-GCST90001485	CD39+ resting CD4 regulatory T cell %CD4 regulatory T cell	finngen_R10_L12_VITILIGO	Vitiligo	rs7899052	G	C	0.1375	-0.1679	0.03596	3.15e-06	0.167283	0.0985969	0.0897656	0.00625034	21.4037
ebi-a-GCST90001485	CD39+ resting CD4 regulatory T cell %CD4 regulatory T cell	finngen_R10_L12_VITILIGO	Vitiligo	rs11595506	T	C	0.0495	-0.3232	0.05761	2.19e-08	0.165669	0.181531	0.361441	0.00854886	29.3426
ebi-a-GCST90001485	CD39+ resting CD4 regulatory T cell %CD4 regulatory T cell	finngen_R10_L12_VITILIGO	Vitiligo	rs1274300	C	T	0.0345	0.4069	0.0675	1.83e-09	0.159482	0.215098	0.458427	0.00920452	31.614
ebi-a-GCST90001485	CD39+ resting CD4 regulatory T cell %CD4 regulatory T cell	finngen_R10_L12_VITILIGO	Vitiligo	rs11188382	C	T	0.048	0.5358	0.05718	1.28e-20	0.146024	0.163601	0.37209	0.0249246	87.8046
ebi-a-GCST90001485	CD39+ resting CD4 regulatory T cell %CD4 regulatory T cell	finngen_R10_L12_VITILIGO	Vitiligo	rs183307553	T	G	0.0502	0.2626	0.05682	3.96e-06	0.139661	0.383249	0.71555	0.00617971	21.3593
ebi-a-GCST90001485	CD39+ resting CD4 regulatory T cell %CD4 regulatory T cell	finngen_R10_L12_VITILIGO	Vitiligo	rs116517602	T	C	0.0041	1.787	0.182	1.84e-22	0.132586	0.437955	0.76209	0.0272997	96.4065
ebi-a-GCST90001485	CD39+ resting CD4 regulatory T cell %CD4 regulatory T cell	finngen_R10_L12_VITILIGO	Vitiligo	rs10882760	T	C	0.5938	0.2688	0.02492	1.03e-26	0.128507	0.0933661	0.168704	0.0303091	106.366
ebi-a-GCST90001485	CD39+ resting CD4 regulatory T cell %CD4 regulatory T cell	finngen_R10_L12_VITILIGO	Vitiligo	rs17108042	C	A	0.0372	0.3047	0.06513	3.01e-06	0.128279	0.149738	0.391618	0.00735585	25.4546
ebi-a-GCST90001485	CD39+ resting CD4 regulatory T cell %CD4 regulatory T cell	finngen_R10_L12_VITILIGO	Vitiligo	rs7077062	A	G	0.5019	0.2216	0.02448	2.23e-19	0.121452	0.0835839	0.146208	0.0244754	85.3794
ebi-a-GCST90001485	CD39+ resting CD4 regulatory T cell %CD4 regulatory T cell	finngen_R10_L12_VITILIGO	Vitiligo	rs7100137	C	A	0.065	0.7236	0.04841	5.35e-49	0.117255	0.138138	0.395979	0.0541119	194.677
ebi-a-GCST90001485	CD39+ resting CD4 regulatory T cell %CD4 regulatory T cell	finngen_R10_L12_VITILIGO	Vitiligo	rs72829522	G	A	0.1231	-0.2232	0.03814	5.3e-09	0.113449	0.177717	0.523233	0.0126777	44.1072
ebi-a-GCST90001485	CD39+ resting CD4 regulatory T cell %CD4 regulatory T cell	finngen_R10_L12_VITILIGO	Vitiligo	rs45512792	G	A	0.0051	1.782	0.1844	8.02e-22	0.112364	0.275608	0.683498	0.0235253	81.9851
ebi-a-GCST90001485	CD39+ resting CD4 regulatory T cell %CD4 regulatory T cell	finngen_R10_L12_VITILIGO	Vitiligo	rs12780850	A	G	0.037	0.311	0.06792	4.85e-06	0.108988	0.249568	0.662325	0.00606675	20.9665
ebi-a-GCST90001485	CD39+ resting CD4 regulatory T cell %CD4 regulatory T cell	finngen_R10_L12_VITILIGO	Vitiligo	rs499441	T	C	0.3321	-0.1543	0.02641	5.66e-09	0.107828	0.0913394	0.237791	0.010559	36.3159
ebi-a-GCST90001485	CD39+ resting CD4 regulatory T cell %CD4 regulatory T cell	finngen_R10_L12_VITILIGO	Vitiligo	rs10086961	C	T	0.28	-0.1275	0.02736	3.3e-06	0.105543	0.0836702	0.20716	0.00621034	21.2659
ebi-a-GCST90001485	CD39+ resting CD4 regulatory T cell %CD4 regulatory T cell	finngen_R10_L12_VITILIGO	Vitiligo	rs12712610	G	A	0.2975	0.201	0.02719	1.83e-13	0.0991628	0.125926	0.431007	0.0140163	48.3756
ebi-a-GCST90001485	CD39+ resting CD4 regulatory T cell %CD4 regulatory T cell	finngen_R10_L12_VITILIGO	Vitiligo	rs76733605	C	T	0.1098	-0.1915	0.03942	1.25e-06	0.0983869	0.169067	0.560608	0.00648328	22.2066
ebi-a-GCST90001485	CD39+ resting CD4 regulatory T cell %CD4 regulatory T cell	finngen_R10_L12_VITILIGO	Vitiligo	rs12251594	C	A	0.2531	0.1791	0.0284	3.21e-10	0.0905436	0.106764	0.396397	0.0160113	55.8937
ebi-a-GCST90001485	CD39+ resting CD4 regulatory T cell %CD4 regulatory T cell	finngen_R10_L12_VITILIGO	Vitiligo	rs115977640	A	C	0.0077	0.6189	0.1337	3.83e-06	0.0871101	0.21351	0.68328	0.00619941	21.4278
ebi-a-GCST90001485	CD39+ resting CD4 regulatory T cell %CD4 regulatory T cell	finngen_R10_L12_VITILIGO	Vitiligo	rs701853	A	G	0.6439	0.1252	0.02632	2.06e-06	0.0827904	0.0939336	0.378117	0.00797329	27.6084
ebi-a-GCST90001485	CD39+ resting CD4 regulatory T cell %CD4 regulatory T cell	finngen_R10_L12_VITILIGO	Vitiligo	rs11188880	T	G	0.1069	0.1996	0.04001	6.37e-07	0.0827558	0.0996357	0.406209	0.00652775	22.3599
ebi-a-GCST90001485	CD39+ resting CD4 regulatory T cell %CD4 regulatory T cell	finngen_R10_L12_VITILIGO	Vitiligo	rs10748687	G	A	0.3355	0.1246	0.02613	1.92e-06	0.0813414	0.0840908	0.333392	0.00867962	30.0755
ebi-a-GCST90001485	CD39+ resting CD4 regulatory T cell %CD4 regulatory T cell	finngen_R10_L12_VITILIGO	Vitiligo	rs75588805	G	A	0.1111	-0.3821	0.03876	1.28e-22	0.0757334	0.16263	0.641444	0.0253423	88.4822
ebi-a-GCST90001485	CD39+ resting CD4 regulatory T cell %CD4 regulatory T cell	finngen_R10_L12_VITILIGO	Vitiligo	rs17453066	C	T	0.1209	0.1767	0.03758	2.68e-06	0.0728466	0.102139	0.475717	0.00863164	29.6292
ebi-a-GCST90001485	CD39+ resting CD4 regulatory T cell %CD4 regulatory T cell	finngen_R10_L12_VITILIGO	Vitiligo	rs113504153	C	T	0.1603	-0.2412	0.03434	2.58e-12	0.0648949	0.166626	0.696933	0.0129508	44.6498
ebi-a-GCST90001485	CD39+ resting CD4 regulatory T cell %CD4 regulatory T cell	finngen_R10_L12_VITILIGO	Vitiligo	rs10786197	A	G	0.9062	0.2084	0.04262	1.06e-06	0.0623521	0.157802	0.692748	0.00611642	20.9423
ebi-a-GCST90001485	CD39+ resting CD4 regulatory T cell %CD4 regulatory T cell	finngen_R10_L12_VITILIGO	Vitiligo	rs11890666	A	G	0.2866	-0.1612	0.02787	7.94e-09	0.0620881	0.110768	0.575122	0.00901225	30.9476
ebi-a-GCST90001485	CD39+ resting CD4 regulatory T cell %CD4 regulatory T cell	finngen_R10_L12_VITILIGO	Vitiligo	rs11187826	G	A	0.2693	-0.1625	0.02892	2.09e-08	0.0617199	0.150752	0.682237	0.0104328	35.877
ebi-a-GCST90001485	CD39+ resting CD4 regulatory T cell %CD4 regulatory T cell	finngen_R10_L12_VITILIGO	Vitiligo	rs7069030	G	A	0.4687	0.7674	0.0213	1e-200	0.057934	0.0830764	0.485579	0.274249	1298.03
ebi-a-GCST90001485	CD39+ resting CD4 regulatory T cell %CD4 regulatory T cell	finngen_R10_L12_VITILIGO	Vitiligo	rs2790464	A	T	0.5889	0.1315	0.02568	3.23e-07	0.0578476	0.0853695	0.498016	0.00712637	24.4251
ebi-a-GCST90001485	CD39+ resting CD4 regulatory T cell %CD4 regulatory T cell	finngen_R10_L12_VITILIGO	Vitiligo	rs35091141	C	T	0.0358	0.3029	0.06591	4.48e-06	0.0564518	0.220663	0.798083	0.00611093	21.1201
ebi-a-GCST90001485	CD39+ resting CD4 regulatory T cell %CD4 regulatory T cell	finngen_R10_L12_VITILIGO	Vitiligo	rs12773566	C	T	0.1779	-0.4173	0.03139	2.27e-39	0.0551297	0.0967678	0.568874	0.0554129	201.509
ebi-a-GCST90001485	CD39+ resting CD4 regulatory T cell %CD4 regulatory T cell	finngen_R10_L12_VITILIGO	Vitiligo	rs78654607	G	C	0.033	-0.3327	0.06909	1.53e-06	0.0521106	0.422476	0.901833	0.00682784	23.3949
ebi-a-GCST90001485	CD39+ resting CD4 regulatory T cell %CD4 regulatory T cell	finngen_R10_L12_VITILIGO	Vitiligo	rs113435341	G	A	0.0032	2.267	0.2171	3.79e-25	0.050814	0.60314	0.932858	0.030767	109.039
ebi-a-GCST90001485	CD39+ resting CD4 regulatory T cell %CD4 regulatory T cell	finngen_R10_L12_VITILIGO	Vitiligo	rs185474383	T	G	0.0209	0.5279	0.08583	8.62e-10	0.0489705	0.158044	0.756673	0.0108593	37.3598
ebi-a-GCST90001485	CD39+ resting CD4 regulatory T cell %CD4 regulatory T cell	finngen_R10_L12_VITILIGO	Vitiligo	rs12573603	C	T	0.5358	0.1347	0.02493	7.03e-08	0.0448035	0.083124	0.58989	0.0084273	29.1938
ebi-a-GCST90001485	CD39+ resting CD4 regulatory T cell %CD4 regulatory T cell	finngen_R10_L12_VITILIGO	Vitiligo	rs113514451	A	G	0.167	-0.401	0.03313	4.78e-33	0.0412608	0.109777	0.70702	0.0437047	156.987
ebi-a-GCST90001485	CD39+ resting CD4 regulatory T cell %CD4 regulatory T cell	finngen_R10_L12_VITILIGO	Vitiligo	rs1935960	C	T	0.1362	0.2918	0.03579	4.85e-16	0.0248895	0.130884	0.84918	0.0148745	51.3823
ebi-a-GCST90001485	CD39+ resting CD4 regulatory T cell %CD4 regulatory T cell	finngen_R10_L12_VITILIGO	Vitiligo	rs78573017	G	T	0.0829	-0.2209	0.04503	9.72e-07	0.0247901	0.144898	0.864156	0.00695711	24.0651
ebi-a-GCST90001485	CD39+ resting CD4 regulatory T cell %CD4 regulatory T cell	finngen_R10_L12_VITILIGO	Vitiligo	rs111270405	T	C	0.0861	-0.2154	0.04373	8.81e-07	0.0215172	0.3439	0.95011	0.00803644	27.8288
ebi-a-GCST90001485	CD39+ resting CD4 regulatory T cell %CD4 regulatory T cell	finngen_R10_L12_VITILIGO	Vitiligo	rs137948887	T	C	0.0372	0.3933	0.06638	3.44e-09	0.0186604	0.617608	0.975896	0.00731447	25.0745
ebi-a-GCST90001485	CD39+ resting CD4 regulatory T cell %CD4 regulatory T cell	finngen_R10_L12_VITILIGO	Vitiligo	rs10786209	C	T	0.3458	-0.2248	0.02598	7.59e-18	0.018493	0.0861076	0.82995	0.0217304	76.302
ebi-a-GCST90001485	CD39+ resting CD4 regulatory T cell %CD4 regulatory T cell	finngen_R10_L12_VITILIGO	Vitiligo	rs61856694	T	C	0.0103	-0.605	0.1228	8.73e-07	0.0171031	0.160798	0.915294	0.00673615	23.0786
ebi-a-GCST90001485	CD39+ resting CD4 regulatory T cell %CD4 regulatory T cell	finngen_R10_L12_VITILIGO	Vitiligo	rs116888462	T	G	0.007	0.8418	0.1497	2.02e-08	0.0170205	0.384925	0.964731	0.0102247	35.154
ebi-a-GCST90001485	CD39+ resting CD4 regulatory T cell %CD4 regulatory T cell	finngen_R10_L12_VITILIGO	Vitiligo	rs7080472	T	G	0.4988	-0.1255	0.02525	6.95e-07	0.0134504	0.0887427	0.879529	0.00777747	26.6742
ebi-a-GCST90001485	CD39+ resting CD4 regulatory T cell %CD4 regulatory T cell	finngen_R10_L12_VITILIGO	Vitiligo	rs11599403	C	T	0.1223	0.3493	0.03704	7.3e-21	0.0109553	0.133931	0.934807	0.0230606	80.3276
ebi-a-GCST90001485	CD39+ resting CD4 regulatory T cell %CD4 regulatory T cell	finngen_R10_L12_VITILIGO	Vitiligo	rs17111879	A	T	0.1744	-0.1857	0.03364	3.62e-08	0.00939192	0.124605	0.939917	0.00922773	31.6944
ebi-a-GCST90001485	CD39+ resting CD4 regulatory T cell %CD4 regulatory T cell	finngen_R10_L12_VITILIGO	Vitiligo	rs4919153	C	T	0.7547	0.1542	0.0286	7.51e-08	0.00677757	0.0881407	0.938707	0.00875478	30.0557
ebi-a-GCST90001485	CD39+ resting CD4 regulatory T cell %CD4 regulatory T cell	finngen_R10_L12_VITILIGO	Vitiligo	rs2326054	C	T	0.0628	-0.2311	0.04963	3.35e-06	0.000283025	0.138778	0.998373	0.00627266	21.6826
ebi-a-GCST90001485	CD39+ resting CD4 regulatory T cell %CD4 regulatory T cell	finngen_R10_L12_VITILIGO	Vitiligo	rs1316860	A	G	0.2971	0.1661	0.0269	7.29e-10	-0.00609519	0.0855554	0.943205	0.0109778	38.1272
ebi-a-GCST90001485	CD39+ resting CD4 regulatory T cell %CD4 regulatory T cell	finngen_R10_L12_VITILIGO	Vitiligo	rs788099	A	C	0.2885	-0.1267	0.02749	4.16e-06	-0.00722145	0.0833796	0.930982	0.00718363	24.6228
ebi-a-GCST90001485	CD39+ resting CD4 regulatory T cell %CD4 regulatory T cell	finngen_R10_L12_VITILIGO	Vitiligo	rs701804	G	C	0.0367	0.3662	0.06663	4.18e-08	-0.00729848	0.184629	0.968467	0.0101242	34.8049
ebi-a-GCST90001485	CD39+ resting CD4 regulatory T cell %CD4 regulatory T cell	finngen_R10_L12_VITILIGO	Vitiligo	rs117301955	T	C	0.0314	-0.3862	0.07041	4.42e-08	-0.00823395	0.212555	0.969099	0.00937483	32.5073
ebi-a-GCST90001485	CD39+ resting CD4 regulatory T cell %CD4 regulatory T cell	finngen_R10_L12_VITILIGO	Vitiligo	rs57682907	G	T	0.069	0.2746	0.04968	3.5e-08	-0.00953408	0.149022	0.948988	0.00914674	31.4137
ebi-a-GCST90001485	CD39+ resting CD4 regulatory T cell %CD4 regulatory T cell	finngen_R10_L12_VITILIGO	Vitiligo	rs11188510	T	A	0.015	0.5351	0.1016	1.49e-07	-0.0133922	0.173322	0.938411	0.00697428	23.9002
ebi-a-GCST90001485	CD39+ resting CD4 regulatory T cell %CD4 regulatory T cell	finngen_R10_L12_VITILIGO	Vitiligo	rs10882701	C	A	0.5141	-0.3593	0.02438	1.08e-47	-0.0146217	0.0848399	0.863166	0.0576978	208.368
ebi-a-GCST90001485	CD39+ resting CD4 regulatory T cell %CD4 regulatory T cell	finngen_R10_L12_VITILIGO	Vitiligo	rs4917729	A	G	0.2847	0.1264	0.02746	4.34e-06	-0.0187956	0.0841168	0.823188	0.00620409	21.4441
ebi-a-GCST90001485	CD39+ resting CD4 regulatory T cell %CD4 regulatory T cell	finngen_R10_L12_VITILIGO	Vitiligo	rs2860746	A	G	0.2786	0.1744	0.02837	8.77e-10	-0.0196555	0.0841651	0.815346	0.0116019	39.9449
ebi-a-GCST90001485	CD39+ resting CD4 regulatory T cell %CD4 regulatory T cell	finngen_R10_L12_VITILIGO	Vitiligo	rs79025152	T	C	0.0541	-0.2596	0.05618	3.95e-06	-0.0221166	0.259844	0.93217	0.00623642	21.3557
ebi-a-GCST90001485	CD39+ resting CD4 regulatory T cell %CD4 regulatory T cell	finngen_R10_L12_VITILIGO	Vitiligo	rs7088458	C	T	0.4212	-0.1532	0.02504	1.06e-09	-0.0246728	0.0834681	0.76754	0.0131384	45.7311
ebi-a-GCST90001485	CD39+ resting CD4 regulatory T cell %CD4 regulatory T cell	finngen_R10_L12_VITILIGO	Vitiligo	rs10128455	C	T	0.493	-0.1223	0.02547	1.65e-06	-0.0250025	0.0831119	0.763544	0.00643624	22.0444
ebi-a-GCST90001485	CD39+ resting CD4 regulatory T cell %CD4 regulatory T cell	finngen_R10_L12_VITILIGO	Vitiligo	rs7921467	C	G	0.2738	-0.3916	0.02686	8.97e-47	-0.0259725	0.113578	0.819122	0.0613465	224.497
ebi-a-GCST90001485	CD39+ resting CD4 regulatory T cell %CD4 regulatory T cell	finngen_R10_L12_VITILIGO	Vitiligo	rs7478275	C	G	0.0857	0.4993	0.04358	7.51e-30	-0.0398361	0.20616	0.846779	0.0336471	118.488
ebi-a-GCST90001485	CD39+ resting CD4 regulatory T cell %CD4 regulatory T cell	finngen_R10_L12_VITILIGO	Vitiligo	rs4919302	A	C	0.8176	0.1601	0.03255	9.16e-07	-0.0442012	0.108907	0.684845	0.00699368	24.1925
ebi-a-GCST90001485	CD39+ resting CD4 regulatory T cell %CD4 regulatory T cell	finngen_R10_L12_VITILIGO	Vitiligo	rs920333	T	G	0.7175	-0.1376	0.02743	5.58e-07	-0.0457113	0.0936696	0.625546	0.00892384	30.6413
ebi-a-GCST90001485	CD39+ resting CD4 regulatory T cell %CD4 regulatory T cell	finngen_R10_L12_VITILIGO	Vitiligo	rs7896439	G	A	0.2083	0.1891	0.03082	9.37e-10	-0.0462655	0.0848859	0.585732	0.0112764	38.8114
ebi-a-GCST90001485	CD39+ resting CD4 regulatory T cell %CD4 regulatory T cell	finngen_R10_L12_VITILIGO	Vitiligo	rs1469594	C	T	0.3843	0.1557	0.02556	1.23e-09	-0.0523359	0.0832964	0.529801	0.0107705	37.051
ebi-a-GCST90001485	CD39+ resting CD4 regulatory T cell %CD4 regulatory T cell	finngen_R10_L12_VITILIGO	Vitiligo	rs440176	G	C	0.4051	-0.1238	0.02544	1.19e-06	-0.054957	0.0852126	0.518966	0.00684694	23.6814
ebi-a-GCST90001485	CD39+ resting CD4 regulatory T cell %CD4 regulatory T cell	finngen_R10_L12_VITILIGO	Vitiligo	rs78573405	C	T	0.0335	0.5503	0.06954	3.37e-15	-0.075663	0.215938	0.726044	0.0171043	59.2189
ebi-a-GCST90001485	CD39+ resting CD4 regulatory T cell %CD4 regulatory T cell	finngen_R10_L12_VITILIGO	Vitiligo	rs146155044	T	C	0.0595	-0.4128	0.05207	3e-15	-0.0811708	0.582445	0.889164	0.017989	62.3379
ebi-a-GCST90001485	CD39+ resting CD4 regulatory T cell %CD4 regulatory T cell	finngen_R10_L12_VITILIGO	Vitiligo	rs117169519	T	C	0.0275	-0.3754	0.07582	7.74e-07	-0.0879758	0.338628	0.795017	0.00636092	21.9896
ebi-a-GCST90001485	CD39+ resting CD4 regulatory T cell %CD4 regulatory T cell	finngen_R10_L12_VITILIGO	Vitiligo	rs56259239	C	A	0.1765	0.2055	0.03385	1.42e-09	-0.0917708	0.146647	0.531449	0.0110138	37.8975
ebi-a-GCST90001485	CD39+ resting CD4 regulatory T cell %CD4 regulatory T cell	finngen_R10_L12_VITILIGO	Vitiligo	rs2631687	A	C	0.073	0.3175	0.04843	6.38e-11	-0.0942645	0.339729	0.781419	0.00915684	31.4487
ebi-a-GCST90001485	CD39+ resting CD4 regulatory T cell %CD4 regulatory T cell	finngen_R10_L12_VITILIGO	Vitiligo	rs12268044	T	C	0.3439	-0.1509	0.02621	9.31e-09	-0.108262	0.0895001	0.226421	0.00718955	24.6432
ebi-a-GCST90001485	CD39+ resting CD4 regulatory T cell %CD4 regulatory T cell	finngen_R10_L12_VITILIGO	Vitiligo	rs12518588	G	T	0.412	0.1241	0.02523	9.15e-07	-0.119685	0.0837325	0.152898	0.00699414	24.1941
ebi-a-GCST90001485	CD39+ resting CD4 regulatory T cell %CD4 regulatory T cell	finngen_R10_L12_VITILIGO	Vitiligo	rs140938703	A	G	0.045	0.3653	0.06017	1.4e-09	-0.120043	0.197674	0.543667	0.0102568	35.2655
ebi-a-GCST90001485	CD39+ resting CD4 regulatory T cell %CD4 regulatory T cell	finngen_R10_L12_VITILIGO	Vitiligo	rs142762435	C	G	0.0704	-0.2673	0.0482	3.13e-08	-0.123569	0.303691	0.68409	0.00837746	28.7494
ebi-a-GCST90001485	CD39+ resting CD4 regulatory T cell %CD4 regulatory T cell	finngen_R10_L12_VITILIGO	Vitiligo	rs11579717	A	G	0.0044	1.718	0.1835	1.35e-20	-0.125109	0.158486	0.429878	0.0218338	75.959
ebi-a-GCST90001485	CD39+ resting CD4 regulatory T cell %CD4 regulatory T cell	finngen_R10_L12_VITILIGO	Vitiligo	rs61856986	A	G	0.2144	0.2028	0.0306	3.93e-11	-0.132465	0.16555	0.423623	0.0118463	40.7961
ebi-a-GCST90001485	CD39+ resting CD4 regulatory T cell %CD4 regulatory T cell	finngen_R10_L12_VITILIGO	Vitiligo	rs688972	C	T	0.095	0.3333	0.04098	5.76e-16	-0.134477	0.108976	0.2172	0.0153951	53.2087
ebi-a-GCST90001485	CD39+ resting CD4 regulatory T cell %CD4 regulatory T cell	finngen_R10_L12_VITILIGO	Vitiligo	rs74805311	T	C	0.0241	0.4078	0.08116	5.31e-07	-0.153672	0.362578	0.671689	0.00740527	25.3881
ebi-a-GCST90001485	CD39+ resting CD4 regulatory T cell %CD4 regulatory T cell	finngen_R10_L12_VITILIGO	Vitiligo	rs79729192	A	C	0.1095	0.2611	0.04007	8.31e-11	-0.155	0.166654	0.352334	0.00985896	33.8841
ebi-a-GCST90001485	CD39+ resting CD4 regulatory T cell %CD4 regulatory T cell	finngen_R10_L12_VITILIGO	Vitiligo	rs78679271	G	T	0.1223	-0.4061	0.03747	6.21e-27	-0.163726	0.241991	0.498674	0.0309384	108.645
ebi-a-GCST90001485	CD39+ resting CD4 regulatory T cell %CD4 regulatory T cell	finngen_R10_L12_VITILIGO	Vitiligo	rs35748815	G	A	0.0287	-0.3838	0.07605	4.73e-07	-0.179985	0.292425	0.53823	0.00764577	26.4656
ebi-a-GCST90001485	CD39+ resting CD4 regulatory T cell %CD4 regulatory T cell	finngen_R10_L12_VITILIGO	Vitiligo	rs116988060	T	A	0.0031	1.095	0.2254	1.25e-06	-0.194936	0.266092	0.463809	0.0068237	23.6005
ebi-a-GCST90001485	CD39+ resting CD4 regulatory T cell %CD4 regulatory T cell	finngen_R10_L12_VITILIGO	Vitiligo	rs12780691	T	G	0.5713	-0.1306	0.02501	1.88e-07	-0.199957	0.0836295	0.0168031	0.00784522	27.1614
ebi-a-GCST90001485	CD39+ resting CD4 regulatory T cell %CD4 regulatory T cell	finngen_R10_L12_VITILIGO	Vitiligo	rs72811025	T	C	0.0615	0.3407	0.05175	5.32e-11	-0.201328	0.346722	0.561469	0.0124609	43.3435
ebi-a-GCST90001485	CD39+ resting CD4 regulatory T cell %CD4 regulatory T cell	finngen_R10_L12_VITILIGO	Vitiligo	rs55685227	T	G	0.261	0.1326	0.02883	4.41e-06	-0.202071	0.113477	0.0749583	0.00612075	21.1543
ebi-a-GCST90001485	CD39+ resting CD4 regulatory T cell %CD4 regulatory T cell	finngen_R10_L12_VITILIGO	Vitiligo	rs144301498	G	A	0.0502	0.8721	0.05796	1.35e-49	-0.202509	0.34021	0.551678	0.0571678	206.338
ebi-a-GCST90001485	CD39+ resting CD4 regulatory T cell %CD4 regulatory T cell	finngen_R10_L12_VITILIGO	Vitiligo	rs115367675	T	C	0.022	-0.4129	0.08387	8.9e-07	-0.202789	0.300146	0.499274	0.00700642	24.2369
ebi-a-GCST90001485	CD39+ resting CD4 regulatory T cell %CD4 regulatory T cell	finngen_R10_L12_VITILIGO	Vitiligo	rs146899923	C	T	0.0089	0.9069	0.1361	3.14e-11	-0.233559	0.304198	0.442614	0.011388	39.1997
ebi-a-GCST90001485	CD39+ resting CD4 regulatory T cell %CD4 regulatory T cell	finngen_R10_L12_VITILIGO	Vitiligo	rs72809757	G	A	0.0588	0.5051	0.05255	1.33e-21	-0.235509	0.334744	0.481713	0.0236118	82.294
ebi-a-GCST90001485	CD39+ resting CD4 regulatory T cell %CD4 regulatory T cell	finngen_R10_L12_VITILIGO	Vitiligo	rs57091493	A	T	0.0172	0.5292	0.09695	5.16e-08	-0.239727	0.336506	0.476216	0.00765029	26.2346
ebi-a-GCST90001485	CD39+ resting CD4 regulatory T cell %CD4 regulatory T cell	finngen_R10_L12_VITILIGO	Vitiligo	rs113594239	T	C	0.0388	0.829	0.06422	2.87e-37	-0.271227	0.856873	0.751599	0.0418272	148.552
ebi-a-GCST90001485	CD39+ resting CD4 regulatory T cell %CD4 regulatory T cell	finngen_R10_L12_VITILIGO	Vitiligo	rs146469548	G	A	0.038	0.4555	0.06475	2.4e-12	-0.307307	0.215713	0.15427	0.0145652	50.298
ebi-a-GCST90001485	CD39+ resting CD4 regulatory T cell %CD4 regulatory T cell	finngen_R10_L12_VITILIGO	Vitiligo	rs61821998	A	T	0.0215	0.4208	0.08415	6.01e-07	-0.310086	0.294844	0.292938	0.00617157	21.1323
ebi-a-GCST90001485	CD39+ resting CD4 regulatory T cell %CD4 regulatory T cell	finngen_R10_L12_VITILIGO	Vitiligo	rs10509687	A	G	0.9169	-0.6619	0.0447	3.77e-48	-0.341664	0.170055	0.0445225	0.0528769	189.986
ebi-a-GCST90001485	CD39+ resting CD4 regulatory T cell %CD4 regulatory T cell	finngen_R10_L12_VITILIGO	Vitiligo	rs187722828	C	T	0.0774	-0.2258	0.04797	2.61e-06	-0.342327	0.29384	0.244015	0.00715985	24.7715
ebi-a-GCST90001485	CD39+ resting CD4 regulatory T cell %CD4 regulatory T cell	finngen_R10_L12_VITILIGO	Vitiligo	rs146265359	C	T	0.0745	0.3128	0.04639	1.82e-11	-0.345683	0.30998	0.264774	0.0109594	37.7081
ebi-a-GCST90001485	CD39+ resting CD4 regulatory T cell %CD4 regulatory T cell	finngen_R10_L12_VITILIGO	Vitiligo	rs80320234	C	G	0.0252	0.4152	0.07637	5.79e-08	-0.349898	0.262866	0.18316	0.00688846	23.604
ebi-a-GCST90001485	CD39+ resting CD4 regulatory T cell %CD4 regulatory T cell	finngen_R10_L12_VITILIGO	Vitiligo	rs117572834	G	T	0.0031	-1.108	0.2135	2.25e-07	-0.353454	0.300096	0.238875	0.00666311	22.8267
ebi-a-GCST90001485	CD39+ resting CD4 regulatory T cell %CD4 regulatory T cell	finngen_R10_L12_VITILIGO	Vitiligo	rs3740373	A	C	0.0653	0.2631	0.05066	2.19e-07	-0.356573	0.337521	0.290764	0.00671583	23.0085
ebi-a-GCST90001485	CD39+ resting CD4 regulatory T cell %CD4 regulatory T cell	finngen_R10_L12_VITILIGO	Vitiligo	rs17111341	C	T	0.0666	0.6853	0.05013	1.86e-41	-0.363086	0.286999	0.205831	0.0464521	165.777
ebi-a-GCST90001485	CD39+ resting CD4 regulatory T cell %CD4 regulatory T cell	finngen_R10_L12_VITILIGO	Vitiligo	rs61868672	A	G	0.0694	-0.3237	0.04963	7.93e-11	-0.376025	0.268674	0.161646	0.0122328	42.5399
ebi-a-GCST90001485	CD39+ resting CD4 regulatory T cell %CD4 regulatory T cell	finngen_R10_L12_VITILIGO	Vitiligo	rs116758203	T	G	0.0896	0.2123	0.04392	1.39e-06	-0.376137	0.399771	0.346766	0.00740443	25.3852
ebi-a-GCST90001485	CD39+ resting CD4 regulatory T cell %CD4 regulatory T cell	finngen_R10_L12_VITILIGO	Vitiligo	rs72820690	A	C	0.1465	-0.2259	0.03554	2.34e-10	-0.379278	0.17691	0.0320406	0.0101063	34.7427
ebi-a-GCST90001485	CD39+ resting CD4 regulatory T cell %CD4 regulatory T cell	finngen_R10_L12_VITILIGO	Vitiligo	rs145977486	A	G	0.0352	0.3629	0.06743	7.88e-08	-0.416941	0.390547	0.285708	0.00836169	28.9646
ebi-a-GCST90001485	CD39+ resting CD4 regulatory T cell %CD4 regulatory T cell	finngen_R10_L12_VITILIGO	Vitiligo	rs147071297	A	G	0.0039	1.061	0.1955	6.15e-08	-0.435707	0.2954	0.140219	0.00694124	23.7861
ebi-a-GCST90001485	CD39+ resting CD4 regulatory T cell %CD4 regulatory T cell	finngen_R10_L12_VITILIGO	Vitiligo	rs74453195	T	G	0.0601	-0.3769	0.05276	1.1e-12	-0.45658	0.535504	0.393872	0.0145745	50.3306
ebi-a-GCST90001485	CD39+ resting CD4 regulatory T cell %CD4 regulatory T cell	finngen_R10_L12_VITILIGO	Vitiligo	rs147121076	G	T	0.0262	0.3742	0.07952	2.63e-06	-0.493576	0.3265	0.130606	0.00637753	22.0474
ebi-a-GCST90001485	CD39+ resting CD4 regulatory T cell %CD4 regulatory T cell	finngen_R10_L12_VITILIGO	Vitiligo	rs180727168	G	T	0.0256	0.4898	0.08184	2.39e-09	-0.507003	0.356347	0.154801	0.00924069	31.7394
ebi-a-GCST90001485	CD39+ resting CD4 regulatory T cell %CD4 regulatory T cell	finngen_R10_L12_VITILIGO	Vitiligo	rs117200502	T	C	0.1114	0.3016	0.03974	4.11e-14	-0.511102	0.293746	0.0818691	0.0144396	49.858
ebi-a-GCST90001485	CD39+ resting CD4 regulatory T cell %CD4 regulatory T cell	finngen_R10_L12_VITILIGO	Vitiligo	rs79049066	C	T	0.0515	-0.3441	0.05575	7.5e-10	-0.533289	0.705754	0.449871	0.0108667	37.3855
ebi-a-GCST90001485	CD39+ resting CD4 regulatory T cell %CD4 regulatory T cell	finngen_R10_L12_VITILIGO	Vitiligo	rs1341157	C	A	0.9671	-0.4125	0.06956	3.32e-09	-0.576399	0.291308	0.0478542	0.00879798	30.2053
ebi-a-GCST90001485	CD39+ resting CD4 regulatory T cell %CD4 regulatory T cell	finngen_R10_L12_VITILIGO	Vitiligo	rs145910026	C	T	0.0343	0.3602	0.06742	9.78e-08	-0.581443	0.596884	0.329992	0.00994192	34.4934
ebi-a-GCST90001485	CD39+ resting CD4 regulatory T cell %CD4 regulatory T cell	finngen_R10_L12_VITILIGO	Vitiligo	rs150475845	A	G	0.0352	0.3281	0.0678	1.36e-06	-0.722781	0.568296	0.20343	0.00788364	27.0412
ebi-a-GCST90001485	CD39+ resting CD4 regulatory T cell %CD4 regulatory T cell	finngen_R10_L12_VITILIGO	Vitiligo	rs180839256	C	T	0.0077	0.9076	0.1386	6.67e-11	-0.728256	0.493576	0.140086	0.0104037	35.7761
ebi-a-GCST90001485	CD39+ resting CD4 regulatory T cell %CD4 regulatory T cell	finngen_R10_L12_VITILIGO	Vitiligo	rs116794175	C	T	0.0042	1.311	0.1905	6.98e-12	-1.02561	1.13146	0.364701	0.0112014	38.5502
ebi-a-GCST90001485	CD39+ resting CD4 regulatory T cell %CD4 regulatory T cell	finngen_R10_L12_VITILIGO	Vitiligo	rs185394326	A	G	0.034	-0.3629	0.06683	6e-08	-1.04181	0.785136	0.184536	0.00743315	25.4844
ebi-a-GCST90001491	CD39+ activated CD4 regulatory T cell %CD4 regulatory T cell	finngen_R10_L12_VITILIGO	Vitiligo	rs76756973	C	A	0.0193	-0.4411	0.09039	1.11e-06	1.87839	1.31436	0.152967	0.00688504	23.8141
ebi-a-GCST90001491	CD39+ activated CD4 regulatory T cell %CD4 regulatory T cell	finngen_R10_L12_VITILIGO	Vitiligo	rs146191327	G	A	0.0461	-0.4556	0.05909	1.62e-14	0.738215	0.540783	0.172226	0.0170122	59.4483
ebi-a-GCST90001491	CD39+ activated CD4 regulatory T cell %CD4 regulatory T cell	finngen_R10_L12_VITILIGO	Vitiligo	rs145557266	G	A	0.0211	0.6071	0.08948	1.37e-11	0.732764	0.368356	0.0466702	0.0165524	57.276
ebi-a-GCST90001491	CD39+ activated CD4 regulatory T cell %CD4 regulatory T cell	finngen_R10_L12_VITILIGO	Vitiligo	rs118140129	C	T	0.0236	0.4567	0.08597	1.15e-07	0.709753	0.498303	0.154348	0.00814869	28.2207
ebi-a-GCST90001491	CD39+ activated CD4 regulatory T cell %CD4 regulatory T cell	finngen_R10_L12_VITILIGO	Vitiligo	rs143132810	C	T	0.0263	0.5497	0.08012	8.08e-12	0.666013	0.27123	0.0140679	0.0187247	64.9362
ebi-a-GCST90001491	CD39+ activated CD4 regulatory T cell %CD4 regulatory T cell	finngen_R10_L12_VITILIGO	Vitiligo	rs78573011	A	G	0.053	-0.3267	0.05839	2.38e-08	0.626623	0.642488	0.329409	0.0065009	22.4767
ebi-a-GCST90001491	CD39+ activated CD4 regulatory T cell %CD4 regulatory T cell	finngen_R10_L12_VITILIGO	Vitiligo	rs74151252	G	T	0.0655	0.6461	0.05249	4.2e-34	0.623658	0.262661	0.017578	0.0422449	151.512
ebi-a-GCST90001491	CD39+ activated CD4 regulatory T cell %CD4 regulatory T cell	finngen_R10_L12_VITILIGO	Vitiligo	rs41300227	C	A	0.0351	0.3609	0.06957	2.26e-07	0.579193	0.317509	0.0681255	0.00694665	24.0287
ebi-a-GCST90001491	CD39+ activated CD4 regulatory T cell %CD4 regulatory T cell	finngen_R10_L12_VITILIGO	Vitiligo	rs146210779	T	C	0.014	0.4957	0.106	3.01e-06	0.560684	0.600781	0.350686	0.0063262	21.8689
ebi-a-GCST90001491	CD39+ activated CD4 regulatory T cell %CD4 regulatory T cell	finngen_R10_L12_VITILIGO	Vitiligo	rs11190156	A	G	0.0588	0.315	0.05466	8.98e-09	0.549313	0.207942	0.00824992	0.00957583	33.211
ebi-a-GCST90001491	CD39+ activated CD4 regulatory T cell %CD4 regulatory T cell	finngen_R10_L12_VITILIGO	Vitiligo	rs61864161	C	G	0.0332	0.3514	0.0726	1.36e-06	0.524628	0.523669	0.316425	0.0199778	69.3704
ebi-a-GCST90001491	CD39+ activated CD4 regulatory T cell %CD4 regulatory T cell	finngen_R10_L12_VITILIGO	Vitiligo	rs77520132	A	G	0.0464	0.5205	0.05961	3.83e-18	0.488982	0.710975	0.491602	0.027883	97.6073
ebi-a-GCST90001491	CD39+ activated CD4 regulatory T cell %CD4 regulatory T cell	finngen_R10_L12_VITILIGO	Vitiligo	rs150790570	A	G	0.0233	0.4529	0.08676	1.9e-07	0.473016	0.393196	0.228974	0.00787059	27.2499
ebi-a-GCST90001491	CD39+ activated CD4 regulatory T cell %CD4 regulatory T cell	finngen_R10_L12_VITILIGO	Vitiligo	rs144000785	A	C	0.0383	-0.3194	0.06651	1.63e-06	0.434157	0.302311	0.150966	0.0062328	21.5439
ebi-a-GCST90001491	CD39+ activated CD4 regulatory T cell %CD4 regulatory T cell	finngen_R10_L12_VITILIGO	Vitiligo	rs150066446	A	G	0.017	-0.4601	0.09715	2.27e-06	0.407665	0.399473	0.307487	0.00648732	22.4295
ebi-a-GCST90001491	CD39+ activated CD4 regulatory T cell %CD4 regulatory T cell	finngen_R10_L12_VITILIGO	Vitiligo	rs59014059	C	T	0.0473	-0.2852	0.05845	1.11e-06	0.358508	0.218929	0.101514	0.00688341	23.8084
ebi-a-GCST90001491	CD39+ activated CD4 regulatory T cell %CD4 regulatory T cell	finngen_R10_L12_VITILIGO	Vitiligo	rs112194607	A	G	0.0214	0.5348	0.08922	2.26e-09	0.292496	0.236877	0.216905	0.0103517	35.9301
ebi-a-GCST90001491	CD39+ activated CD4 regulatory T cell %CD4 regulatory T cell	finngen_R10_L12_VITILIGO	Vitiligo	rs76075467	T	C	0.0292	-0.4814	0.07764	6.3e-10	0.261042	0.360052	0.468444	0.0110683	38.4451
ebi-a-GCST90001491	CD39+ activated CD4 regulatory T cell %CD4 regulatory T cell	finngen_R10_L12_VITILIGO	Vitiligo	rs78525581	A	G	0.0402	0.4271	0.06574	9.38e-11	0.255864	0.226037	0.257653	0.0172637	59.7802
ebi-a-GCST90001491	CD39+ activated CD4 regulatory T cell %CD4 regulatory T cell	finngen_R10_L12_VITILIGO	Vitiligo	rs192831774	T	A	0.0313	0.4138	0.07345	1.91e-08	0.248249	0.34732	0.47476	0.0135232	46.6504
ebi-a-GCST90001491	CD39+ activated CD4 regulatory T cell %CD4 regulatory T cell	finngen_R10_L12_VITILIGO	Vitiligo	rs1360005	C	T	0.4037	-0.2659	0.02589	2.12e-24	0.247685	0.081376	0.00233685	0.0215143	74.8228
ebi-a-GCST90001491	CD39+ activated CD4 regulatory T cell %CD4 regulatory T cell	finngen_R10_L12_VITILIGO	Vitiligo	rs7893601	T	C	0.1789	0.5196	0.03214	1.05e-56	0.219614	0.111596	0.049075	0.0707085	261.364
ebi-a-GCST90001491	CD39+ activated CD4 regulatory T cell %CD4 regulatory T cell	finngen_R10_L12_VITILIGO	Vitiligo	rs113614971	A	G	0.0799	0.325	0.04779	1.23e-11	0.20845	0.114342	0.0682983	0.0064977	22.2563
ebi-a-GCST90001491	CD39+ activated CD4 regulatory T cell %CD4 regulatory T cell	finngen_R10_L12_VITILIGO	Vitiligo	rs10882573	A	G	0.1007	0.433	0.04159	5.13e-25	0.202482	0.107592	0.0598425	0.021705	75.5008
ebi-a-GCST90001491	CD39+ activated CD4 regulatory T cell %CD4 regulatory T cell	finngen_R10_L12_VITILIGO	Vitiligo	rs35932840	T	C	0.0975	0.3561	0.0425	7.71e-17	0.19618	0.108943	0.0717414	0.0129583	44.6762
ebi-a-GCST90001491	CD39+ activated CD4 regulatory T cell %CD4 regulatory T cell	finngen_R10_L12_VITILIGO	Vitiligo	rs41302727	A	G	0.0159	0.5667	0.1001	1.64e-08	0.189291	0.226806	0.403945	0.00924439	32.0508
ebi-a-GCST90001491	CD39+ activated CD4 regulatory T cell %CD4 regulatory T cell	finngen_R10_L12_VITILIGO	Vitiligo	rs117858605	G	A	0.0029	1.041	0.22	2.34e-06	0.184354	0.193213	0.340008	0.00647601	22.3901
ebi-a-GCST90001491	CD39+ activated CD4 regulatory T cell %CD4 regulatory T cell	finngen_R10_L12_VITILIGO	Vitiligo	rs11187277	G	T	0.142	-0.1741	0.03617	1.56e-06	0.17992	0.0984745	0.0676893	0.00669969	23.1686
ebi-a-GCST90001491	CD39+ activated CD4 regulatory T cell %CD4 regulatory T cell	finngen_R10_L12_VITILIGO	Vitiligo	rs11188349	A	G	0.0772	0.4158	0.04646	5.73e-19	0.173681	0.138945	0.2113	0.0286318	100.306
ebi-a-GCST90001491	CD39+ activated CD4 regulatory T cell %CD4 regulatory T cell	finngen_R10_L12_VITILIGO	Vitiligo	rs1880263	A	G	0.3212	0.1824	0.02737	3.05e-11	0.167685	0.103851	0.106384	0.0127642	44.412
ebi-a-GCST90001491	CD39+ activated CD4 regulatory T cell %CD4 regulatory T cell	finngen_R10_L12_VITILIGO	Vitiligo	rs11595506	T	C	0.0495	-0.3801	0.05875	1.12e-10	0.165669	0.181531	0.361441	0.00854886	29.3426
ebi-a-GCST90001491	CD39+ activated CD4 regulatory T cell %CD4 regulatory T cell	finngen_R10_L12_VITILIGO	Vitiligo	rs188163491	C	G	0.0681	0.3986	0.05061	4.49e-15	0.145336	0.361464	0.687629	0.011328	38.9909
ebi-a-GCST90001491	CD39+ activated CD4 regulatory T cell %CD4 regulatory T cell	finngen_R10_L12_VITILIGO	Vitiligo	rs2125062	A	C	0.5412	0.2886	0.02509	4.41e-30	0.140884	0.0840869	0.0938426	0.0370895	132.31
ebi-a-GCST90001491	CD39+ activated CD4 regulatory T cell %CD4 regulatory T cell	finngen_R10_L12_VITILIGO	Vitiligo	rs11188673	A	G	0.1401	-0.3208	0.03617	1.16e-18	0.13449	0.173997	0.439555	0.0223878	78.6632
ebi-a-GCST90001491	CD39+ activated CD4 regulatory T cell %CD4 regulatory T cell	finngen_R10_L12_VITILIGO	Vitiligo	rs10882620	T	C	0.3759	0.2137	0.02644	8.88e-16	0.13287	0.0840505	0.113915	0.00722543	25
ebi-a-GCST90001491	CD39+ activated CD4 regulatory T cell %CD4 regulatory T cell	finngen_R10_L12_VITILIGO	Vitiligo	rs72829522	G	A	0.1231	-0.279	0.03891	9.23e-13	0.113449	0.177717	0.523233	0.0126777	44.1072
ebi-a-GCST90001491	CD39+ activated CD4 regulatory T cell %CD4 regulatory T cell	finngen_R10_L12_VITILIGO	Vitiligo	rs12780850	A	G	0.037	0.3554	0.06943	3.26e-07	0.108988	0.249568	0.662325	0.00606675	20.9665
ebi-a-GCST90001491	CD39+ activated CD4 regulatory T cell %CD4 regulatory T cell	finngen_R10_L12_VITILIGO	Vitiligo	rs499441	T	C	0.3321	-0.1865	0.0269	4.9e-12	0.107828	0.0913394	0.237791	0.010559	36.3159
ebi-a-GCST90001491	CD39+ activated CD4 regulatory T cell %CD4 regulatory T cell	finngen_R10_L12_VITILIGO	Vitiligo	rs11187206	G	C	0.0569	0.2564	0.05396	2.1e-06	0.101256	0.131988	0.442986	0.0065301	22.5783
ebi-a-GCST90001491	CD39+ activated CD4 regulatory T cell %CD4 regulatory T cell	finngen_R10_L12_VITILIGO	Vitiligo	rs138483328	T	C	0.0141	0.4874	0.1054	3.86e-06	0.101158	0.432982	0.815271	0.00618682	21.384
ebi-a-GCST90001491	CD39+ activated CD4 regulatory T cell %CD4 regulatory T cell	finngen_R10_L12_VITILIGO	Vitiligo	rs143635041	G	A	0.0719	0.2824	0.0478	3.8e-09	0.0929276	0.470727	0.843504	0.0209071	73.3493
ebi-a-GCST90001491	CD39+ activated CD4 regulatory T cell %CD4 regulatory T cell	finngen_R10_L12_VITILIGO	Vitiligo	rs117282233	A	G	0.0482	-0.285	0.05943	1.69e-06	0.0885998	0.330658	0.788738	0.00665049	22.9974
ebi-a-GCST90001491	CD39+ activated CD4 regulatory T cell %CD4 regulatory T cell	finngen_R10_L12_VITILIGO	Vitiligo	rs10509669	T	A	0.1363	0.1966	0.03719	1.32e-07	0.0808465	0.0889332	0.363313	0.00806992	27.9457
ebi-a-GCST90001491	CD39+ activated CD4 regulatory T cell %CD4 regulatory T cell	finngen_R10_L12_VITILIGO	Vitiligo	rs75588805	G	A	0.1111	-0.416	0.03935	9.77e-26	0.0757334	0.16263	0.641444	0.0253423	88.4822
ebi-a-GCST90001491	CD39+ activated CD4 regulatory T cell %CD4 regulatory T cell	finngen_R10_L12_VITILIGO	Vitiligo	rs75799019	C	G	0.0323	-0.3585	0.0753	2.01e-06	0.0752096	0.317061	0.812495	0.00655549	22.6667
ebi-a-GCST90001491	CD39+ activated CD4 regulatory T cell %CD4 regulatory T cell	finngen_R10_L12_VITILIGO	Vitiligo	rs80002058	A	C	0.0303	0.3588	0.07091	4.41e-07	0.0685392	0.225475	0.761146	0.00739841	25.6029
ebi-a-GCST90001491	CD39+ activated CD4 regulatory T cell %CD4 regulatory T cell	finngen_R10_L12_VITILIGO	Vitiligo	rs10786197	A	G	0.9062	0.1995	0.04338	4.41e-06	0.0623521	0.157802	0.692748	0.00611642	20.9423
ebi-a-GCST90001491	CD39+ activated CD4 regulatory T cell %CD4 regulatory T cell	finngen_R10_L12_VITILIGO	Vitiligo	rs2790464	A	T	0.5889	0.1281	0.02625	1.1e-06	0.0578476	0.0853695	0.498016	0.00712637	24.4251
ebi-a-GCST90001491	CD39+ activated CD4 regulatory T cell %CD4 regulatory T cell	finngen_R10_L12_VITILIGO	Vitiligo	rs561156	A	G	0.0963	-0.4798	0.04252	5.05e-29	0.0556523	0.148982	0.708738	0.0233735	81.4438
ebi-a-GCST90001491	CD39+ activated CD4 regulatory T cell %CD4 regulatory T cell	finngen_R10_L12_VITILIGO	Vitiligo	rs12769713	T	C	0.34	-0.1267	0.02664	2.07e-06	0.0520455	0.0967323	0.590552	0.00654196	22.6196
ebi-a-GCST90001491	CD39+ activated CD4 regulatory T cell %CD4 regulatory T cell	finngen_R10_L12_VITILIGO	Vitiligo	rs9633701	G	A	0.4926	0.4324	0.0245	8.24e-67	0.0500492	0.0855529	0.558542	0.083141	311.486
ebi-a-GCST90001491	CD39+ activated CD4 regulatory T cell %CD4 regulatory T cell	finngen_R10_L12_VITILIGO	Vitiligo	rs12648210	G	A	0.0145	-0.5101	0.1037	9.19e-07	0.0482809	0.15147	0.749917	0.00699484	24.1965
ebi-a-GCST90001491	CD39+ activated CD4 regulatory T cell %CD4 regulatory T cell	finngen_R10_L12_VITILIGO	Vitiligo	rs2226170	C	T	0.4655	-0.1948	0.02599	8.42e-14	0.0424153	0.0924583	0.646414	0.0160914	56.1779
ebi-a-GCST90001491	CD39+ activated CD4 regulatory T cell %CD4 regulatory T cell	finngen_R10_L12_VITILIGO	Vitiligo	rs687528	C	G	0.5147	-0.1192	0.02541	2.83e-06	0.0400602	0.0863541	0.642716	0.00636565	22.0061
ebi-a-GCST90001491	CD39+ activated CD4 regulatory T cell %CD4 regulatory T cell	finngen_R10_L12_VITILIGO	Vitiligo	rs4545486	T	C	0.5313	-0.1155	0.02522	4.84e-06	0.0351551	0.083732	0.674593	0.00606881	20.9736
ebi-a-GCST90001491	CD39+ activated CD4 regulatory T cell %CD4 regulatory T cell	finngen_R10_L12_VITILIGO	Vitiligo	rs2026682	T	A	0.4664	0.1327	0.02503	1.21e-07	0.0349428	0.0841649	0.678018	0.00811623	28.1074
ebi-a-GCST90001491	CD39+ activated CD4 regulatory T cell %CD4 regulatory T cell	finngen_R10_L12_VITILIGO	Vitiligo	rs117069940	A	G	0.0868	-0.2775	0.04401	3.26e-10	0.0342026	0.245156	0.889044	0.0114419	39.7579
ebi-a-GCST90001491	CD39+ activated CD4 regulatory T cell %CD4 regulatory T cell	finngen_R10_L12_VITILIGO	Vitiligo	rs12359410	A	G	0.1036	0.5267	0.04083	3.2e-37	0.0338728	0.158179	0.830436	0.0462057	166.406
ebi-a-GCST90001491	CD39+ activated CD4 regulatory T cell %CD4 regulatory T cell	finngen_R10_L12_VITILIGO	Vitiligo	rs1053417	C	A	0.2312	0.219	0.03005	3.83e-13	0.0331234	0.0999624	0.740374	0.0152268	53.1128
ebi-a-GCST90001491	CD39+ activated CD4 regulatory T cell %CD4 regulatory T cell	finngen_R10_L12_VITILIGO	Vitiligo	rs10748726	G	A	0.7991	0.1722	0.03145	4.72e-08	0.0237275	0.0988681	0.810337	0.00865216	29.9795
ebi-a-GCST90001491	CD39+ activated CD4 regulatory T cell %CD4 regulatory T cell	finngen_R10_L12_VITILIGO	Vitiligo	rs137948887	T	C	0.0372	0.3974	0.06775	4.89e-09	0.0186604	0.617608	0.975896	0.00731447	25.0745
ebi-a-GCST90001491	CD39+ activated CD4 regulatory T cell %CD4 regulatory T cell	finngen_R10_L12_VITILIGO	Vitiligo	rs10786209	C	T	0.3458	-0.2081	0.0266	6.77e-15	0.018493	0.0861076	0.82995	0.0217304	76.302
ebi-a-GCST90001491	CD39+ activated CD4 regulatory T cell %CD4 regulatory T cell	finngen_R10_L12_VITILIGO	Vitiligo	rs7035176	C	G	0.1759	0.1497	0.03193	2.83e-06	0.0151647	0.102006	0.881818	0.00635841	21.9809
ebi-a-GCST90001491	CD39+ activated CD4 regulatory T cell %CD4 regulatory T cell	finngen_R10_L12_VITILIGO	Vitiligo	rs11599403	C	T	0.1223	0.3447	0.03774	1.11e-19	0.0109553	0.133931	0.934807	0.0230606	80.3276
ebi-a-GCST90001491	CD39+ activated CD4 regulatory T cell %CD4 regulatory T cell	finngen_R10_L12_VITILIGO	Vitiligo	rs11188758	A	G	0.1734	-0.2381	0.03443	5.52e-12	0.00969316	0.1246	0.937992	0.0137313	47.8239
ebi-a-GCST90001491	CD39+ activated CD4 regulatory T cell %CD4 regulatory T cell	finngen_R10_L12_VITILIGO	Vitiligo	rs76052175	A	C	0.0393	0.4339	0.06559	4.3e-11	0.0088883	0.71132	0.99003	0.01258	43.7627
ebi-a-GCST90001491	CD39+ activated CD4 regulatory T cell %CD4 regulatory T cell	finngen_R10_L12_VITILIGO	Vitiligo	rs113837062	T	C	0.0671	-0.3094	0.05107	1.53e-09	0.00124451	0.209681	0.995264	0.0105722	36.7036
ebi-a-GCST90001491	CD39+ activated CD4 regulatory T cell %CD4 regulatory T cell	finngen_R10_L12_VITILIGO	Vitiligo	rs3176881	G	A	0.4268	0.9145	0.02063	1e-200	-0.000831854	0.0828689	0.991991	0.363892	1965.03
ebi-a-GCST90001491	CD39+ activated CD4 regulatory T cell %CD4 regulatory T cell	finngen_R10_L12_VITILIGO	Vitiligo	rs76736637	A	G	0.0218	0.4485	0.086	1.94e-07	-0.00287592	0.154496	0.985148	0.00785554	27.1974
ebi-a-GCST90001491	CD39+ activated CD4 regulatory T cell %CD4 regulatory T cell	finngen_R10_L12_VITILIGO	Vitiligo	rs34460407	T	C	0.1414	-0.5239	0.03589	7.1e-47	-0.0059833	0.123766	0.961442	0.0378919	134.024
ebi-a-GCST90001491	CD39+ activated CD4 regulatory T cell %CD4 regulatory T cell	finngen_R10_L12_VITILIGO	Vitiligo	rs1316860	A	G	0.2971	0.1735	0.02741	2.76e-10	-0.00609519	0.0855554	0.943205	0.0109778	38.1272
ebi-a-GCST90001491	CD39+ activated CD4 regulatory T cell %CD4 regulatory T cell	finngen_R10_L12_VITILIGO	Vitiligo	rs117301955	T	C	0.0314	-0.4549	0.07161	2.39e-10	-0.00823395	0.212555	0.969099	0.00937483	32.5073
ebi-a-GCST90001491	CD39+ activated CD4 regulatory T cell %CD4 regulatory T cell	finngen_R10_L12_VITILIGO	Vitiligo	rs78095396	C	T	0.1207	-0.2248	0.03914	1e-08	-0.00912988	0.147807	0.950747	0.00951204	32.9876
ebi-a-GCST90001491	CD39+ activated CD4 regulatory T cell %CD4 regulatory T cell	finngen_R10_L12_VITILIGO	Vitiligo	rs3827862	T	C	0.5965	-0.1302	0.02636	8.13e-07	-0.0157938	0.0863473	0.854869	0.0070523	24.3967
ebi-a-GCST90001491	CD39+ activated CD4 regulatory T cell %CD4 regulatory T cell	finngen_R10_L12_VITILIGO	Vitiligo	rs3793765	G	C	0.1478	0.2091	0.0354	3.86e-09	-0.0160335	0.163492	0.921878	0.0100551	34.89
ebi-a-GCST90001491	CD39+ activated CD4 regulatory T cell %CD4 regulatory T cell	finngen_R10_L12_VITILIGO	Vitiligo	rs4933411	T	C	0.3788	-0.1243	0.02653	2.89e-06	-0.0209835	0.0840365	0.802823	0.00635001	21.9517
ebi-a-GCST90001491	CD39+ activated CD4 regulatory T cell %CD4 regulatory T cell	finngen_R10_L12_VITILIGO	Vitiligo	rs79025152	T	C	0.0541	-0.3241	0.05734	1.71e-08	-0.0221166	0.259844	0.93217	0.00623642	21.3557
ebi-a-GCST90001491	CD39+ activated CD4 regulatory T cell %CD4 regulatory T cell	finngen_R10_L12_VITILIGO	Vitiligo	rs7088458	C	T	0.4212	-0.1502	0.02553	4.48e-09	-0.0246728	0.0834681	0.76754	0.0131384	45.7311
ebi-a-GCST90001491	CD39+ activated CD4 regulatory T cell %CD4 regulatory T cell	finngen_R10_L12_VITILIGO	Vitiligo	rs10128455	C	T	0.493	-0.153	0.02612	5.18e-09	-0.0250025	0.0831119	0.763544	0.00643624	22.0444
ebi-a-GCST90001491	CD39+ activated CD4 regulatory T cell %CD4 regulatory T cell	finngen_R10_L12_VITILIGO	Vitiligo	rs10786354	G	A	0.9761	-0.415	0.08095	3.11e-07	-0.028449	0.38942	0.941763	0.00759321	26.2822
ebi-a-GCST90001491	CD39+ activated CD4 regulatory T cell %CD4 regulatory T cell	finngen_R10_L12_VITILIGO	Vitiligo	rs11187737	A	C	0.3392	0.1324	0.02723	1.2e-06	-0.0341003	0.0867985	0.694418	0.00683558	23.6418
ebi-a-GCST90001491	CD39+ activated CD4 regulatory T cell %CD4 regulatory T cell	finngen_R10_L12_VITILIGO	Vitiligo	rs77346846	A	G	0.1306	-0.195	0.03871	5e-07	-0.0395106	0.410034	0.923235	0.0073333	25.376
ebi-a-GCST90001491	CD39+ activated CD4 regulatory T cell %CD4 regulatory T cell	finngen_R10_L12_VITILIGO	Vitiligo	rs7478275	C	G	0.0857	0.5597	0.0444	1.17e-35	-0.0398361	0.20616	0.846779	0.0336471	118.488
ebi-a-GCST90001491	CD39+ activated CD4 regulatory T cell %CD4 regulatory T cell	finngen_R10_L12_VITILIGO	Vitiligo	rs148903835	A	G	0.0106	0.6005	0.1288	3.23e-06	-0.042944	0.195643	0.826259	0.00628822	21.7367
ebi-a-GCST90001491	CD39+ activated CD4 regulatory T cell %CD4 regulatory T cell	finngen_R10_L12_VITILIGO	Vitiligo	rs920333	T	G	0.7175	-0.1546	0.02791	3.27e-08	-0.0457113	0.0936696	0.625546	0.00892384	30.6413
ebi-a-GCST90001491	CD39+ activated CD4 regulatory T cell %CD4 regulatory T cell	finngen_R10_L12_VITILIGO	Vitiligo	rs7896439	G	A	0.2083	0.1922	0.03148	1.14e-09	-0.0462655	0.0848859	0.585732	0.0112764	38.8114
ebi-a-GCST90001491	CD39+ activated CD4 regulatory T cell %CD4 regulatory T cell	finngen_R10_L12_VITILIGO	Vitiligo	rs11593308	G	A	0.046	-0.2977	0.0598	6.76e-07	-0.0616714	0.39946	0.877305	0.00716319	24.7831
ebi-a-GCST90001491	CD39+ activated CD4 regulatory T cell %CD4 regulatory T cell	finngen_R10_L12_VITILIGO	Vitiligo	rs12773769	G	A	0.2854	-0.142	0.02836	5.83e-07	-0.0654283	0.103687	0.52803	0.00724568	25.0706
ebi-a-GCST90001491	CD39+ activated CD4 regulatory T cell %CD4 regulatory T cell	finngen_R10_L12_VITILIGO	Vitiligo	rs10881900	G	T	0.501	0.1387	0.02512	3.63e-08	-0.0793112	0.0839756	0.344937	0.00751266	26.0013
ebi-a-GCST90001491	CD39+ activated CD4 regulatory T cell %CD4 regulatory T cell	finngen_R10_L12_VITILIGO	Vitiligo	rs146155044	T	C	0.0595	-0.5666	0.05296	2.68e-26	-0.0811708	0.582445	0.889164	0.017989	62.3379
ebi-a-GCST90001491	CD39+ activated CD4 regulatory T cell %CD4 regulatory T cell	finngen_R10_L12_VITILIGO	Vitiligo	rs56175117	C	T	0.1765	0.2007	0.03487	9.45e-09	-0.0925562	0.145246	0.523971	0.00955203	33.1277
ebi-a-GCST90001491	CD39+ activated CD4 regulatory T cell %CD4 regulatory T cell	finngen_R10_L12_VITILIGO	Vitiligo	rs2631687	A	C	0.073	0.2383	0.0495	1.55e-06	-0.0942645	0.339729	0.781419	0.00915684	31.4487
ebi-a-GCST90001491	CD39+ activated CD4 regulatory T cell %CD4 regulatory T cell	finngen_R10_L12_VITILIGO	Vitiligo	rs149287350	T	C	0.0308	0.3504	0.06963	5.11e-07	-0.106933	0.337522	0.751382	0.00731844	25.3242
ebi-a-GCST90001491	CD39+ activated CD4 regulatory T cell %CD4 regulatory T cell	finngen_R10_L12_VITILIGO	Vitiligo	rs75666171	A	C	0.1207	-0.1942	0.03833	4.25e-07	-0.107182	0.158526	0.498968	0.00681508	23.5704
ebi-a-GCST90001491	CD39+ activated CD4 regulatory T cell %CD4 regulatory T cell	finngen_R10_L12_VITILIGO	Vitiligo	rs12268044	T	C	0.3439	-0.1886	0.02672	2.05e-12	-0.108262	0.0895001	0.226421	0.00718955	24.6432
ebi-a-GCST90001491	CD39+ activated CD4 regulatory T cell %CD4 regulatory T cell	finngen_R10_L12_VITILIGO	Vitiligo	rs41310284	A	C	0.1589	-0.1974	0.03466	1.34e-08	-0.110972	0.149223	0.457078	0.00935467	32.4367
ebi-a-GCST90001491	CD39+ activated CD4 regulatory T cell %CD4 regulatory T cell	finngen_R10_L12_VITILIGO	Vitiligo	rs4918998	G	A	0.3806	-0.297	0.02561	1.59e-30	-0.112805	0.094469	0.23244	0.0358484	127.718
ebi-a-GCST90001491	CD39+ activated CD4 regulatory T cell %CD4 regulatory T cell	finngen_R10_L12_VITILIGO	Vitiligo	rs140938703	A	G	0.045	0.3922	0.06152	2.07e-10	-0.120043	0.197674	0.543667	0.0102568	35.2655
ebi-a-GCST90001491	CD39+ activated CD4 regulatory T cell %CD4 regulatory T cell	finngen_R10_L12_VITILIGO	Vitiligo	rs12098298	G	C	0.333	-0.1675	0.02743	1.12e-09	-0.123284	0.141881	0.384889	0.010739	37.2888
ebi-a-GCST90001491	CD39+ activated CD4 regulatory T cell %CD4 regulatory T cell	finngen_R10_L12_VITILIGO	Vitiligo	rs142762435	C	G	0.0704	-0.2902	0.04906	3.63e-09	-0.123569	0.303691	0.68409	0.00837746	28.7494
ebi-a-GCST90001491	CD39+ activated CD4 regulatory T cell %CD4 regulatory T cell	finngen_R10_L12_VITILIGO	Vitiligo	rs61856986	A	G	0.2144	0.269	0.03118	9.5e-18	-0.132465	0.16555	0.423623	0.0118463	40.7961
ebi-a-GCST90001491	CD39+ activated CD4 regulatory T cell %CD4 regulatory T cell	finngen_R10_L12_VITILIGO	Vitiligo	rs688972	C	T	0.095	0.2537	0.04197	1.67e-09	-0.134477	0.108976	0.2172	0.0153951	53.2087
ebi-a-GCST90001491	CD39+ activated CD4 regulatory T cell %CD4 regulatory T cell	finngen_R10_L12_VITILIGO	Vitiligo	rs11596570	T	C	0.0541	-0.3117	0.05584	2.57e-08	-0.13513	0.268155	0.614315	0.00898948	31.1589
ebi-a-GCST90001491	CD39+ activated CD4 regulatory T cell %CD4 regulatory T cell	finngen_R10_L12_VITILIGO	Vitiligo	rs76689584	G	T	0.048	-0.3129	0.05882	1.11e-07	-0.14274	0.220146	0.516734	0.00817092	28.2983
ebi-a-GCST90001491	CD39+ activated CD4 regulatory T cell %CD4 regulatory T cell	finngen_R10_L12_VITILIGO	Vitiligo	rs117362004	A	G	0.0784	-0.2457	0.04735	2.23e-07	-0.149869	0.307364	0.625837	0.00631643	21.6315
ebi-a-GCST90001491	CD39+ activated CD4 regulatory T cell %CD4 regulatory T cell	finngen_R10_L12_VITILIGO	Vitiligo	rs4300338	C	G	0.8871	0.2345	0.04007	5.27e-09	-0.15253	0.110652	0.16806	0.00987215	34.2489
ebi-a-GCST90001491	CD39+ activated CD4 regulatory T cell %CD4 regulatory T cell	finngen_R10_L12_VITILIGO	Vitiligo	rs74805311	T	C	0.0241	0.5926	0.08209	6.39e-13	-0.153672	0.362578	0.671689	0.00740527	25.3881
ebi-a-GCST90001491	CD39+ activated CD4 regulatory T cell %CD4 regulatory T cell	finngen_R10_L12_VITILIGO	Vitiligo	rs10882395	C	T	0.5663	-0.1385	0.02606	1.13e-07	-0.163705	0.0911677	0.0725504	0.00815582	28.2456
ebi-a-GCST90001491	CD39+ activated CD4 regulatory T cell %CD4 regulatory T cell	finngen_R10_L12_VITILIGO	Vitiligo	rs78679271	G	T	0.1223	-0.4784	0.03797	1.32e-35	-0.163726	0.241991	0.498674	0.0309384	108.645
ebi-a-GCST90001491	CD39+ activated CD4 regulatory T cell %CD4 regulatory T cell	finngen_R10_L12_VITILIGO	Vitiligo	rs79595377	C	T	0.023	0.4392	0.08535	2.82e-07	-0.164602	0.413466	0.690555	0.0076499	26.48
ebi-a-GCST90001491	CD39+ activated CD4 regulatory T cell %CD4 regulatory T cell	finngen_R10_L12_VITILIGO	Vitiligo	rs72824498	T	A	0.0818	-0.2305	0.04693	9.44e-07	-0.166097	0.21649	0.442947	0.00697388	24.1235
ebi-a-GCST90001491	CD39+ activated CD4 regulatory T cell %CD4 regulatory T cell	finngen_R10_L12_VITILIGO	Vitiligo	rs11189382	A	C	0.215	-0.1483	0.03091	1.67e-06	-0.177503	0.106312	0.0949905	0.00665667	23.0189
ebi-a-GCST90001491	CD39+ activated CD4 regulatory T cell %CD4 regulatory T cell	finngen_R10_L12_VITILIGO	Vitiligo	rs138239833	T	C	0.0511	-0.296	0.05823	3.91e-07	-0.178705	0.256661	0.486261	0.00746635	25.8398
ebi-a-GCST90001491	CD39+ activated CD4 regulatory T cell %CD4 regulatory T cell	finngen_R10_L12_VITILIGO	Vitiligo	rs1891810	T	C	0.442	-0.1295	0.02605	7.02e-07	-0.192278	0.0859344	0.0252534	0.00714305	24.7129
ebi-a-GCST90001491	CD39+ activated CD4 regulatory T cell %CD4 regulatory T cell	finngen_R10_L12_VITILIGO	Vitiligo	rs12780691	T	G	0.5713	-0.1379	0.02555	7.23e-08	-0.199957	0.0836295	0.0168031	0.00784522	27.1614
ebi-a-GCST90001491	CD39+ activated CD4 regulatory T cell %CD4 regulatory T cell	finngen_R10_L12_VITILIGO	Vitiligo	rs41291548	T	C	0.053	-0.3005	0.05654	1.13e-07	-0.205048	0.343303	0.55032	0.00640738	21.9449
ebi-a-GCST90001491	CD39+ activated CD4 regulatory T cell %CD4 regulatory T cell	finngen_R10_L12_VITILIGO	Vitiligo	rs41315247	T	C	0.0575	0.3126	0.05536	1.78e-08	-0.224072	0.204915	0.274179	0.009197	31.885
ebi-a-GCST90001491	CD39+ activated CD4 regulatory T cell %CD4 regulatory T cell	finngen_R10_L12_VITILIGO	Vitiligo	rs72809757	G	A	0.0588	0.4184	0.05382	9.94e-15	-0.235509	0.334744	0.481713	0.0236118	82.294
ebi-a-GCST90001491	CD39+ activated CD4 regulatory T cell %CD4 regulatory T cell	finngen_R10_L12_VITILIGO	Vitiligo	rs71486106	C	T	0.0429	0.3116	0.06279	7.3e-07	-0.264838	0.25324	0.295655	0.00711844	24.6271
ebi-a-GCST90001491	CD39+ activated CD4 regulatory T cell %CD4 regulatory T cell	finngen_R10_L12_VITILIGO	Vitiligo	rs497331	G	T	0.9725	-0.7795	0.07878	8.85e-23	-0.269852	0.197723	0.172317	0.027712	97.904
ebi-a-GCST90001491	CD39+ activated CD4 regulatory T cell %CD4 regulatory T cell	finngen_R10_L12_VITILIGO	Vitiligo	rs113594239	T	C	0.0388	0.5997	0.06635	2.6e-19	-0.271227	0.856873	0.751599	0.0418272	148.552
ebi-a-GCST90001491	CD39+ activated CD4 regulatory T cell %CD4 regulatory T cell	finngen_R10_L12_VITILIGO	Vitiligo	rs117257558	A	G	0.0108	-0.5713	0.1244	4.56e-06	-0.295872	0.399731	0.459193	0.00610243	21.0905
ebi-a-GCST90001491	CD39+ activated CD4 regulatory T cell %CD4 regulatory T cell	finngen_R10_L12_VITILIGO	Vitiligo	rs146469548	G	A	0.038	0.5823	0.06555	1.04e-18	-0.307307	0.215713	0.15427	0.0145652	50.298
ebi-a-GCST90001491	CD39+ activated CD4 regulatory T cell %CD4 regulatory T cell	finngen_R10_L12_VITILIGO	Vitiligo	rs7916771	T	C	0.0259	-0.4046	0.07772	2.04e-07	-0.307848	0.312316	0.324284	0.00782792	27.1011
ebi-a-GCST90001491	CD39+ activated CD4 regulatory T cell %CD4 regulatory T cell	finngen_R10_L12_VITILIGO	Vitiligo	rs12257954	A	G	0.0164	0.5877	0.1038	1.62e-08	-0.309925	0.2148	0.149061	0.00924604	32.0565
ebi-a-GCST90001491	CD39+ activated CD4 regulatory T cell %CD4 regulatory T cell	finngen_R10_L12_VITILIGO	Vitiligo	rs35717991	T	G	0.0447	0.3095	0.06151	5.11e-07	-0.325147	0.128916	0.0116638	0.00731668	25.318
ebi-a-GCST90001491	CD39+ activated CD4 regulatory T cell %CD4 regulatory T cell	finngen_R10_L12_VITILIGO	Vitiligo	rs117812273	C	G	0.0762	0.2236	0.04728	2.35e-06	-0.334876	0.405532	0.408935	0.00646909	22.366
ebi-a-GCST90001491	CD39+ activated CD4 regulatory T cell %CD4 regulatory T cell	finngen_R10_L12_VITILIGO	Vitiligo	rs71480887	C	G	0.0454	0.3501	0.0621	1.87e-08	-0.337507	0.596254	0.571362	0.00916799	31.7834
ebi-a-GCST90001491	CD39+ activated CD4 regulatory T cell %CD4 regulatory T cell	finngen_R10_L12_VITILIGO	Vitiligo	rs187722828	C	T	0.0774	-0.2711	0.04897	3.34e-08	-0.342327	0.29384	0.244015	0.00715985	24.7715
ebi-a-GCST90001491	CD39+ activated CD4 regulatory T cell %CD4 regulatory T cell	finngen_R10_L12_VITILIGO	Vitiligo	rs146265359	C	T	0.0745	0.2463	0.04758	2.39e-07	-0.345683	0.30998	0.264774	0.0109594	37.7081
ebi-a-GCST90001491	CD39+ activated CD4 regulatory T cell %CD4 regulatory T cell	finngen_R10_L12_VITILIGO	Vitiligo	rs117997472	C	G	0.0275	0.3829	0.08232	3.42e-06	-0.351434	0.267668	0.189202	0.00625902	21.6352
ebi-a-GCST90001491	CD39+ activated CD4 regulatory T cell %CD4 regulatory T cell	finngen_R10_L12_VITILIGO	Vitiligo	rs17111341	C	T	0.0666	0.574	0.0517	3.68e-28	-0.363086	0.286999	0.205831	0.0464521	165.777
ebi-a-GCST90001491	CD39+ activated CD4 regulatory T cell %CD4 regulatory T cell	finngen_R10_L12_VITILIGO	Vitiligo	rs72820690	A	C	0.1465	-0.2701	0.03629	1.24e-13	-0.379278	0.17691	0.0320406	0.0101063	34.7427
ebi-a-GCST90001491	CD39+ activated CD4 regulatory T cell %CD4 regulatory T cell	finngen_R10_L12_VITILIGO	Vitiligo	rs146426185	C	A	0.0634	-0.3303	0.0528	4.45e-10	-0.392534	0.316561	0.214977	0.0112643	39.1336
ebi-a-GCST90001491	CD39+ activated CD4 regulatory T cell %CD4 regulatory T cell	finngen_R10_L12_VITILIGO	Vitiligo	rs144548472	T	G	0.0278	0.4028	0.07921	3.87e-07	-0.402163	0.282851	0.155078	0.00747197	25.8594
ebi-a-GCST90001491	CD39+ activated CD4 regulatory T cell %CD4 regulatory T cell	finngen_R10_L12_VITILIGO	Vitiligo	rs17553185	G	A	0.0214	0.5305	0.08995	4.03e-09	-0.412187	0.219829	0.0607883	0.0100246	34.7831
ebi-a-GCST90001491	CD39+ activated CD4 regulatory T cell %CD4 regulatory T cell	finngen_R10_L12_VITILIGO	Vitiligo	rs145977486	A	G	0.0352	0.382	0.06886	3.11e-08	-0.416941	0.390547	0.285708	0.00836169	28.9646
ebi-a-GCST90001491	CD39+ activated CD4 regulatory T cell %CD4 regulatory T cell	finngen_R10_L12_VITILIGO	Vitiligo	rs2446024	A	G	0.9105	-0.4644	0.04399	1.17e-25	-0.437213	0.201034	0.0296435	0.0314255	111.449
ebi-a-GCST90001491	CD39+ activated CD4 regulatory T cell %CD4 regulatory T cell	finngen_R10_L12_VITILIGO	Vitiligo	rs111856689	T	C	0.0522	-0.4871	0.05705	2.03e-17	-0.44534	0.342442	0.193435	0.0118046	40.651
ebi-a-GCST90001491	CD39+ activated CD4 regulatory T cell %CD4 regulatory T cell	finngen_R10_L12_VITILIGO	Vitiligo	rs72813666	C	T	0.042	-0.6109	0.06311	6.93e-22	-0.448003	0.436773	0.305027	0.0265539	93.7009
ebi-a-GCST90001491	CD39+ activated CD4 regulatory T cell %CD4 regulatory T cell	finngen_R10_L12_VITILIGO	Vitiligo	rs141535732	C	T	0.096	-0.2318	0.04343	1.01e-07	-0.454761	0.312845	0.146049	0.00822496	28.487
ebi-a-GCST90001491	CD39+ activated CD4 regulatory T cell %CD4 regulatory T cell	finngen_R10_L12_VITILIGO	Vitiligo	rs74453195	T	G	0.0601	-0.489	0.05341	9.01e-20	-0.45658	0.535504	0.393872	0.0145745	50.3306
ebi-a-GCST90001491	CD39+ activated CD4 regulatory T cell %CD4 regulatory T cell	finngen_R10_L12_VITILIGO	Vitiligo	rs180727168	G	T	0.0256	0.5364	0.08385	1.79e-10	-0.507003	0.356347	0.154801	0.00924069	31.7394
ebi-a-GCST90001491	CD39+ activated CD4 regulatory T cell %CD4 regulatory T cell	finngen_R10_L12_VITILIGO	Vitiligo	rs79049066	C	T	0.0515	-0.3646	0.05697	1.77e-10	-0.533289	0.705754	0.449871	0.0108667	37.3855
ebi-a-GCST90001491	CD39+ activated CD4 regulatory T cell %CD4 regulatory T cell	finngen_R10_L12_VITILIGO	Vitiligo	rs1341157	C	A	0.9671	-0.4731	0.07082	2.78e-11	-0.576399	0.291308	0.0478542	0.00879798	30.2053
ebi-a-GCST90001491	CD39+ activated CD4 regulatory T cell %CD4 regulatory T cell	finngen_R10_L12_VITILIGO	Vitiligo	rs118183340	G	A	0.034	-0.3829	0.06785	1.81e-08	-1.04102	0.784662	0.184606	0.00918621	31.8472
ebi-a-GCST90001526	CD33dim HLA DR+ CD11b+ %CD33dim HLA DR+	finngen_R10_L12_VITILIGO	Vitiligo	rs139393711	G	C	0.0355	-0.4467	0.09624	3.7e-06	0.757043	0.371322	0.0414715	0.0114744	21.5437
ebi-a-GCST90001526	CD33dim HLA DR+ CD11b+ %CD33dim HLA DR+	finngen_R10_L12_VITILIGO	Vitiligo	rs7554873	C	T	0.0918	-0.3176	0.05896	8.11e-08	0.383986	0.181709	0.0345844	0.0153933	29.0166
ebi-a-GCST90001526	CD33dim HLA DR+ CD11b+ %CD33dim HLA DR+	finngen_R10_L12_VITILIGO	Vitiligo	rs35006063	T	C	0.0073	-0.9307	0.1901	1.07e-06	0.289593	0.217036	0.182103	0.0127498	23.9693
ebi-a-GCST90001526	CD33dim HLA DR+ CD11b+ %CD33dim HLA DR+	finngen_R10_L12_VITILIGO	Vitiligo	rs3820097	A	G	0.9459	-0.4313	0.07416	7.11e-09	0.133323	0.130154	0.305669	0.0178977	33.8236
ebi-a-GCST90001526	CD33dim HLA DR+ CD11b+ %CD33dim HLA DR+	finngen_R10_L12_VITILIGO	Vitiligo	rs6820873	C	A	0.4255	-0.1689	0.03421	8.65e-07	0.0921708	0.0847634	0.276865	0.0129631	24.3755
ebi-a-GCST90001526	CD33dim HLA DR+ CD11b+ %CD33dim HLA DR+	finngen_R10_L12_VITILIGO	Vitiligo	rs4641163	C	G	0.5353	0.1619	0.03385	1.85e-06	0.0656321	0.0882025	0.456813	0.0121753	22.8758
ebi-a-GCST90001526	CD33dim HLA DR+ CD11b+ %CD33dim HLA DR+	finngen_R10_L12_VITILIGO	Vitiligo	rs115483539	A	G	0.053	-0.3509	0.07502	3.12e-06	0.0609948	0.345605	0.859911	0.0116505	21.8783
ebi-a-GCST90001526	CD33dim HLA DR+ CD11b+ %CD33dim HLA DR+	finngen_R10_L12_VITILIGO	Vitiligo	rs12131742	A	G	0.0406	-0.4127	0.08924	4.01e-06	0.0476496	0.0956491	0.618364	0.0113919	21.387
ebi-a-GCST90001526	CD33dim HLA DR+ CD11b+ %CD33dim HLA DR+	finngen_R10_L12_VITILIGO	Vitiligo	rs12593746	C	T	0.6227	-0.1668	0.03485	1.84e-06	0.0372465	0.0855784	0.663393	0.0121922	22.908
ebi-a-GCST90001526	CD33dim HLA DR+ CD11b+ %CD33dim HLA DR+	finngen_R10_L12_VITILIGO	Vitiligo	rs7156568	C	T	0.7505	0.1845	0.03988	4.01e-06	0.0204341	0.0969256	0.833026	0.0114005	21.4034
ebi-a-GCST90001526	CD33dim HLA DR+ CD11b+ %CD33dim HLA DR+	finngen_R10_L12_VITILIGO	Vitiligo	rs77996283	G	T	0.398	-0.1883	0.03465	6.24e-08	-0.00657062	0.0869556	0.939767	0.0156625	29.5321
ebi-a-GCST90001526	CD33dim HLA DR+ CD11b+ %CD33dim HLA DR+	finngen_R10_L12_VITILIGO	Vitiligo	rs7754966	T	A	0.292	0.1728	0.03744	4.2e-06	-0.0113991	0.0948979	0.904388	0.011347	21.3018
ebi-a-GCST90001526	CD33dim HLA DR+ CD11b+ %CD33dim HLA DR+	finngen_R10_L12_VITILIGO	Vitiligo	rs79027682	C	G	0.145	0.2262	0.0494	4.99e-06	-0.0132021	0.131744	0.920177	0.0111706	20.9668
ebi-a-GCST90001526	CD33dim HLA DR+ CD11b+ %CD33dim HLA DR+	finngen_R10_L12_VITILIGO	Vitiligo	rs4657040	C	T	0.0969	0.4789	0.05693	7.9e-17	-0.0151649	0.0912475	0.868003	0.0367265	70.7632
ebi-a-GCST90001526	CD33dim HLA DR+ CD11b+ %CD33dim HLA DR+	finngen_R10_L12_VITILIGO	Vitiligo	rs6105661	A	G	0.3601	0.1628	0.03545	4.68e-06	-0.0193933	0.0831107	0.815496	0.0112355	21.09
ebi-a-GCST90001526	CD33dim HLA DR+ CD11b+ %CD33dim HLA DR+	finngen_R10_L12_VITILIGO	Vitiligo	rs1801274	G	A	0.3334	0.5511	0.03437	2.77e-54	-0.0551699	0.0829688	0.506084	0.12167	257.1
ebi-a-GCST90001526	CD33dim HLA DR+ CD11b+ %CD33dim HLA DR+	finngen_R10_L12_VITILIGO	Vitiligo	rs12125079	A	G	0.4795	0.2331	0.03413	1.15e-11	-0.103634	0.0864799	0.230779	0.0245162	46.6457
ebi-a-GCST90001526	CD33dim HLA DR+ CD11b+ %CD33dim HLA DR+	finngen_R10_L12_VITILIGO	Vitiligo	rs75239369	G	A	0.0439	-0.3897	0.08076	1.51e-06	-0.152318	0.259521	0.557256	0.0123901	23.2846
ebi-a-GCST90001526	CD33dim HLA DR+ CD11b+ %CD33dim HLA DR+	finngen_R10_L12_VITILIGO	Vitiligo	rs3826007	T	C	0.2209	0.361	0.04027	7.44e-19	-0.158743	0.0994135	0.110312	0.0415016	80.3621
ebi-a-GCST90001526	CD33dim HLA DR+ CD11b+ %CD33dim HLA DR+	finngen_R10_L12_VITILIGO	Vitiligo	rs56315079	A	G	0.018	0.5875	0.1276	4.42e-06	-0.214931	0.186585	0.249353	0.0112929	21.199
ebi-a-GCST90001526	CD33dim HLA DR+ CD11b+ %CD33dim HLA DR+	finngen_R10_L12_VITILIGO	Vitiligo	rs263715	A	G	0.0237	-0.5334	0.1126	2.34e-06	-0.496682	0.199137	0.012625	0.0119463	22.4403
ebi-a-GCST90001536	CD45RA- CD4+ T cell %T cell	finngen_R10_L12_VITILIGO	Vitiligo	rs373675860	A	C	0.1942	0.212	0.04482	2.34e-06	0.903899	0.40548	0.0258	0.00648993	22.3732
ebi-a-GCST90001536	CD45RA- CD4+ T cell %T cell	finngen_R10_L12_VITILIGO	Vitiligo	rs140372175	C	A	0.0044	-0.9435	0.18	1.68e-07	0.543799	0.423994	0.199646	0.0196298	68.1378
ebi-a-GCST90001536	CD45RA- CD4+ T cell %T cell	finngen_R10_L12_VITILIGO	Vitiligo	rs146620586	T	G	0.0032	-1.991	0.2693	1.78e-13	0.506186	0.56586	0.371031	0.0238933	83.2992
ebi-a-GCST90001536	CD45RA- CD4+ T cell %T cell	finngen_R10_L12_VITILIGO	Vitiligo	rs79647440	T	C	0.0004	-4.107	0.7699	1.02e-07	0.393447	0.27323	0.149871	0.00823999	28.4565
ebi-a-GCST90001536	CD45RA- CD4+ T cell %T cell	finngen_R10_L12_VITILIGO	Vitiligo	rs413431	G	A	0.8156	0.1571	0.03159	6.96e-07	0.3401	0.199097	0.0875972	0.00716915	24.7317
ebi-a-GCST90001536	CD45RA- CD4+ T cell %T cell	finngen_R10_L12_VITILIGO	Vitiligo	rs9271766	G	A	0.782	-0.1842	0.03445	9.54e-08	0.311273	0.0976314	0.0014314	0.00827809	28.5891
ebi-a-GCST90001536	CD45RA- CD4+ T cell %T cell	finngen_R10_L12_VITILIGO	Vitiligo	rs191753228	T	C	0.0041	-1.231	0.2102	5.16e-09	0.288377	0.278011	0.299604	0.0239199	83.3942
ebi-a-GCST90001536	CD45RA- CD4+ T cell %T cell	finngen_R10_L12_VITILIGO	Vitiligo	rs190665193	G	A	0.0003	-3.149	0.6495	1.3e-06	0.247829	0.166737	0.137186	0.00681641	23.5064
ebi-a-GCST90001536	CD45RA- CD4+ T cell %T cell	finngen_R10_L12_VITILIGO	Vitiligo	rs12498745	A	G	0.0006	-2.198	0.4387	5.73e-07	0.207308	0.21922	0.344321	0.00727592	25.1027
ebi-a-GCST90001536	CD45RA- CD4+ T cell %T cell	finngen_R10_L12_VITILIGO	Vitiligo	rs17026741	C	T	0.0006	-2.118	0.4367	1.29e-06	0.201046	0.218771	0.358107	0.00682107	23.5226
ebi-a-GCST90001536	CD45RA- CD4+ T cell %T cell	finngen_R10_L12_VITILIGO	Vitiligo	rs12712613	T	G	0.4879	0.128	0.02435	1.54e-07	0.145254	0.0840485	0.0839499	0.00800335	27.6326
ebi-a-GCST90001536	CD45RA- CD4+ T cell %T cell	finngen_R10_L12_VITILIGO	Vitiligo	rs3130906	A	G	0.2104	-0.1765	0.03455	3.43e-07	0.142773	0.0902587	0.11369	0.00756199	26.0972
ebi-a-GCST90001536	CD45RA- CD4+ T cell %T cell	finngen_R10_L12_VITILIGO	Vitiligo	rs45512792	G	A	0.0051	-1.068	0.1796	3.05e-09	0.112364	0.275608	0.683498	0.0235253	81.9851
ebi-a-GCST90001536	CD45RA- CD4+ T cell %T cell	finngen_R10_L12_VITILIGO	Vitiligo	rs12712610	G	A	0.2969	-0.1632	0.02646	7.82e-10	0.0991628	0.125926	0.431007	0.0140163	48.3756
ebi-a-GCST90001536	CD45RA- CD4+ T cell %T cell	finngen_R10_L12_VITILIGO	Vitiligo	rs6771179	G	C	0.5601	-0.112	0.02405	3.31e-06	0.0861373	0.0832422	0.300772	0.00629222	21.6873
ebi-a-GCST90001536	CD45RA- CD4+ T cell %T cell	finngen_R10_L12_VITILIGO	Vitiligo	rs73196629	G	A	0.0083	-0.6057	0.125	1.32e-06	0.0858122	0.164782	0.602532	0.00680875	23.4798
ebi-a-GCST90001536	CD45RA- CD4+ T cell %T cell	finngen_R10_L12_VITILIGO	Vitiligo	rs74911099	C	T	0.0048	-0.7845	0.1687	3.41e-06	0.0644302	0.315264	0.838065	0.00627425	21.625
ebi-a-GCST90001536	CD45RA- CD4+ T cell %T cell	finngen_R10_L12_VITILIGO	Vitiligo	rs4497244	A	G	0.0034	-1.351	0.1979	1.02e-11	0.0589514	0.601126	0.921878	0.0134242	46.6036
ebi-a-GCST90001536	CD45RA- CD4+ T cell %T cell	finngen_R10_L12_VITILIGO	Vitiligo	rs7675607	G	T	0.6344	-0.1152	0.02503	4.36e-06	0.0575203	0.0840524	0.493761	0.00614674	21.1828
ebi-a-GCST90001536	CD45RA- CD4+ T cell %T cell	finngen_R10_L12_VITILIGO	Vitiligo	rs2284178	T	C	0.3866	-0.1509	0.02909	2.28e-07	0.0545711	0.0853432	0.522542	0.00779528	26.9086
ebi-a-GCST90001536	CD45RA- CD4+ T cell %T cell	finngen_R10_L12_VITILIGO	Vitiligo	rs3130685	T	C	0.3439	-0.1536	0.03032	4.24e-07	0.0482837	0.083244	0.561896	0.0074374	25.664
ebi-a-GCST90001536	CD45RA- CD4+ T cell %T cell	finngen_R10_L12_VITILIGO	Vitiligo	rs12448994	T	C	0.0925	0.1905	0.04089	3.28e-06	0.0175441	0.121	0.884716	0.00629726	21.7048
ebi-a-GCST90001536	CD45RA- CD4+ T cell %T cell	finngen_R10_L12_VITILIGO	Vitiligo	rs1626874	A	G	0.2164	0.1388	0.0289	1.64e-06	-0.0361779	0.103582	0.726887	0.00668971	23.0666
ebi-a-GCST90001536	CD45RA- CD4+ T cell %T cell	finngen_R10_L12_VITILIGO	Vitiligo	rs1380699	G	A	0.2015	-0.1468	0.03075	1.9e-06	-0.0365974	0.106678	0.73155	0.0066103	22.7909
ebi-a-GCST90001536	CD45RA- CD4+ T cell %T cell	finngen_R10_L12_VITILIGO	Vitiligo	rs1550856	G	A	0.7785	0.1562	0.02912	8.59e-08	-0.0496208	0.116496	0.670148	0.00833078	28.7726
ebi-a-GCST90001536	CD45RA- CD4+ T cell %T cell	finngen_R10_L12_VITILIGO	Vitiligo	rs1581998	G	T	0.3166	-0.13	0.02593	5.66e-07	-0.0683442	0.0973397	0.482604	0.00728527	25.1352
ebi-a-GCST90001536	CD45RA- CD4+ T cell %T cell	finngen_R10_L12_VITILIGO	Vitiligo	rs150422994	G	C	0.0306	-0.3206	0.06789	2.42e-06	-0.111448	0.322501	0.729662	0.00646899	22.3005
ebi-a-GCST90001536	CD45RA- CD4+ T cell %T cell	finngen_R10_L12_VITILIGO	Vitiligo	rs11579717	A	G	0.0044	-0.9339	0.1786	1.79e-07	-0.125109	0.158486	0.429878	0.0218338	75.959
ebi-a-GCST90001536	CD45RA- CD4+ T cell %T cell	finngen_R10_L12_VITILIGO	Vitiligo	rs142403852	C	T	0.0077	-0.6934	0.1433	1.37e-06	-0.17032	0.350124	0.626644	0.00678978	23.414
ebi-a-GCST90001536	CD45RA- CD4+ T cell %T cell	finngen_R10_L12_VITILIGO	Vitiligo	rs11201613	A	G	0.0144	-0.4646	0.1007	4.12e-06	-0.171356	0.197573	0.385774	0.00617658	21.2863
ebi-a-GCST90001536	CD45RA- CD4+ T cell %T cell	finngen_R10_L12_VITILIGO	Vitiligo	rs144196931	A	G	0.0229	-0.3683	0.08013	4.45e-06	-0.171869	0.199727	0.389505	0.0061303	21.1258
ebi-a-GCST90001591	CD4+ T cell %T cell	finngen_R10_L12_VITILIGO	Vitiligo	rs3914424	A	G	0.0026	1.04	0.2266	4.58e-06	0.639592	0.34681	0.0651523	0.00571303	21.0643
ebi-a-GCST90001591	CD4+ T cell %T cell	finngen_R10_L12_VITILIGO	Vitiligo	rs13210358	T	C	0.0315	-0.3507	0.07187	1.11e-06	0.479875	0.317593	0.130795	0.00645316	23.8109
ebi-a-GCST90001591	CD4+ T cell %T cell	finngen_R10_L12_VITILIGO	Vitiligo	rs9266287	G	A	0.3092	0.1665	0.0344	1.35e-06	0.25253	0.187619	0.178311	0.00634969	23.4267
ebi-a-GCST90001591	CD4+ T cell %T cell	finngen_R10_L12_VITILIGO	Vitiligo	rs4796089	C	T	0.134	0.1729	0.03621	1.87e-06	0.218954	0.144169	0.128831	0.00618084	22.7999
ebi-a-GCST90001591	CD4+ T cell %T cell	finngen_R10_L12_VITILIGO	Vitiligo	rs2590261	T	C	0.2902	0.1252	0.02684	3.23e-06	0.192822	0.0831969	0.0204677	0.0059004	21.7592
ebi-a-GCST90001591	CD4+ T cell %T cell	finngen_R10_L12_VITILIGO	Vitiligo	rs2576166	G	C	0.5532	0.1237	0.02537	1.13e-06	0.0615602	0.0840544	0.463934	0.00644316	23.7738
ebi-a-GCST90001591	CD4+ T cell %T cell	finngen_R10_L12_VITILIGO	Vitiligo	rs56009006	T	C	0.0667	-0.2316	0.04988	3.55e-06	0.0560175	0.225511	0.803823	0.00584636	21.5588
ebi-a-GCST90001591	CD4+ T cell %T cell	finngen_R10_L12_VITILIGO	Vitiligo	rs798726	C	T	0.7814	-0.1368	0.02974	4.38e-06	0.0530555	0.101862	0.602468	0.0057385	21.1588
ebi-a-GCST90001591	CD4+ T cell %T cell	finngen_R10_L12_VITILIGO	Vitiligo	rs11869223	G	C	0.4388	-0.1197	0.02447	1.03e-06	0.0242154	0.0973843	0.803625	0.00648489	23.9288
ebi-a-GCST90001591	CD4+ T cell %T cell	finngen_R10_L12_VITILIGO	Vitiligo	rs75478218	A	G	0.0109	0.5431	0.1173	3.75e-06	-0.000499707	0.414284	0.999038	0.00581352	21.437
ebi-a-GCST90001591	CD4+ T cell %T cell	finngen_R10_L12_VITILIGO	Vitiligo	rs6744796	G	A	0.2854	-0.1299	0.02681	1.31e-06	-0.00450358	0.0952295	0.962281	0.00636297	23.476
ebi-a-GCST90001591	CD4+ T cell %T cell	finngen_R10_L12_VITILIGO	Vitiligo	rs2516660	A	G	0.4903	-0.1388	0.02977	3.24e-06	-0.297528	0.0814499	0.000259304	0.00589469	21.7381
ebi-a-GCST90001591	CD4+ T cell %T cell	finngen_R10_L12_VITILIGO	Vitiligo	rs114828374	G	A	0.012	-0.5469	0.1123	1.16e-06	-1.03819	1.339	0.438133	0.00642781	23.7168
ebi-a-GCST90001649	HLA DR+ Natural Killer %Natural Killer	finngen_R10_L12_VITILIGO	Vitiligo	rs592776	A	T	0.9914	-0.6443	0.1326	1.23e-06	1.0382	0.629005	0.0988325	0.00652631	23.6096
ebi-a-GCST90001649	HLA DR+ Natural Killer %Natural Killer	finngen_R10_L12_VITILIGO	Vitiligo	rs35801335	A	G	0.1018	-0.2554	0.04299	3.09e-09	0.398192	0.308702	0.197089	0.00972489	35.2945
ebi-a-GCST90001649	HLA DR+ Natural Killer %Natural Killer	finngen_R10_L12_VITILIGO	Vitiligo	rs80171191	T	C	0.1623	-0.1619	0.03433	2.49e-06	0.3796	0.162332	0.0193651	0.00615019	22.2406
ebi-a-GCST90001649	HLA DR+ Natural Killer %Natural Killer	finngen_R10_L12_VITILIGO	Vitiligo	rs76265753	T	C	0.021	-0.4643	0.08767	1.25e-07	0.376954	0.27276	0.166972	0.00774357	28.0476
ebi-a-GCST90001649	HLA DR+ Natural Killer %Natural Killer	finngen_R10_L12_VITILIGO	Vitiligo	rs143032729	G	A	0.0325	-0.3936	0.07277	6.75e-08	0.350069	0.235957	0.137912	0.00807433	29.2554
ebi-a-GCST90001649	HLA DR+ Natural Killer %Natural Killer	finngen_R10_L12_VITILIGO	Vitiligo	rs78180560	G	A	0.0658	-0.3623	0.05192	3.54e-12	0.332991	0.392655	0.396411	0.0133673	48.6931
ebi-a-GCST90001649	HLA DR+ Natural Killer %Natural Killer	finngen_R10_L12_VITILIGO	Vitiligo	rs148177889	T	C	0.0096	-0.5897	0.1233	1.8e-06	0.245397	0.42771	0.56614	0.00632416	22.8737
ebi-a-GCST90001649	HLA DR+ Natural Killer %Natural Killer	finngen_R10_L12_VITILIGO	Vitiligo	rs16865543	C	T	0.1413	0.1924	0.03669	1.67e-07	0.222273	0.14889	0.135472	0.00759323	27.4989
ebi-a-GCST90001649	HLA DR+ Natural Killer %Natural Killer	finngen_R10_L12_VITILIGO	Vitiligo	rs4796089	C	T	0.1345	-0.2083	0.03695	1.86e-08	0.218954	0.144169	0.128831	0.00618084	22.7999
ebi-a-GCST90001649	HLA DR+ Natural Killer %Natural Killer	finngen_R10_L12_VITILIGO	Vitiligo	rs17307458	T	C	0.0128	-0.5233	0.1123	3.28e-06	0.195743	0.276739	0.479367	0.00600548	21.7141
ebi-a-GCST90001649	HLA DR+ Natural Killer %Natural Killer	finngen_R10_L12_VITILIGO	Vitiligo	rs4656251	G	A	0.5637	-0.1236	0.02597	2e-06	0.160636	0.0910851	0.0778019	0.00626306	22.6513
ebi-a-GCST90001649	HLA DR+ Natural Killer %Natural Killer	finngen_R10_L12_VITILIGO	Vitiligo	rs2501865	C	T	0.2917	0.1553	0.02794	2.92e-08	0.117852	0.101175	0.244087	0.00852304	30.8951
ebi-a-GCST90001649	HLA DR+ Natural Killer %Natural Killer	finngen_R10_L12_VITILIGO	Vitiligo	rs72770017	A	G	0.7729	-0.1367	0.02968	4.26e-06	0.105151	0.0942171	0.264399	0.0058678	21.2133
ebi-a-GCST90001649	HLA DR+ Natural Killer %Natural Killer	finngen_R10_L12_VITILIGO	Vitiligo	rs7527826	A	G	0.4497	-0.1412	0.02564	3.88e-08	0.0967884	0.0838558	0.248408	0.0083677	30.3273
ebi-a-GCST90001649	HLA DR+ Natural Killer %Natural Killer	finngen_R10_L12_VITILIGO	Vitiligo	rs71632989	G	T	0.2474	-0.6848	0.02772	1.3e-124	0.0946728	0.133187	0.477192	0.14516	610.297
ebi-a-GCST90001649	HLA DR+ Natural Killer %Natural Killer	finngen_R10_L12_VITILIGO	Vitiligo	rs1317712	T	C	0.2179	-0.1463	0.03053	1.71e-06	0.0854406	0.0885536	0.334622	0.00634879	22.9633
ebi-a-GCST90001649	HLA DR+ Natural Killer %Natural Killer	finngen_R10_L12_VITILIGO	Vitiligo	rs146718864	A	G	0.1457	0.3177	0.03654	5.21e-18	0.0737151	0.25647	0.77379	0.0206006	75.5957
ebi-a-GCST90001649	HLA DR+ Natural Killer %Natural Killer	finngen_R10_L12_VITILIGO	Vitiligo	rs6427594	C	T	0.9237	-0.2668	0.04692	1.41e-08	0.051476	0.11922	0.665906	0.00891637	32.3337
ebi-a-GCST90001649	HLA DR+ Natural Killer %Natural Killer	finngen_R10_L12_VITILIGO	Vitiligo	rs865239	G	A	0.5004	-0.1371	0.02509	4.97e-08	0.0375758	0.083519	0.652777	0.00823953	29.8589
ebi-a-GCST90001649	HLA DR+ Natural Killer %Natural Killer	finngen_R10_L12_VITILIGO	Vitiligo	rs138966305	A	G	0.0656	0.2938	0.0512	1.03e-08	0.0286899	0.258088	0.911487	0.00907872	32.9279
ebi-a-GCST90001649	HLA DR+ Natural Killer %Natural Killer	finngen_R10_L12_VITILIGO	Vitiligo	rs6833916	T	G	0.2045	0.1416	0.03037	3.26e-06	0.024678	0.115181	0.830348	0.00601229	21.7389
ebi-a-GCST90001649	HLA DR+ Natural Killer %Natural Killer	finngen_R10_L12_VITILIGO	Vitiligo	rs1934073	G	T	0.3291	-0.1232	0.02668	4.02e-06	0.0179188	0.0849236	0.832888	0.00589797	21.3231
ebi-a-GCST90001649	HLA DR+ Natural Killer %Natural Killer	finngen_R10_L12_VITILIGO	Vitiligo	rs12135728	T	G	0.3359	0.2097	0.02707	1.23e-14	0.00378116	0.0975607	0.969084	0.0164229	60.0095
ebi-a-GCST90001649	HLA DR+ Natural Killer %Natural Killer	finngen_R10_L12_VITILIGO	Vitiligo	rs33941127	T	C	0.2312	0.1613	0.03031	1.1e-07	0.000506601	0.10029	0.99597	0.00781826	28.3202
ebi-a-GCST90001649	HLA DR+ Natural Killer %Natural Killer	finngen_R10_L12_VITILIGO	Vitiligo	rs145013190	A	T	0.0209	-0.4439	0.08931	7e-07	-0.000786414	0.284688	0.997796	0.0068268	24.7042
ebi-a-GCST90001649	HLA DR+ Natural Killer %Natural Killer	finngen_R10_L12_VITILIGO	Vitiligo	rs192316193	G	A	0.0455	-0.2897	0.05982	1.33e-06	-0.00149296	0.228782	0.994793	0.00648338	23.4533
ebi-a-GCST90001649	HLA DR+ Natural Killer %Natural Killer	finngen_R10_L12_VITILIGO	Vitiligo	rs164424	A	C	0.8928	-0.2308	0.04099	1.92e-08	-0.0132856	0.174171	0.939197	0.00874427	31.7041
ebi-a-GCST90001649	HLA DR+ Natural Killer %Natural Killer	finngen_R10_L12_VITILIGO	Vitiligo	rs4326638	C	T	0.7293	-0.2614	0.02805	1.95e-20	-0.0151123	0.0841111	0.857411	0.0235938	86.8451
ebi-a-GCST90001649	HLA DR+ Natural Killer %Natural Killer	finngen_R10_L12_VITILIGO	Vitiligo	rs61801824	A	T	0.7665	-0.2415	0.03024	1.88e-15	-0.0211771	0.0899968	0.813969	0.0174363	63.778
ebi-a-GCST90001649	HLA DR+ Natural Killer %Natural Killer	finngen_R10_L12_VITILIGO	Vitiligo	rs1862176	A	G	0.6792	-0.14	0.02753	3.87e-07	-0.0325629	0.0857576	0.704161	0.00714417	25.8609
ebi-a-GCST90001649	HLA DR+ Natural Killer %Natural Killer	finngen_R10_L12_VITILIGO	Vitiligo	rs1503813	G	A	0.2803	-0.155	0.02845	5.42e-08	-0.0359315	0.0988851	0.716331	0.00819122	29.6824
ebi-a-GCST90001649	HLA DR+ Natural Killer %Natural Killer	finngen_R10_L12_VITILIGO	Vitiligo	rs111504845	A	G	0.2914	0.3312	0.02794	8.09e-32	-0.0412407	0.0874123	0.637073	0.0376265	140.517
ebi-a-GCST90001649	HLA DR+ Natural Killer %Natural Killer	finngen_R10_L12_VITILIGO	Vitiligo	rs3135080	G	A	0.642	-0.1222	0.02602	2.77e-06	-0.0466776	0.0838032	0.577535	0.00609948	22.0561
ebi-a-GCST90001649	HLA DR+ Natural Killer %Natural Killer	finngen_R10_L12_VITILIGO	Vitiligo	rs59315896	T	C	0.0576	-0.2503	0.05439	4.33e-06	-0.0509821	0.168156	0.761749	0.00585806	21.1779
ebi-a-GCST90001649	HLA DR+ Natural Killer %Natural Killer	finngen_R10_L12_VITILIGO	Vitiligo	rs12032664	A	G	0.1566	0.3484	0.03401	2.67e-24	-0.0563445	0.0874166	0.519218	0.0283704	104.94
ebi-a-GCST90001649	HLA DR+ Natural Killer %Natural Killer	finngen_R10_L12_VITILIGO	Vitiligo	rs9651035	T	C	0.3287	-0.218	0.02743	2.49e-15	-0.063148	0.0858323	0.461905	0.017271	63.1628
ebi-a-GCST90001649	HLA DR+ Natural Killer %Natural Killer	finngen_R10_L12_VITILIGO	Vitiligo	rs9916257	T	G	0.5698	0.1457	0.02506	6.72e-09	-0.0755551	0.0850603	0.374404	0.0093178	33.8031
ebi-a-GCST90001649	HLA DR+ Natural Killer %Natural Killer	finngen_R10_L12_VITILIGO	Vitiligo	rs4078109	G	A	0.5117	0.1181	0.0253	3.14e-06	-0.0888352	0.0856603	0.299706	0.00602637	21.7901
ebi-a-GCST90001649	HLA DR+ Natural Killer %Natural Killer	finngen_R10_L12_VITILIGO	Vitiligo	rs72704075	T	C	0.0268	-0.5642	0.07548	9.69e-14	-0.117378	0.555202	0.832563	0.0153082	55.8731
ebi-a-GCST90001649	HLA DR+ Natural Killer %Natural Killer	finngen_R10_L12_VITILIGO	Vitiligo	rs6664865	T	C	0.2643	0.1348	0.02863	2.61e-06	-0.152666	0.103036	0.138425	0.0061304	22.1685
ebi-a-GCST90001649	HLA DR+ Natural Killer %Natural Killer	finngen_R10_L12_VITILIGO	Vitiligo	rs35855160	A	G	0.2052	0.1924	0.03173	1.46e-09	-0.15837	0.118158	0.180137	0.0101268	36.768
ebi-a-GCST90001649	HLA DR+ Natural Killer %Natural Killer	finngen_R10_L12_VITILIGO	Vitiligo	rs2027015	A	G	0.5939	0.1565	0.02638	3.29e-09	-0.158618	0.0831406	0.0564131	0.0096977	35.1948
ebi-a-GCST90001649	HLA DR+ Natural Killer %Natural Killer	finngen_R10_L12_VITILIGO	Vitiligo	rs7532602	A	G	0.1944	-0.3674	0.03219	1.17e-29	-0.160891	0.133963	0.229749	0.034978	130.268
ebi-a-GCST90001649	HLA DR+ Natural Killer %Natural Killer	finngen_R10_L12_VITILIGO	Vitiligo	rs7180804	A	G	0.2162	-0.2525	0.03019	8.74e-17	-0.164546	0.0996037	0.0985349	0.0190918	69.9514
ebi-a-GCST90001649	HLA DR+ Natural Killer %Natural Killer	finngen_R10_L12_VITILIGO	Vitiligo	rs72685367	G	C	0.0261	0.3669	0.07597	1.43e-06	-0.200688	0.15683	0.200667	0.00644798	23.3244
ebi-a-GCST90001649	HLA DR+ Natural Killer %Natural Killer	finngen_R10_L12_VITILIGO	Vitiligo	rs117338457	T	G	0.0449	0.2936	0.06216	2.4e-06	-0.222631	0.191277	0.244456	0.00616914	22.3095
ebi-a-GCST90001649	HLA DR+ Natural Killer %Natural Killer	finngen_R10_L12_VITILIGO	Vitiligo	rs71424967	T	C	0.0046	0.8583	0.178	1.48e-06	-0.417888	0.216236	0.0532918	0.00642776	23.2508
ebi-a-GCST90001649	HLA DR+ Natural Killer %Natural Killer	finngen_R10_L12_VITILIGO	Vitiligo	rs35161722	T	C	0.0232	-0.507	0.08533	3.1e-09	-1.07138	0.643142	0.0957437	0.00972723	35.3031
ebi-a-GCST90001649	HLA DR+ Natural Killer %Natural Killer	finngen_R10_L12_VITILIGO	Vitiligo	rs148402970	T	C	0.0455	0.2904	0.06291	4.06e-06	-1.0979	2.58849	0.671458	0.00589398	21.3085
ebi-a-GCST90001658	CD39+ CD4+ T cell %T cell	finngen_R10_L12_VITILIGO	Vitiligo	rs76756973	C	A	0.0193	-0.4655	0.08712	9.73e-08	1.87839	1.31436	0.152967	0.00688504	23.8141
ebi-a-GCST90001658	CD39+ CD4+ T cell %T cell	finngen_R10_L12_VITILIGO	Vitiligo	rs10883093	G	A	0.9693	-0.3356	0.07152	2.81e-06	0.756836	0.53832	0.159747	0.00777602	26.92
ebi-a-GCST90001658	CD39+ CD4+ T cell %T cell	finngen_R10_L12_VITILIGO	Vitiligo	rs58636501	G	A	0.0451	-0.4758	0.05783	2.67e-16	0.738233	0.540783	0.172216	0.00797142	27.3447
ebi-a-GCST90001658	CD39+ CD4+ T cell %T cell	finngen_R10_L12_VITILIGO	Vitiligo	rs145557266	G	A	0.0211	0.6746	0.08639	7.61e-15	0.732764	0.368356	0.0466702	0.0165524	57.276
ebi-a-GCST90001658	CD39+ CD4+ T cell %T cell	finngen_R10_L12_VITILIGO	Vitiligo	rs61871073	T	C	0.0142	0.5311	0.1009	1.5e-07	0.73088	0.5691	0.199046	0.0113942	39.5901
ebi-a-GCST90001658	CD39+ CD4+ T cell %T cell	finngen_R10_L12_VITILIGO	Vitiligo	rs144769320	T	C	0.0417	-0.291	0.06271	3.61e-06	0.667671	0.967049	0.48993	0.00622436	21.5334
ebi-a-GCST90001658	CD39+ CD4+ T cell %T cell	finngen_R10_L12_VITILIGO	Vitiligo	rs143132810	C	T	0.0263	0.6299	0.07725	4.87e-16	0.666013	0.27123	0.0140679	0.0187247	64.9362
ebi-a-GCST90001658	CD39+ CD4+ T cell %T cell	finngen_R10_L12_VITILIGO	Vitiligo	rs78573011	A	G	0.0531	-0.3156	0.05637	2.32e-08	0.626623	0.642488	0.329409	0.0065009	22.4767
ebi-a-GCST90001658	CD39+ CD4+ T cell %T cell	finngen_R10_L12_VITILIGO	Vitiligo	rs11190156	A	G	0.0587	0.3091	0.05287	5.47e-09	0.549313	0.207942	0.00824992	0.00957583	33.211
ebi-a-GCST90001658	CD39+ CD4+ T cell %T cell	finngen_R10_L12_VITILIGO	Vitiligo	rs139521601	T	C	0.0112	0.5718	0.1129	4.26e-07	0.525957	0.266646	0.0485534	0.0074057	25.6508
ebi-a-GCST90001658	CD39+ CD4+ T cell %T cell	finngen_R10_L12_VITILIGO	Vitiligo	rs61864161	C	G	0.0333	0.5668	0.06962	5.37e-16	0.524628	0.523669	0.316425	0.0199778	69.3704
ebi-a-GCST90001658	CD39+ CD4+ T cell %T cell	finngen_R10_L12_VITILIGO	Vitiligo	rs34912720	T	C	0.0129	0.513	0.1068	1.63e-06	0.512494	1.25699	0.683483	0.00614351	21.0356
ebi-a-GCST90001658	CD39+ CD4+ T cell %T cell	finngen_R10_L12_VITILIGO	Vitiligo	rs77520132	A	G	0.0464	0.6182	0.05724	9.15e-27	0.488982	0.710975	0.491602	0.027883	97.6073
ebi-a-GCST90001658	CD39+ CD4+ T cell %T cell	finngen_R10_L12_VITILIGO	Vitiligo	rs117418927	T	A	0.0135	-0.5537	0.1028	7.62e-08	0.484182	0.559906	0.387172	0.00836773	29.011
ebi-a-GCST90001658	CD39+ CD4+ T cell %T cell	finngen_R10_L12_VITILIGO	Vitiligo	rs144000785	A	C	0.0384	-0.3148	0.06415	9.68e-07	0.434157	0.302311	0.150966	0.0062328	21.5439
ebi-a-GCST90001658	CD39+ CD4+ T cell %T cell	finngen_R10_L12_VITILIGO	Vitiligo	rs11188900	T	C	0.0487	0.292	0.05627	2.24e-07	0.404712	0.227787	0.0756154	0.00959527	32.969
ebi-a-GCST90001658	CD39+ CD4+ T cell %T cell	finngen_R10_L12_VITILIGO	Vitiligo	rs59014059	C	T	0.0472	-0.2987	0.05636	1.24e-07	0.358508	0.218929	0.101514	0.00688341	23.8084
ebi-a-GCST90001658	CD39+ CD4+ T cell %T cell	finngen_R10_L12_VITILIGO	Vitiligo	rs61859411	G	A	0.0635	-0.2358	0.04942	1.91e-06	0.352223	0.258196	0.172515	0.00657824	22.7658
ebi-a-GCST90001658	CD39+ CD4+ T cell %T cell	finngen_R10_L12_VITILIGO	Vitiligo	rs140389196	T	C	0.0124	0.6536	0.1117	5.39e-09	0.351232	0.325226	0.280159	0.00986071	34.2387
ebi-a-GCST90001658	CD39+ CD4+ T cell %T cell	finngen_R10_L12_VITILIGO	Vitiligo	rs12573061	T	C	0.0667	0.3523	0.04875	6.09e-13	0.298336	0.126204	0.018083	0.0123799	42.6569
ebi-a-GCST90001658	CD39+ CD4+ T cell %T cell	finngen_R10_L12_VITILIGO	Vitiligo	rs112194607	A	G	0.0214	0.6503	0.08603	5.19e-14	0.292496	0.236877	0.216905	0.0103517	35.9301
ebi-a-GCST90001658	CD39+ CD4+ T cell %T cell	finngen_R10_L12_VITILIGO	Vitiligo	rs77335265	C	G	0.0272	1.103	0.07514	2.47e-47	0.274487	0.203668	0.177749	0.0589796	215.481
ebi-a-GCST90001658	CD39+ CD4+ T cell %T cell	finngen_R10_L12_VITILIGO	Vitiligo	rs117243930	A	G	0.0231	0.3815	0.08285	4.28e-06	0.264768	0.294285	0.36828	0.00612954	21.2033
ebi-a-GCST90001658	CD39+ CD4+ T cell %T cell	finngen_R10_L12_VITILIGO	Vitiligo	rs142168772	C	T	0.0201	0.4769	0.08966	1.11e-07	0.260232	0.378793	0.49208	0.00816192	28.2916
ebi-a-GCST90001658	CD39+ CD4+ T cell %T cell	finngen_R10_L12_VITILIGO	Vitiligo	rs78525581	A	G	0.0401	0.4914	0.06331	1.1e-14	0.255864	0.226037	0.257653	0.0172637	59.7802
ebi-a-GCST90001658	CD39+ CD4+ T cell %T cell	finngen_R10_L12_VITILIGO	Vitiligo	rs151077900	C	G	0.0004	-2.463	0.5107	1.47e-06	0.251191	0.564802	0.656506	0.0067199	23.2593
ebi-a-GCST90001658	CD39+ CD4+ T cell %T cell	finngen_R10_L12_VITILIGO	Vitiligo	rs192831774	T	A	0.0312	0.53	0.07082	9.17e-14	0.248249	0.34732	0.47476	0.0135232	46.6504
ebi-a-GCST90001658	CD39+ CD4+ T cell %T cell	finngen_R10_L12_VITILIGO	Vitiligo	rs1360005	C	T	0.4036	-0.2745	0.02499	1.3e-27	0.247685	0.081376	0.00233685	0.0215143	74.8228
ebi-a-GCST90001658	CD39+ CD4+ T cell %T cell	finngen_R10_L12_VITILIGO	Vitiligo	rs3827858	C	G	0.1192	0.2163	0.03731	7.37e-09	0.247546	0.126262	0.0499275	0.00980205	33.6866
ebi-a-GCST90001658	CD39+ CD4+ T cell %T cell	finngen_R10_L12_VITILIGO	Vitiligo	rs113614971	A	G	0.0798	0.2406	0.04633	2.17e-07	0.20845	0.114342	0.0682983	0.0064977	22.2563
ebi-a-GCST90001658	CD39+ CD4+ T cell %T cell	finngen_R10_L12_VITILIGO	Vitiligo	rs10882573	A	G	0.1009	0.4441	0.04007	4.5e-28	0.202482	0.107592	0.0598425	0.021705	75.5008
ebi-a-GCST90001658	CD39+ CD4+ T cell %T cell	finngen_R10_L12_VITILIGO	Vitiligo	rs112358299	A	G	0.0673	0.2549	0.04827	1.37e-07	0.199905	0.241313	0.407442	0.00804583	27.8859
ebi-a-GCST90001658	CD39+ CD4+ T cell %T cell	finngen_R10_L12_VITILIGO	Vitiligo	rs35302565	C	T	0.0985	0.3088	0.04084	5.06e-14	0.19452	0.108908	0.0740832	0.0163574	57.172
ebi-a-GCST90001658	CD39+ CD4+ T cell %T cell	finngen_R10_L12_VITILIGO	Vitiligo	rs10882332	A	C	0.0821	-0.2297	0.04406	1.96e-07	0.191017	0.164648	0.245986	0.00784345	27.179
ebi-a-GCST90001658	CD39+ CD4+ T cell %T cell	finngen_R10_L12_VITILIGO	Vitiligo	rs7075831	T	G	0.1051	0.4646	0.03927	1.1e-31	0.189512	0.145557	0.192924	0.0391201	139.971
ebi-a-GCST90001658	CD39+ CD4+ T cell %T cell	finngen_R10_L12_VITILIGO	Vitiligo	rs6583988	T	G	0.9798	0.446	0.09062	9.01e-07	0.188292	0.149936	0.209183	0.00699627	24.2226
ebi-a-GCST90001658	CD39+ CD4+ T cell %T cell	finngen_R10_L12_VITILIGO	Vitiligo	rs11187277	G	T	0.142	-0.1747	0.03495	6.04e-07	0.17992	0.0984745	0.0676893	0.00669969	23.1686
ebi-a-GCST90001658	CD39+ CD4+ T cell %T cell	finngen_R10_L12_VITILIGO	Vitiligo	rs11187150	T	C	0.0581	-0.2773	0.05361	2.44e-07	0.179906	0.169278	0.28788	0.0077221	26.7552
ebi-a-GCST90001658	CD39+ CD4+ T cell %T cell	finngen_R10_L12_VITILIGO	Vitiligo	rs11188349	A	G	0.0772	0.4995	0.04459	1.24e-28	0.173681	0.138945	0.2113	0.0286318	100.306
ebi-a-GCST90001658	CD39+ CD4+ T cell %T cell	finngen_R10_L12_VITILIGO	Vitiligo	rs11595506	T	C	0.0494	-0.3761	0.05676	3.97e-11	0.165669	0.181531	0.361441	0.00854886	29.3426
ebi-a-GCST90001658	CD39+ CD4+ T cell %T cell	finngen_R10_L12_VITILIGO	Vitiligo	rs7908380	T	C	0.0358	0.3486	0.0663	1.54e-07	0.163959	0.177779	0.356392	0.00797707	27.6457
ebi-a-GCST90001658	CD39+ CD4+ T cell %T cell	finngen_R10_L12_VITILIGO	Vitiligo	rs1274300	C	T	0.0344	0.3139	0.06679	2.71e-06	0.159482	0.215098	0.458427	0.00920452	31.614
ebi-a-GCST90001658	CD39+ CD4+ T cell %T cell	finngen_R10_L12_VITILIGO	Vitiligo	rs150315125	T	A	0.0297	-0.3512	0.07659	4.68e-06	0.148926	0.374338	0.690749	0.0060787	21.0264
ebi-a-GCST90001658	CD39+ CD4+ T cell %T cell	finngen_R10_L12_VITILIGO	Vitiligo	rs116964825	A	G	0.0156	-0.4592	0.09842	3.19e-06	0.144613	0.4811	0.763729	0.00629202	21.7689
ebi-a-GCST90001658	CD39+ CD4+ T cell %T cell	finngen_R10_L12_VITILIGO	Vitiligo	rs187342312	A	G	0.04	-0.6271	0.06433	3.62e-22	0.135236	0.221854	0.542146	0.0268967	95.0269
ebi-a-GCST90001658	CD39+ CD4+ T cell %T cell	finngen_R10_L12_VITILIGO	Vitiligo	rs11188673	A	G	0.1403	-0.3308	0.03485	4.13e-21	0.13449	0.173997	0.439555	0.0223878	78.6632
ebi-a-GCST90001658	CD39+ CD4+ T cell %T cell	finngen_R10_L12_VITILIGO	Vitiligo	rs10882620	T	C	0.3763	0.2028	0.02553	2.67e-15	0.13287	0.0840505	0.113915	0.00722543	25
ebi-a-GCST90001658	CD39+ CD4+ T cell %T cell	finngen_R10_L12_VITILIGO	Vitiligo	rs61886324	C	T	0.0975	0.2706	0.04102	4.87e-11	0.132861	0.0857839	0.121434	0.0124996	43.5175
ebi-a-GCST90001658	CD39+ CD4+ T cell %T cell	finngen_R10_L12_VITILIGO	Vitiligo	rs17108042	C	A	0.0372	0.3298	0.0643	3.08e-07	0.128279	0.149738	0.391618	0.00735585	25.4546
ebi-a-GCST90001658	CD39+ CD4+ T cell %T cell	finngen_R10_L12_VITILIGO	Vitiligo	rs117628976	T	G	0.0693	0.2533	0.04823	1.6e-07	0.127641	0.169477	0.451362	0.00715556	24.7565
ebi-a-GCST90001658	CD39+ CD4+ T cell %T cell	finngen_R10_L12_VITILIGO	Vitiligo	rs1880259	A	G	0.0628	0.2339	0.05077	4.24e-06	0.121814	0.194047	0.530166	0.00613574	21.2249
ebi-a-GCST90001658	CD39+ CD4+ T cell %T cell	finngen_R10_L12_VITILIGO	Vitiligo	rs7077062	A	G	0.5019	0.276	0.0241	7.81e-30	0.121452	0.0835839	0.146208	0.0244754	85.3794
ebi-a-GCST90001658	CD39+ CD4+ T cell %T cell	finngen_R10_L12_VITILIGO	Vitiligo	rs62421103	T	G	0.0727	0.2206	0.04771	3.91e-06	0.118453	0.146914	0.420085	0.00618008	21.3792
ebi-a-GCST90001658	CD39+ CD4+ T cell %T cell	finngen_R10_L12_VITILIGO	Vitiligo	rs499441	T	C	0.3318	-0.1793	0.02599	6.2e-12	0.107828	0.0913394	0.237791	0.010559	36.3159
ebi-a-GCST90001658	CD39+ CD4+ T cell %T cell	finngen_R10_L12_VITILIGO	Vitiligo	rs45559432	G	A	0.0561	0.2608	0.05207	5.73e-07	0.104248	0.25076	0.677607	0.00724397	25.0865
ebi-a-GCST90001658	CD39+ CD4+ T cell %T cell	finngen_R10_L12_VITILIGO	Vitiligo	rs143635041	G	A	0.0719	0.3355	0.04596	3.55e-13	0.0929276	0.470727	0.843504	0.0209071	73.3493
ebi-a-GCST90001658	CD39+ CD4+ T cell %T cell	finngen_R10_L12_VITILIGO	Vitiligo	rs11187462	C	A	0.2544	0.1862	0.028	3.38e-11	0.0907547	0.106784	0.395387	0.0126995	44.2225
ebi-a-GCST90001658	CD39+ CD4+ T cell %T cell	finngen_R10_L12_VITILIGO	Vitiligo	rs1925637	G	A	0.6894	0.1453	0.02601	2.52e-08	0.0900763	0.0839826	0.283469	0.0089954	31.2069
ebi-a-GCST90001658	CD39+ CD4+ T cell %T cell	finngen_R10_L12_VITILIGO	Vitiligo	rs116919735	A	G	0.085	0.208	0.04447	3.04e-06	0.0844471	0.144863	0.559932	0.00632312	21.8772
ebi-a-GCST90001658	CD39+ CD4+ T cell %T cell	finngen_R10_L12_VITILIGO	Vitiligo	rs75588805	G	A	0.111	-0.4035	0.03797	5.78e-26	0.0757334	0.16263	0.641444	0.0253423	88.4822
ebi-a-GCST90001658	CD39+ CD4+ T cell %T cell	finngen_R10_L12_VITILIGO	Vitiligo	rs75799019	C	G	0.0323	-0.3985	0.07282	4.75e-08	0.0752096	0.317061	0.812495	0.00655549	22.6667
ebi-a-GCST90001658	CD39+ CD4+ T cell %T cell	finngen_R10_L12_VITILIGO	Vitiligo	rs74346764	A	G	0.0102	-0.5776	0.1222	2.38e-06	0.0735059	0.194059	0.70485	0.00645644	22.3415
ebi-a-GCST90001658	CD39+ CD4+ T cell %T cell	finngen_R10_L12_VITILIGO	Vitiligo	rs142926792	C	G	0.0506	-0.376	0.0561	2.39e-11	0.0734479	0.52406	0.88854	0.00717532	24.8254
ebi-a-GCST90001658	CD39+ CD4+ T cell %T cell	finngen_R10_L12_VITILIGO	Vitiligo	rs35909109	T	C	0.0464	0.371	0.05922	4.19e-10	0.0703374	0.207732	0.734913	0.0128703	44.786
ebi-a-GCST90001658	CD39+ CD4+ T cell %T cell	finngen_R10_L12_VITILIGO	Vitiligo	rs114696821	T	C	0.0292	-0.4265	0.07288	5.3e-09	0.0701005	0.354009	0.84303	0.00986304	34.2469
ebi-a-GCST90001658	CD39+ CD4+ T cell %T cell	finngen_R10_L12_VITILIGO	Vitiligo	rs4146727	C	T	0.8395	0.159	0.03378	2.63e-06	0.069142	0.144843	0.633107	0.00640294	22.1552
ebi-a-GCST90001658	CD39+ CD4+ T cell %T cell	finngen_R10_L12_VITILIGO	Vitiligo	rs80002058	A	C	0.0302	0.3665	0.06835	8.77e-08	0.0685392	0.225475	0.761146	0.00739841	25.6029
ebi-a-GCST90001658	CD39+ CD4+ T cell %T cell	finngen_R10_L12_VITILIGO	Vitiligo	rs55954710	T	G	0.0593	-0.259	0.0534	1.29e-06	0.0681331	0.121612	0.575307	0.00679594	23.5243
ebi-a-GCST90001658	CD39+ CD4+ T cell %T cell	finngen_R10_L12_VITILIGO	Vitiligo	rs10786197	A	G	0.9061	0.2232	0.0418	9.94e-08	0.0623521	0.157802	0.692748	0.00611642	20.9423
ebi-a-GCST90001658	CD39+ CD4+ T cell %T cell	finngen_R10_L12_VITILIGO	Vitiligo	rs11187826	G	A	0.2693	-0.2671	0.02848	1.18e-20	0.0617199	0.150752	0.682237	0.0104328	35.877
ebi-a-GCST90001658	CD39+ CD4+ T cell %T cell	finngen_R10_L12_VITILIGO	Vitiligo	rs4396219	A	C	0.4692	1.012	0.01776	1e-200	0.0576669	0.0830844	0.487634	0.48571	3246.95
ebi-a-GCST90001658	CD39+ CD4+ T cell %T cell	finngen_R10_L12_VITILIGO	Vitiligo	rs561156	A	G	0.0962	-0.5157	0.04096	1.45e-35	0.0556523	0.148982	0.708738	0.0233735	81.4438
ebi-a-GCST90001658	CD39+ CD4+ T cell %T cell	finngen_R10_L12_VITILIGO	Vitiligo	rs10882694	C	A	0.2715	-0.3577	0.02701	4.46e-39	0.055629	0.115104	0.628888	0.0485372	175.383
ebi-a-GCST90001658	CD39+ CD4+ T cell %T cell	finngen_R10_L12_VITILIGO	Vitiligo	rs12769713	T	C	0.34	-0.1451	0.02568	1.75e-08	0.0520455	0.0967323	0.590552	0.00654196	22.6196
ebi-a-GCST90001658	CD39+ CD4+ T cell %T cell	finngen_R10_L12_VITILIGO	Vitiligo	rs11658050	T	C	0.2094	0.1439	0.0292	8.71e-07	0.0439451	0.10828	0.684854	0.00701444	24.286
ebi-a-GCST90001658	CD39+ CD4+ T cell %T cell	finngen_R10_L12_VITILIGO	Vitiligo	rs10887892	A	T	0.491	0.12	0.02463	1.15e-06	0.0390571	0.0848983	0.645483	0.00685708	23.7374
ebi-a-GCST90001658	CD39+ CD4+ T cell %T cell	finngen_R10_L12_VITILIGO	Vitiligo	rs117482193	A	G	0.0583	-0.3263	0.05217	4.48e-10	0.0370346	0.226943	0.870369	0.0112505	39.1194
ebi-a-GCST90001658	CD39+ CD4+ T cell %T cell	finngen_R10_L12_VITILIGO	Vitiligo	rs2026682	T	A	0.4664	0.1621	0.02412	2.12e-11	0.0349428	0.0841649	0.678018	0.00811623	28.1074
ebi-a-GCST90001658	CD39+ CD4+ T cell %T cell	finngen_R10_L12_VITILIGO	Vitiligo	rs2648722	G	A	0.6067	0.149	0.02498	2.74e-09	0.0343746	0.084704	0.684875	0.0102426	35.5785
ebi-a-GCST90001658	CD39+ CD4+ T cell %T cell	finngen_R10_L12_VITILIGO	Vitiligo	rs117069940	A	G	0.0869	-0.2296	0.04257	7.34e-08	0.0342026	0.245156	0.889044	0.0114419	39.7579
ebi-a-GCST90001658	CD39+ CD4+ T cell %T cell	finngen_R10_L12_VITILIGO	Vitiligo	rs12359410	A	G	0.1035	0.5568	0.03926	2.08e-44	0.0338728	0.158179	0.830436	0.0462057	166.406
ebi-a-GCST90001658	CD39+ CD4+ T cell %T cell	finngen_R10_L12_VITILIGO	Vitiligo	rs1053417	C	A	0.2311	0.2583	0.02886	5.81e-19	0.0331234	0.0999624	0.740374	0.0152268	53.1128
ebi-a-GCST90001658	CD39+ CD4+ T cell %T cell	finngen_R10_L12_VITILIGO	Vitiligo	rs10748726	G	A	0.7991	0.1678	0.03037	3.54e-08	0.0237275	0.0988681	0.810337	0.00865216	29.9795
ebi-a-GCST90001658	CD39+ CD4+ T cell %T cell	finngen_R10_L12_VITILIGO	Vitiligo	rs7085635	T	C	0.215	0.1916	0.02999	1.89e-10	0.0225327	0.148079	0.879055	0.0117329	40.8167
ebi-a-GCST90001658	CD39+ CD4+ T cell %T cell	finngen_R10_L12_VITILIGO	Vitiligo	rs787674	T	C	0.3468	0.1262	0.0259	1.15e-06	0.022419	0.083156	0.787466	0.00685843	23.7421
ebi-a-GCST90001658	CD39+ CD4+ T cell %T cell	finngen_R10_L12_VITILIGO	Vitiligo	rs10882885	A	G	0.3827	0.1312	0.02495	1.55e-07	0.0208321	0.0865067	0.809698	0.00797887	27.652
ebi-a-GCST90001658	CD39+ CD4+ T cell %T cell	finngen_R10_L12_VITILIGO	Vitiligo	rs2797992	A	G	0.718	-0.1772	0.028	2.76e-10	0.0206268	0.083466	0.804809	0.0115153	40.0508
ebi-a-GCST90001658	CD39+ CD4+ T cell %T cell	finngen_R10_L12_VITILIGO	Vitiligo	rs4918690	T	C	0.4762	0.1377	0.02545	6.71e-08	0.0193691	0.0831536	0.815814	0.00844314	29.2747
ebi-a-GCST90001658	CD39+ CD4+ T cell %T cell	finngen_R10_L12_VITILIGO	Vitiligo	rs137948887	T	C	0.0372	0.372	0.06549	1.45e-08	0.0186604	0.617608	0.975896	0.00731447	25.0745
ebi-a-GCST90001658	CD39+ CD4+ T cell %T cell	finngen_R10_L12_VITILIGO	Vitiligo	rs12587599	T	C	0.1042	-0.191	0.03906	1.05e-06	0.0173996	0.127776	0.891684	0.00690695	23.9112
ebi-a-GCST90001658	CD39+ CD4+ T cell %T cell	finngen_R10_L12_VITILIGO	Vitiligo	rs116888462	T	G	0.007	0.9429	0.1484	2.39e-10	0.0170205	0.384925	0.964731	0.0102247	35.154
ebi-a-GCST90001658	CD39+ CD4+ T cell %T cell	finngen_R10_L12_VITILIGO	Vitiligo	rs7080472	T	G	0.499	-0.1641	0.02501	6.2e-11	0.0134504	0.0887427	0.879529	0.00777747	26.6742
ebi-a-GCST90001658	CD39+ CD4+ T cell %T cell	finngen_R10_L12_VITILIGO	Vitiligo	rs11599403	C	T	0.1222	0.4277	0.03614	1.07e-31	0.0109553	0.133931	0.934807	0.0230606	80.3276
ebi-a-GCST90001658	CD39+ CD4+ T cell %T cell	finngen_R10_L12_VITILIGO	Vitiligo	rs17111879	A	T	0.1746	-0.2782	0.03307	5.8e-17	0.00939192	0.124605	0.939917	0.00922773	31.6944
ebi-a-GCST90001658	CD39+ CD4+ T cell %T cell	finngen_R10_L12_VITILIGO	Vitiligo	rs76052175	A	C	0.0392	0.4181	0.06343	5.02e-11	0.0088883	0.71132	0.99003	0.01258	43.7627
ebi-a-GCST90001658	CD39+ CD4+ T cell %T cell	finngen_R10_L12_VITILIGO	Vitiligo	rs111957615	A	G	0.0169	-0.4471	0.09705	4.23e-06	0.00888099	0.29731	0.97617	0.00613535	21.2236
ebi-a-GCST90001658	CD39+ CD4+ T cell %T cell	finngen_R10_L12_VITILIGO	Vitiligo	rs536049	C	T	0.0805	-0.2364	0.04624	3.33e-07	0.00612635	0.154922	0.968456	0.00754509	26.1372
ebi-a-GCST90001658	CD39+ CD4+ T cell %T cell	finngen_R10_L12_VITILIGO	Vitiligo	rs6569455	G	A	0.2307	-0.1429	0.02896	8.36e-07	0.00553875	0.102327	0.956833	0.00703229	24.3482
ebi-a-GCST90001658	CD39+ CD4+ T cell %T cell	finngen_R10_L12_VITILIGO	Vitiligo	rs56046082	G	A	0.0426	-0.3049	0.06025	4.42e-07	0.00481808	0.163021	0.976422	0.00739387	25.6095
ebi-a-GCST90001658	CD39+ CD4+ T cell %T cell	finngen_R10_L12_VITILIGO	Vitiligo	rs77507167	T	A	0.1997	0.1577	0.03093	3.6e-07	0.00251604	0.13551	0.985186	0.00750458	25.9958
ebi-a-GCST90001658	CD39+ CD4+ T cell %T cell	finngen_R10_L12_VITILIGO	Vitiligo	rs10430659	A	C	0.2621	0.1474	0.02776	1.16e-07	0.00116659	0.0898127	0.989636	0.00813398	28.194
ebi-a-GCST90001658	CD39+ CD4+ T cell %T cell	finngen_R10_L12_VITILIGO	Vitiligo	rs76736637	A	G	0.0218	0.617	0.08272	1.1e-13	-0.00287592	0.154496	0.985148	0.00785554	27.1974
ebi-a-GCST90001658	CD39+ CD4+ T cell %T cell	finngen_R10_L12_VITILIGO	Vitiligo	rs2907958	A	G	0.6099	-0.1194	0.02484	1.6e-06	-0.00379144	0.0832849	0.96369	0.00667561	23.105
ebi-a-GCST90001658	CD39+ CD4+ T cell %T cell	finngen_R10_L12_VITILIGO	Vitiligo	rs701804	G	C	0.0366	0.3519	0.06529	7.55e-08	-0.00729848	0.184629	0.968467	0.0101242	34.8049
ebi-a-GCST90001658	CD39+ CD4+ T cell %T cell	finngen_R10_L12_VITILIGO	Vitiligo	rs72821977	G	A	0.0599	-0.4397	0.05121	1.34e-17	-0.0117128	0.378483	0.975312	0.0209934	73.7231
ebi-a-GCST90001658	CD39+ CD4+ T cell %T cell	finngen_R10_L12_VITILIGO	Vitiligo	rs10882701	C	A	0.5141	-0.3969	0.02378	3.17e-60	-0.0146217	0.0848399	0.863166	0.0576978	208.368
ebi-a-GCST90001658	CD39+ CD4+ T cell %T cell	finngen_R10_L12_VITILIGO	Vitiligo	rs1108877	C	T	0.1134	0.1972	0.03886	4.07e-07	-0.0197409	0.156275	0.899477	0.00743467	25.7518
ebi-a-GCST90001658	CD39+ CD4+ T cell %T cell	finngen_R10_L12_VITILIGO	Vitiligo	rs11190104	G	C	0.2315	0.1385	0.02911	2.04e-06	-0.0207468	0.0961013	0.829078	0.00654123	22.6368
ebi-a-GCST90001658	CD39+ CD4+ T cell %T cell	finngen_R10_L12_VITILIGO	Vitiligo	rs10736106	A	G	0.6721	0.2029	0.02582	5.1e-15	-0.0208538	0.0996139	0.834178	0.0176447	61.7521
ebi-a-GCST90001658	CD39+ CD4+ T cell %T cell	finngen_R10_L12_VITILIGO	Vitiligo	rs6686124	G	A	0.1272	0.1713	0.03736	4.73e-06	-0.0215386	0.111539	0.846877	0.00607782	21.0233
ebi-a-GCST90001658	CD39+ CD4+ T cell %T cell	finngen_R10_L12_VITILIGO	Vitiligo	rs79025152	T	C	0.0541	-0.3517	0.05535	2.37e-10	-0.0221166	0.259844	0.93217	0.00623642	21.3557
ebi-a-GCST90001658	CD39+ CD4+ T cell %T cell	finngen_R10_L12_VITILIGO	Vitiligo	rs7088458	C	T	0.4214	-0.1653	0.02461	2.18e-11	-0.0246728	0.0834681	0.76754	0.0131384	45.7311
ebi-a-GCST90001658	CD39+ CD4+ T cell %T cell	finngen_R10_L12_VITILIGO	Vitiligo	rs7921467	C	G	0.2738	-0.3297	0.02678	4.02e-34	-0.0259725	0.113578	0.819122	0.0613465	224.497
ebi-a-GCST90001658	CD39+ CD4+ T cell %T cell	finngen_R10_L12_VITILIGO	Vitiligo	rs1992057	A	G	0.4517	-0.1196	0.02452	1.12e-06	-0.026974	0.0864956	0.755151	0.00687259	23.7915
ebi-a-GCST90001658	CD39+ CD4+ T cell %T cell	finngen_R10_L12_VITILIGO	Vitiligo	rs2477534	G	C	0.6203	-0.1981	0.02586	2.43e-14	-0.0289162	0.0847231	0.732877	0.0167825	58.6829
ebi-a-GCST90001658	CD39+ CD4+ T cell %T cell	finngen_R10_L12_VITILIGO	Vitiligo	rs10882762	G	A	0.6392	0.169	0.02528	2.67e-11	-0.0289334	0.0850739	0.733784	0.0128323	44.6909
ebi-a-GCST90001658	CD39+ CD4+ T cell %T cell	finngen_R10_L12_VITILIGO	Vitiligo	rs111954194	A	G	0.0093	-0.7283	0.1288	1.69e-08	-0.030132	0.18001	0.867063	0.00921431	31.9734
ebi-a-GCST90001658	CD39+ CD4+ T cell %T cell	finngen_R10_L12_VITILIGO	Vitiligo	rs11187737	A	C	0.3391	0.1389	0.02629	1.36e-07	-0.0341003	0.0867985	0.694418	0.00683558	23.6418
ebi-a-GCST90001658	CD39+ CD4+ T cell %T cell	finngen_R10_L12_VITILIGO	Vitiligo	rs7478275	C	G	0.0856	0.585	0.04274	1.46e-41	-0.0398361	0.20616	0.846779	0.0336471	118.488
ebi-a-GCST90001658	CD39+ CD4+ T cell %T cell	finngen_R10_L12_VITILIGO	Vitiligo	rs920333	T	G	0.7177	-0.1644	0.02693	1.14e-09	-0.0457113	0.0936696	0.625546	0.00892384	30.6413
ebi-a-GCST90001658	CD39+ CD4+ T cell %T cell	finngen_R10_L12_VITILIGO	Vitiligo	rs61886805	C	A	0.0267	0.4382	0.07557	7.28e-09	-0.0498811	0.132535	0.706648	0.0096853	33.6237
ebi-a-GCST90001658	CD39+ CD4+ T cell %T cell	finngen_R10_L12_VITILIGO	Vitiligo	rs10748672	T	C	0.7349	0.2534	0.02749	5.05e-20	-0.0530912	0.0976208	0.586543	0.00959067	32.9531
ebi-a-GCST90001658	CD39+ CD4+ T cell %T cell	finngen_R10_L12_VITILIGO	Vitiligo	rs10887931	C	T	0.2991	-0.1284	0.02668	1.57e-06	-0.0534926	0.0929375	0.564902	0.0066917	23.1611
ebi-a-GCST90001658	CD39+ CD4+ T cell %T cell	finngen_R10_L12_VITILIGO	Vitiligo	rs35360884	T	C	0.0353	-0.4879	0.06423	3.89e-14	-0.0554414	0.131624	0.673601	0.00746723	25.6022
ebi-a-GCST90001658	CD39+ CD4+ T cell %T cell	finngen_R10_L12_VITILIGO	Vitiligo	rs12761666	A	G	0.1596	-0.171	0.03305	2.42e-07	-0.0624202	0.105733	0.55495	0.00772636	26.7701
ebi-a-GCST90001658	CD39+ CD4+ T cell %T cell	finngen_R10_L12_VITILIGO	Vitiligo	rs114309505	G	A	0.0778	0.2137	0.04557	2.84e-06	-0.0660144	0.216643	0.760582	0.00635588	21.9913
ebi-a-GCST90001658	CD39+ CD4+ T cell %T cell	finngen_R10_L12_VITILIGO	Vitiligo	rs10762791	G	T	0.5113	-0.1294	0.02464	1.6e-07	-0.07276	0.0844117	0.388707	0.00795813	27.5795
ebi-a-GCST90001658	CD39+ CD4+ T cell %T cell	finngen_R10_L12_VITILIGO	Vitiligo	rs78573405	C	T	0.0336	0.4998	0.06887	4.85e-13	-0.075663	0.215938	0.726044	0.0171043	59.2189
ebi-a-GCST90001658	CD39+ CD4+ T cell %T cell	finngen_R10_L12_VITILIGO	Vitiligo	rs10881900	G	T	0.5007	0.1303	0.02426	8.26e-08	-0.0793112	0.0839756	0.344937	0.00751266	26.0013
ebi-a-GCST90001658	CD39+ CD4+ T cell %T cell	finngen_R10_L12_VITILIGO	Vitiligo	rs11596416	G	C	0.193	-0.1712	0.03187	8.27e-08	-0.0794981	0.190537	0.676508	0.00832353	28.8565
ebi-a-GCST90001658	CD39+ CD4+ T cell %T cell	finngen_R10_L12_VITILIGO	Vitiligo	rs146155044	T	C	0.0594	-0.5832	0.05112	1.28e-29	-0.0811708	0.582445	0.889164	0.017989	62.3379
ebi-a-GCST90001658	CD39+ CD4+ T cell %T cell	finngen_R10_L12_VITILIGO	Vitiligo	rs11186211	A	G	0.0124	-0.5486	0.1098	6.16e-07	-0.0817624	0.189778	0.66659	0.00720873	24.9636
ebi-a-GCST90001658	CD39+ CD4+ T cell %T cell	finngen_R10_L12_VITILIGO	Vitiligo	rs10881596	C	T	0.7517	-0.1464	0.0284	2.66e-07	-0.0887767	0.0843605	0.29264	0.00767001	26.5733
ebi-a-GCST90001658	CD39+ CD4+ T cell %T cell	finngen_R10_L12_VITILIGO	Vitiligo	rs1002938	T	A	0.0773	-0.2596	0.04673	2.98e-08	-0.09425	0.216807	0.663768	0.00889674	30.8616
ebi-a-GCST90001658	CD39+ CD4+ T cell %T cell	finngen_R10_L12_VITILIGO	Vitiligo	rs2631687	A	C	0.0731	0.2784	0.0477	5.86e-09	-0.0942645	0.339729	0.781419	0.00915684	31.4487
ebi-a-GCST90001658	CD39+ CD4+ T cell %T cell	finngen_R10_L12_VITILIGO	Vitiligo	rs149287350	T	C	0.0308	0.3945	0.06705	4.42e-09	-0.106933	0.337522	0.751382	0.00731844	25.3242
ebi-a-GCST90001658	CD39+ CD4+ T cell %T cell	finngen_R10_L12_VITILIGO	Vitiligo	rs41310284	A	C	0.159	-0.168	0.03351	5.65e-07	-0.110972	0.149223	0.457078	0.00935467	32.4367
ebi-a-GCST90001658	CD39+ CD4+ T cell %T cell	finngen_R10_L12_VITILIGO	Vitiligo	rs4918998	G	A	0.3804	-0.3533	0.02451	8.91e-46	-0.112805	0.094469	0.23244	0.0358484	127.718
ebi-a-GCST90001658	CD39+ CD4+ T cell %T cell	finngen_R10_L12_VITILIGO	Vitiligo	rs11598645	C	T	0.011	-0.6106	0.1299	2.69e-06	-0.115954	0.241747	0.631478	0.00638568	22.0951
ebi-a-GCST90001658	CD39+ CD4+ T cell %T cell	finngen_R10_L12_VITILIGO	Vitiligo	rs144764562	A	G	0.0004	-2.568	0.5373	1.82e-06	-0.116351	0.271793	0.668589	0.00660046	22.8432
ebi-a-GCST90001658	CD39+ CD4+ T cell %T cell	finngen_R10_L12_VITILIGO	Vitiligo	rs140938703	A	G	0.0451	0.4493	0.05918	4.03e-14	-0.120043	0.197674	0.543667	0.0102568	35.2655
ebi-a-GCST90001658	CD39+ CD4+ T cell %T cell	finngen_R10_L12_VITILIGO	Vitiligo	rs59838893	G	C	0.225	-0.2033	0.02944	5.94e-12	-0.123041	0.124783	0.324114	0.0136808	47.6869
ebi-a-GCST90001658	CD39+ CD4+ T cell %T cell	finngen_R10_L12_VITILIGO	Vitiligo	rs12098298	G	C	0.3328	-0.1549	0.0265	5.49e-09	-0.123284	0.141881	0.384889	0.010739	37.2888
ebi-a-GCST90001658	CD39+ CD4+ T cell %T cell	finngen_R10_L12_VITILIGO	Vitiligo	rs142762435	C	G	0.0703	-0.2996	0.04734	2.77e-10	-0.123569	0.303691	0.68409	0.00837746	28.7494
ebi-a-GCST90001658	CD39+ CD4+ T cell %T cell	finngen_R10_L12_VITILIGO	Vitiligo	rs142692221	T	C	0.0654	0.2703	0.05045	9.01e-08	-0.126135	0.340276	0.710873	0.00828043	28.7058
ebi-a-GCST90001658	CD39+ CD4+ T cell %T cell	finngen_R10_L12_VITILIGO	Vitiligo	rs80018342	T	C	0.1626	-0.2247	0.03301	1.16e-11	-0.126313	0.221813	0.569046	0.0132983	46.3356
ebi-a-GCST90001658	CD39+ CD4+ T cell %T cell	finngen_R10_L12_VITILIGO	Vitiligo	rs2038563	G	A	0.1759	-0.173	0.03319	1.98e-07	-0.129119	0.263905	0.624656	0.00784067	27.1693
ebi-a-GCST90001658	CD39+ CD4+ T cell %T cell	finngen_R10_L12_VITILIGO	Vitiligo	rs61856986	A	G	0.2145	0.3043	0.03003	8.39e-24	-0.132465	0.16555	0.423623	0.0118463	40.7961
ebi-a-GCST90001658	CD39+ CD4+ T cell %T cell	finngen_R10_L12_VITILIGO	Vitiligo	rs688972	C	T	0.0951	0.2604	0.04049	1.44e-10	-0.134477	0.108976	0.2172	0.0153951	53.2087
ebi-a-GCST90001658	CD39+ CD4+ T cell %T cell	finngen_R10_L12_VITILIGO	Vitiligo	rs78449628	A	G	0.0211	-0.3999	0.08444	2.27e-06	-0.136828	0.382264	0.720387	0.00648151	22.4288
ebi-a-GCST90001658	CD39+ CD4+ T cell %T cell	finngen_R10_L12_VITILIGO	Vitiligo	rs117226630	T	C	0.0334	-0.349	0.06895	4.38e-07	-0.137833	0.458562	0.763737	0.00739694	25.6202
ebi-a-GCST90001658	CD39+ CD4+ T cell %T cell	finngen_R10_L12_VITILIGO	Vitiligo	rs11189281	A	G	0.5608	-0.1207	0.02485	1.24e-06	-0.137899	0.0837049	0.0994672	0.00681531	23.5918
ebi-a-GCST90001658	CD39+ CD4+ T cell %T cell	finngen_R10_L12_VITILIGO	Vitiligo	rs117048108	T	C	0.0102	-0.6969	0.1414	8.62e-07	-0.138948	0.165942	0.402407	0.00701582	24.2908
ebi-a-GCST90001658	CD39+ CD4+ T cell %T cell	finngen_R10_L12_VITILIGO	Vitiligo	rs76689584	G	T	0.0481	-0.337	0.05672	3.09e-09	-0.14274	0.220146	0.516734	0.00817092	28.2983
ebi-a-GCST90001658	CD39+ CD4+ T cell %T cell	finngen_R10_L12_VITILIGO	Vitiligo	rs11812465	C	T	0.3432	-0.1507	0.02628	1.07e-08	-0.142743	0.0889884	0.108699	0.00947405	32.8833
ebi-a-GCST90001658	CD39+ CD4+ T cell %T cell	finngen_R10_L12_VITILIGO	Vitiligo	rs57194010	T	G	0.1263	0.2905	0.03569	5.51e-16	-0.14511	0.108251	0.180082	0.0189062	66.252
ebi-a-GCST90001658	CD39+ CD4+ T cell %T cell	finngen_R10_L12_VITILIGO	Vitiligo	rs10748639	C	T	0.8762	-0.6376	0.03629	3.03e-66	-0.149123	0.124014	0.229181	0.0823901	308.69
ebi-a-GCST90001658	CD39+ CD4+ T cell %T cell	finngen_R10_L12_VITILIGO	Vitiligo	rs4300338	C	G	0.8872	0.2212	0.03869	1.18e-08	-0.15253	0.110652	0.16806	0.00987215	34.2489
ebi-a-GCST90001658	CD39+ CD4+ T cell %T cell	finngen_R10_L12_VITILIGO	Vitiligo	rs74805311	T	C	0.0243	0.5996	0.07907	4.35e-14	-0.153672	0.362578	0.671689	0.00740527	25.3881
ebi-a-GCST90001658	CD39+ CD4+ T cell %T cell	finngen_R10_L12_VITILIGO	Vitiligo	rs35939506	T	C	0.0187	0.4386	0.09072	1.39e-06	-0.162285	0.164723	0.324527	0.00675278	23.3739
ebi-a-GCST90001658	CD39+ CD4+ T cell %T cell	finngen_R10_L12_VITILIGO	Vitiligo	rs78679271	G	T	0.1222	-0.5405	0.03635	1.62e-48	-0.163726	0.241991	0.498674	0.0309384	108.645
ebi-a-GCST90001658	CD39+ CD4+ T cell %T cell	finngen_R10_L12_VITILIGO	Vitiligo	rs79595377	C	T	0.023	0.5057	0.08238	9.28e-10	-0.164602	0.413466	0.690555	0.0076499	26.48
ebi-a-GCST90001658	CD39+ CD4+ T cell %T cell	finngen_R10_L12_VITILIGO	Vitiligo	rs11188786	G	T	0.1007	0.2247	0.03954	1.43e-08	-0.164978	0.111047	0.137367	0.00650321	22.4847
ebi-a-GCST90001658	CD39+ CD4+ T cell %T cell	finngen_R10_L12_VITILIGO	Vitiligo	rs76182403	A	G	0.3307	0.197	0.02624	7.52e-14	-0.165597	0.0997338	0.0968345	0.0193675	67.2093
ebi-a-GCST90001658	CD39+ CD4+ T cell %T cell	finngen_R10_L12_VITILIGO	Vitiligo	rs142393920	T	C	0.0366	0.5436	0.06247	5.02e-18	-0.169251	0.2496	0.497715	0.0215501	75.7209
ebi-a-GCST90001658	CD39+ CD4+ T cell %T cell	finngen_R10_L12_VITILIGO	Vitiligo	rs35748815	G	A	0.0289	-0.431	0.07478	9.01e-09	-0.179985	0.292425	0.53823	0.00764577	26.4656
ebi-a-GCST90001658	CD39+ CD4+ T cell %T cell	finngen_R10_L12_VITILIGO	Vitiligo	rs9332179	G	T	0.036	0.3329	0.06649	5.8e-07	-0.180155	0.35039	0.607143	0.00723859	25.0677
ebi-a-GCST90001658	CD39+ CD4+ T cell %T cell	finngen_R10_L12_VITILIGO	Vitiligo	rs370666890	G	A	0.0358	0.3288	0.06546	5.36e-07	-0.182522	0.240271	0.447464	0.00825227	28.5824
ebi-a-GCST90001658	CD39+ CD4+ T cell %T cell	finngen_R10_L12_VITILIGO	Vitiligo	rs7914879	A	G	0.0297	0.3502	0.07108	8.77e-07	-0.196966	0.307747	0.522154	0.00701094	24.2738
ebi-a-GCST90001658	CD39+ CD4+ T cell %T cell	finngen_R10_L12_VITILIGO	Vitiligo	rs12780691	T	G	0.5715	-0.1491	0.02466	1.63e-09	-0.199957	0.0836295	0.0168031	0.00784522	27.1614
ebi-a-GCST90001658	CD39+ CD4+ T cell %T cell	finngen_R10_L12_VITILIGO	Vitiligo	rs41291548	T	C	0.0529	-0.2962	0.05458	6.1e-08	-0.205048	0.343303	0.55032	0.00640738	21.9449
ebi-a-GCST90001658	CD39+ CD4+ T cell %T cell	finngen_R10_L12_VITILIGO	Vitiligo	rs508271	A	G	0.0363	0.3104	0.06679	3.5e-06	-0.2132	0.628603	0.734487	0.00624302	21.5983
ebi-a-GCST90001658	CD39+ CD4+ T cell %T cell	finngen_R10_L12_VITILIGO	Vitiligo	rs41315247	T	C	0.0574	0.3263	0.05344	1.13e-09	-0.224072	0.204915	0.274179	0.009197	31.885
ebi-a-GCST90001658	CD39+ CD4+ T cell %T cell	finngen_R10_L12_VITILIGO	Vitiligo	rs72809757	G	A	0.0587	0.4416	0.05189	2.58e-17	-0.235509	0.334744	0.481713	0.0236118	82.294
ebi-a-GCST90001658	CD39+ CD4+ T cell %T cell	finngen_R10_L12_VITILIGO	Vitiligo	rs57091493	A	T	0.0172	0.6056	0.09521	2.28e-10	-0.239727	0.336506	0.476216	0.00765029	26.2346
ebi-a-GCST90001658	CD39+ CD4+ T cell %T cell	finngen_R10_L12_VITILIGO	Vitiligo	rs113594239	T	C	0.0388	0.8148	0.06331	4.72e-37	-0.271227	0.856873	0.751599	0.0418272	148.552
ebi-a-GCST90001658	CD39+ CD4+ T cell %T cell	finngen_R10_L12_VITILIGO	Vitiligo	rs2421475	A	G	0.0557	-0.2747	0.05296	2.27e-07	-0.293692	0.184696	0.111804	0.0077648	26.9043
ebi-a-GCST90001658	CD39+ CD4+ T cell %T cell	finngen_R10_L12_VITILIGO	Vitiligo	rs113693384	C	A	0.0065	-0.7466	0.1622	4.29e-06	-0.294273	0.383033	0.442327	0.00612492	21.1872
ebi-a-GCST90001658	CD39+ CD4+ T cell %T cell	finngen_R10_L12_VITILIGO	Vitiligo	rs7916771	T	C	0.0259	-0.352	0.07497	2.76e-06	-0.307848	0.312316	0.324284	0.00782792	27.1011
ebi-a-GCST90001658	CD39+ CD4+ T cell %T cell	finngen_R10_L12_VITILIGO	Vitiligo	rs61866001	A	C	0.0321	-0.3409	0.06843	6.59e-07	-0.32505	0.281192	0.247693	0.0071669	24.8177
ebi-a-GCST90001658	CD39+ CD4+ T cell %T cell	finngen_R10_L12_VITILIGO	Vitiligo	rs80058056	A	G	0.1997	-0.152	0.03075	8.09e-07	-0.325584	0.143644	0.0234142	0.00705692	24.4341
ebi-a-GCST90001658	CD39+ CD4+ T cell %T cell	finngen_R10_L12_VITILIGO	Vitiligo	rs71480887	C	G	0.0453	0.5327	0.05969	7.15e-19	-0.337507	0.596254	0.571362	0.00916799	31.7834
ebi-a-GCST90001658	CD39+ CD4+ T cell %T cell	finngen_R10_L12_VITILIGO	Vitiligo	rs111614359	T	G	0.0436	-0.2881	0.05986	1.55e-06	-0.340751	0.178153	0.0557892	0.00669254	23.164
ebi-a-GCST90001658	CD39+ CD4+ T cell %T cell	finngen_R10_L12_VITILIGO	Vitiligo	rs187722828	C	T	0.0773	-0.2544	0.04735	8.3e-08	-0.342327	0.29384	0.244015	0.00715985	24.7715
ebi-a-GCST90001658	CD39+ CD4+ T cell %T cell	finngen_R10_L12_VITILIGO	Vitiligo	rs146265359	C	T	0.0746	0.3127	0.04582	1.03e-11	-0.345683	0.30998	0.264774	0.0109594	37.7081
ebi-a-GCST90001658	CD39+ CD4+ T cell %T cell	finngen_R10_L12_VITILIGO	Vitiligo	rs150568220	T	C	0.0426	-0.33	0.0652	4.4e-07	-0.346251	0.291453	0.234827	0.0073961	25.6173
ebi-a-GCST90001658	CD39+ CD4+ T cell %T cell	finngen_R10_L12_VITILIGO	Vitiligo	rs80320234	C	G	0.0251	0.4098	0.07505	5.09e-08	-0.349898	0.262866	0.18316	0.00688846	23.604
ebi-a-GCST90001658	CD39+ CD4+ T cell %T cell	finngen_R10_L12_VITILIGO	Vitiligo	rs3740373	A	C	0.0653	0.2585	0.05001	2.48e-07	-0.356573	0.337521	0.290764	0.00671583	23.0085
ebi-a-GCST90001658	CD39+ CD4+ T cell %T cell	finngen_R10_L12_VITILIGO	Vitiligo	rs7902556	A	G	0.0667	0.6657	0.04949	3.05e-40	-0.363043	0.286984	0.20586	0.0499967	180.935
ebi-a-GCST90001658	CD39+ CD4+ T cell %T cell	finngen_R10_L12_VITILIGO	Vitiligo	rs75042907	C	T	0.018	0.4984	0.09059	4.05e-08	-0.376098	0.218728	0.0855283	0.00872736	30.2688
ebi-a-GCST90001658	CD39+ CD4+ T cell %T cell	finngen_R10_L12_VITILIGO	Vitiligo	rs72820690	A	C	0.1464	-0.287	0.035	3.35e-16	-0.379278	0.17691	0.0320406	0.0101063	34.7427
ebi-a-GCST90001658	CD39+ CD4+ T cell %T cell	finngen_R10_L12_VITILIGO	Vitiligo	rs74371703	G	A	0.0195	0.5131	0.09225	2.87e-08	-0.388824	0.460534	0.398508	0.00891815	30.9365
ebi-a-GCST90001658	CD39+ CD4+ T cell %T cell	finngen_R10_L12_VITILIGO	Vitiligo	rs75420474	C	T	0.0003	-2.978	0.6354	2.89e-06	-0.392398	0.268589	0.144027	0.00634867	21.9662
ebi-a-GCST90001658	CD39+ CD4+ T cell %T cell	finngen_R10_L12_VITILIGO	Vitiligo	rs146426185	C	A	0.0635	-0.3294	0.05091	1.11e-10	-0.392534	0.316561	0.214977	0.0112643	39.1336
ebi-a-GCST90001658	CD39+ CD4+ T cell %T cell	finngen_R10_L12_VITILIGO	Vitiligo	rs17553185	G	A	0.0214	0.4772	0.08691	4.3e-08	-0.412187	0.219829	0.0607883	0.0100246	34.7831
ebi-a-GCST90001658	CD39+ CD4+ T cell %T cell	finngen_R10_L12_VITILIGO	Vitiligo	rs140492060	C	A	0.0352	0.423	0.06642	2.16e-10	-0.419609	0.391242	0.283492	0.00768428	26.3521
ebi-a-GCST90001658	CD39+ CD4+ T cell %T cell	finngen_R10_L12_VITILIGO	Vitiligo	rs115665382	A	T	0.0087	-0.625	0.1345	3.49e-06	-0.423547	0.66026	0.521207	0.00624152	21.5931
ebi-a-GCST90001658	CD39+ CD4+ T cell %T cell	finngen_R10_L12_VITILIGO	Vitiligo	rs72826245	T	C	0.0202	0.4466	0.08918	5.8e-07	-0.438898	1.02118	0.667346	0.00713264	24.4467
ebi-a-GCST90001658	CD39+ CD4+ T cell %T cell	finngen_R10_L12_VITILIGO	Vitiligo	rs72813659	A	C	0.0433	-0.6346	0.05998	9.04e-26	-0.447988	0.436715	0.30498	0.0164172	56.8001
ebi-a-GCST90001658	CD39+ CD4+ T cell %T cell	finngen_R10_L12_VITILIGO	Vitiligo	rs141535732	C	T	0.0961	-0.2917	0.04187	3.86e-12	-0.454761	0.312845	0.146049	0.00822496	28.487
ebi-a-GCST90001658	CD39+ CD4+ T cell %T cell	finngen_R10_L12_VITILIGO	Vitiligo	rs74453195	T	G	0.06	-0.5638	0.05128	1.17e-27	-0.45658	0.535504	0.393872	0.0145745	50.3306
ebi-a-GCST90001658	CD39+ CD4+ T cell %T cell	finngen_R10_L12_VITILIGO	Vitiligo	rs77195353	A	G	0.05	0.2832	0.05612	4.73e-07	-0.525649	0.499294	0.292439	0.00735259	25.4654
ebi-a-GCST90001658	CD39+ CD4+ T cell %T cell	finngen_R10_L12_VITILIGO	Vitiligo	rs79049066	C	T	0.0515	-0.4645	0.05484	3.6e-17	-0.533289	0.705754	0.449871	0.0108667	37.3855
ebi-a-GCST90001658	CD39+ CD4+ T cell %T cell	finngen_R10_L12_VITILIGO	Vitiligo	rs1341157	C	A	0.967	-0.3476	0.0684	3.94e-07	-0.576399	0.291308	0.0478542	0.00879798	30.2053
ebi-a-GCST90001658	CD39+ CD4+ T cell %T cell	finngen_R10_L12_VITILIGO	Vitiligo	rs145910026	C	T	0.0343	0.5195	0.06622	5.73e-15	-0.581443	0.596884	0.329992	0.00994192	34.4934
ebi-a-GCST90001658	CD39+ CD4+ T cell %T cell	finngen_R10_L12_VITILIGO	Vitiligo	rs192322223	A	G	0.0363	0.3368	0.06648	4.27e-07	-0.659773	0.616042	0.284175	0.00741013	25.6662
ebi-a-GCST90001658	CD39+ CD4+ T cell %T cell	finngen_R10_L12_VITILIGO	Vitiligo	rs185394326	A	G	0.034	-0.4085	0.06543	4.8e-10	-1.04181	0.785136	0.184536	0.00743315	25.4844
ebi-a-GCST90001658	CD39+ CD4+ T cell %T cell	finngen_R10_L12_VITILIGO	Vitiligo	rs142835941	C	T	0.0122	0.5707	0.1124	4.07e-07	-1.04909	2.84031	0.711862	0.00744274	25.78
ebi-a-GCST90001660	CD39+ CD4+ T cell Absolute Count	finngen_R10_L12_VITILIGO	Vitiligo	rs76756973	C	A	0.0195	-0.5107	0.09097	2.13e-08	1.87839	1.31436	0.152967	0.00688504	23.8141
ebi-a-GCST90001660	CD39+ CD4+ T cell Absolute Count	finngen_R10_L12_VITILIGO	Vitiligo	rs139577399	C	T	0.0414	-0.3243	0.06424	4.69e-07	1.18245	0.43112	0.00609284	0.00742678	25.4849
ebi-a-GCST90001660	CD39+ CD4+ T cell Absolute Count	finngen_R10_L12_VITILIGO	Vitiligo	rs10883093	G	A	0.9692	-0.435	0.07483	6.72e-09	0.756836	0.53832	0.159747	0.00777602	26.92
ebi-a-GCST90001660	CD39+ CD4+ T cell Absolute Count	finngen_R10_L12_VITILIGO	Vitiligo	rs151023368	C	T	0.0452	-0.4674	0.0603	1.18e-14	0.744003	0.542368	0.170136	0.0173342	60.0818
ebi-a-GCST90001660	CD39+ CD4+ T cell Absolute Count	finngen_R10_L12_VITILIGO	Vitiligo	rs145557266	G	A	0.021	0.7936	0.09034	2.46e-18	0.732764	0.368356	0.0466702	0.0165524	57.276
ebi-a-GCST90001660	CD39+ CD4+ T cell Absolute Count	finngen_R10_L12_VITILIGO	Vitiligo	rs142022516	T	C	0.0282	0.359	0.07663	2.91e-06	0.687259	0.584139	0.239382	0.00640261	21.9478
ebi-a-GCST90001660	CD39+ CD4+ T cell Absolute Count	finngen_R10_L12_VITILIGO	Vitiligo	rs144769320	T	C	0.0421	-0.3373	0.06545	2.7e-07	0.667671	0.967049	0.48993	0.00622436	21.5334
ebi-a-GCST90001660	CD39+ CD4+ T cell Absolute Count	finngen_R10_L12_VITILIGO	Vitiligo	rs143132810	C	T	0.0263	0.753	0.08079	2.01e-20	0.666013	0.27123	0.0140679	0.0187247	64.9362
ebi-a-GCST90001660	CD39+ CD4+ T cell Absolute Count	finngen_R10_L12_VITILIGO	Vitiligo	rs78573011	A	G	0.0531	-0.272	0.05914	4.38e-06	0.626623	0.642488	0.329409	0.0065009	22.4767
ebi-a-GCST90001660	CD39+ CD4+ T cell Absolute Count	finngen_R10_L12_VITILIGO	Vitiligo	rs74151252	G	T	0.0654	0.7801	0.05266	3.72e-48	0.623658	0.262661	0.017578	0.0422449	151.512
ebi-a-GCST90001660	CD39+ CD4+ T cell Absolute Count	finngen_R10_L12_VITILIGO	Vitiligo	rs11190156	A	G	0.059	0.362	0.05527	6.61e-11	0.549313	0.207942	0.00824992	0.00957583	33.211
ebi-a-GCST90001660	CD39+ CD4+ T cell Absolute Count	finngen_R10_L12_VITILIGO	Vitiligo	rs61864161	C	G	0.0333	0.7082	0.07255	3.18e-22	0.524628	0.523669	0.316425	0.0199778	69.3704
ebi-a-GCST90001660	CD39+ CD4+ T cell Absolute Count	finngen_R10_L12_VITILIGO	Vitiligo	rs11186517	G	A	0.0417	-0.2954	0.06404	4.11e-06	0.520323	0.44049	0.237509	0.00620825	21.2774
ebi-a-GCST90001660	CD39+ CD4+ T cell Absolute Count	finngen_R10_L12_VITILIGO	Vitiligo	rs34912720	T	C	0.0131	0.6099	0.1115	4.79e-08	0.512494	1.25699	0.683483	0.00614351	21.0356
ebi-a-GCST90001660	CD39+ CD4+ T cell Absolute Count	finngen_R10_L12_VITILIGO	Vitiligo	rs77520132	A	G	0.0459	0.6312	0.06024	2.59e-25	0.488982	0.710975	0.491602	0.027883	97.6073
ebi-a-GCST90001660	CD39+ CD4+ T cell Absolute Count	finngen_R10_L12_VITILIGO	Vitiligo	rs117418927	T	A	0.0135	-0.5977	0.1076	2.99e-08	0.484182	0.559906	0.387172	0.00836773	29.011
ebi-a-GCST90001660	CD39+ CD4+ T cell Absolute Count	finngen_R10_L12_VITILIGO	Vitiligo	rs150066446	A	G	0.0169	-0.4783	0.09852	1.26e-06	0.407665	0.399473	0.307487	0.00648732	22.4295
ebi-a-GCST90001660	CD39+ CD4+ T cell Absolute Count	finngen_R10_L12_VITILIGO	Vitiligo	rs11188900	T	C	0.0487	0.3393	0.05891	9.19e-09	0.404712	0.227787	0.0756154	0.00959527	32.969
ebi-a-GCST90001660	CD39+ CD4+ T cell Absolute Count	finngen_R10_L12_VITILIGO	Vitiligo	rs140389196	T	C	0.0125	0.597	0.1169	3.45e-07	0.351232	0.325226	0.280159	0.00986071	34.2387
ebi-a-GCST90001660	CD39+ CD4+ T cell Absolute Count	finngen_R10_L12_VITILIGO	Vitiligo	rs11188733	C	T	0.0566	0.2885	0.05536	1.98e-07	0.313877	0.469143	0.503467	0.00791053	27.1581
ebi-a-GCST90001660	CD39+ CD4+ T cell Absolute Count	finngen_R10_L12_VITILIGO	Vitiligo	rs11598051	A	G	0.0468	-0.3276	0.06195	1.31e-07	0.308445	0.28181	0.273731	0.00656677	22.4944
ebi-a-GCST90001660	CD39+ CD4+ T cell Absolute Count	finngen_R10_L12_VITILIGO	Vitiligo	rs138807420	T	A	0.0034	1.022	0.204	5.82e-07	0.293488	0.219127	0.180456	0.00734263	25.1718
ebi-a-GCST90001660	CD39+ CD4+ T cell Absolute Count	finngen_R10_L12_VITILIGO	Vitiligo	rs112194607	A	G	0.0216	0.5784	0.09029	1.7e-10	0.292496	0.236877	0.216905	0.0103517	35.9301
ebi-a-GCST90001660	CD39+ CD4+ T cell Absolute Count	finngen_R10_L12_VITILIGO	Vitiligo	rs117243930	A	G	0.0232	0.418	0.08651	1.42e-06	0.264768	0.294285	0.36828	0.00612954	21.2033
ebi-a-GCST90001660	CD39+ CD4+ T cell Absolute Count	finngen_R10_L12_VITILIGO	Vitiligo	rs142168772	C	T	0.0202	0.5077	0.09366	6.36e-08	0.260232	0.378793	0.49208	0.00816192	28.2916
ebi-a-GCST90001660	CD39+ CD4+ T cell Absolute Count	finngen_R10_L12_VITILIGO	Vitiligo	rs78525581	A	G	0.0402	0.6228	0.06602	7.13e-21	0.255864	0.226037	0.257653	0.0172637	59.7802
ebi-a-GCST90001660	CD39+ CD4+ T cell Absolute Count	finngen_R10_L12_VITILIGO	Vitiligo	rs192831774	T	A	0.0311	0.5778	0.07431	9.91e-15	0.248249	0.34732	0.47476	0.0135232	46.6504
ebi-a-GCST90001660	CD39+ CD4+ T cell Absolute Count	finngen_R10_L12_VITILIGO	Vitiligo	rs1360005	C	T	0.404	-0.274	0.02621	3.38e-25	0.247685	0.081376	0.00233685	0.0215143	74.8228
ebi-a-GCST90001660	CD39+ CD4+ T cell Absolute Count	finngen_R10_L12_VITILIGO	Vitiligo	rs7893601	T	C	0.1787	0.6364	0.03201	2.8e-83	0.219614	0.111596	0.049075	0.0707085	261.364
ebi-a-GCST90001660	CD39+ CD4+ T cell Absolute Count	finngen_R10_L12_VITILIGO	Vitiligo	rs4933193	A	G	0.0332	0.3773	0.07216	1.81e-07	0.208829	0.176694	0.237256	0.00796277	27.3389
ebi-a-GCST90001660	CD39+ CD4+ T cell Absolute Count	finngen_R10_L12_VITILIGO	Vitiligo	rs3850696	T	A	0.1642	0.1634	0.03488	2.9e-06	0.208657	0.112354	0.0632922	0.00640202	21.9458
ebi-a-GCST90001660	CD39+ CD4+ T cell Absolute Count	finngen_R10_L12_VITILIGO	Vitiligo	rs113614971	A	G	0.08	0.3005	0.04856	6.84e-10	0.20845	0.114342	0.0682983	0.0064977	22.2563
ebi-a-GCST90001660	CD39+ CD4+ T cell Absolute Count	finngen_R10_L12_VITILIGO	Vitiligo	rs111852518	T	C	0.0681	0.3945	0.05061	8.48e-15	0.205094	0.121921	0.0925316	0.0175266	60.7605
ebi-a-GCST90001660	CD39+ CD4+ T cell Absolute Count	finngen_R10_L12_VITILIGO	Vitiligo	rs10882573	A	G	0.1009	0.4844	0.04195	2.8e-30	0.202482	0.107592	0.0598425	0.021705	75.5008
ebi-a-GCST90001660	CD39+ CD4+ T cell Absolute Count	finngen_R10_L12_VITILIGO	Vitiligo	rs112358299	A	G	0.0673	0.2818	0.05056	2.7e-08	0.199905	0.241313	0.407442	0.00804583	27.8859
ebi-a-GCST90001660	CD39+ CD4+ T cell Absolute Count	finngen_R10_L12_VITILIGO	Vitiligo	rs7917732	A	T	0.0572	0.4133	0.05512	8.16e-14	0.199465	0.138698	0.1504	0.0162389	56.2228
ebi-a-GCST90001660	CD39+ CD4+ T cell Absolute Count	finngen_R10_L12_VITILIGO	Vitiligo	rs10882332	A	C	0.0827	-0.2259	0.04608	9.92e-07	0.191017	0.164648	0.245986	0.00784345	27.179
ebi-a-GCST90001660	CD39+ CD4+ T cell Absolute Count	finngen_R10_L12_VITILIGO	Vitiligo	rs139620561	A	C	0.0158	0.4894	0.1015	1.49e-06	0.187526	0.226623	0.407966	0.00677949	23.2485
ebi-a-GCST90001660	CD39+ CD4+ T cell Absolute Count	finngen_R10_L12_VITILIGO	Vitiligo	rs72814608	C	A	0.0279	0.3784	0.07709	9.57e-07	0.186777	0.24125	0.43881	0.00702425	24.0938
ebi-a-GCST90001660	CD39+ CD4+ T cell Absolute Count	finngen_R10_L12_VITILIGO	Vitiligo	rs72811013	C	G	0.0964	0.2609	0.04309	1.55e-09	0.1867	0.168599	0.268138	0.0106488	36.6602
ebi-a-GCST90001660	CD39+ CD4+ T cell Absolute Count	finngen_R10_L12_VITILIGO	Vitiligo	rs7086841	T	C	0.0587	-0.2615	0.05589	2.99e-06	0.180424	0.169229	0.286356	0.00638628	21.8915
ebi-a-GCST90001660	CD39+ CD4+ T cell Absolute Count	finngen_R10_L12_VITILIGO	Vitiligo	rs11187276	A	G	0.1677	-0.1772	0.03397	1.95e-07	0.174759	0.0971234	0.0719631	0.00792567	27.2105
ebi-a-GCST90001660	CD39+ CD4+ T cell Absolute Count	finngen_R10_L12_VITILIGO	Vitiligo	rs11188349	A	G	0.0773	0.5037	0.04676	1.23e-26	0.173681	0.138945	0.2113	0.0286318	100.306
ebi-a-GCST90001660	CD39+ CD4+ T cell Absolute Count	finngen_R10_L12_VITILIGO	Vitiligo	rs1880263	A	G	0.3212	0.1848	0.02776	3.26e-11	0.167685	0.103851	0.106384	0.0127642	44.412
ebi-a-GCST90001660	CD39+ CD4+ T cell Absolute Count	finngen_R10_L12_VITILIGO	Vitiligo	rs11595506	T	C	0.0494	-0.4288	0.05935	6.13e-13	0.165669	0.181531	0.361441	0.00854886	29.3426
ebi-a-GCST90001660	CD39+ CD4+ T cell Absolute Count	finngen_R10_L12_VITILIGO	Vitiligo	rs1274300	C	T	0.034	0.3271	0.07041	3.52e-06	0.159482	0.215098	0.458427	0.00920452	31.614
ebi-a-GCST90001660	CD39+ CD4+ T cell Absolute Count	finngen_R10_L12_VITILIGO	Vitiligo	rs188163491	C	G	0.0682	0.3982	0.05127	1.06e-14	0.145336	0.361464	0.687629	0.011328	38.9909
ebi-a-GCST90001660	CD39+ CD4+ T cell Absolute Count	finngen_R10_L12_VITILIGO	Vitiligo	rs2125062	A	C	0.5411	0.3295	0.0253	7e-38	0.140884	0.0840869	0.0938426	0.0370895	132.31
ebi-a-GCST90001660	CD39+ CD4+ T cell Absolute Count	finngen_R10_L12_VITILIGO	Vitiligo	rs11188673	A	G	0.1408	-0.3317	0.03652	1.76e-19	0.13449	0.173997	0.439555	0.0223878	78.6632
ebi-a-GCST90001660	CD39+ CD4+ T cell Absolute Count	finngen_R10_L12_VITILIGO	Vitiligo	rs10882620	T	C	0.376	0.1925	0.02685	9.13e-13	0.13287	0.0840505	0.113915	0.00722543	25
ebi-a-GCST90001660	CD39+ CD4+ T cell Absolute Count	finngen_R10_L12_VITILIGO	Vitiligo	rs61886324	C	T	0.0977	0.2692	0.04296	4.17e-10	0.132861	0.0857839	0.121434	0.0124996	43.5175
ebi-a-GCST90001660	CD39+ CD4+ T cell Absolute Count	finngen_R10_L12_VITILIGO	Vitiligo	rs11189024	T	C	0.1709	0.1603	0.03385	2.28e-06	0.131133	0.115318	0.255479	0.00654116	22.4259
ebi-a-GCST90001660	CD39+ CD4+ T cell Absolute Count	finngen_R10_L12_VITILIGO	Vitiligo	rs17108042	C	A	0.0367	0.3225	0.06787	2.1e-06	0.128279	0.149738	0.391618	0.00735585	25.4546
ebi-a-GCST90001660	CD39+ CD4+ T cell Absolute Count	finngen_R10_L12_VITILIGO	Vitiligo	rs62421103	T	G	0.0712	0.2313	0.05047	4.73e-06	0.118453	0.146914	0.420085	0.00618008	21.3792
ebi-a-GCST90001660	CD39+ CD4+ T cell Absolute Count	finngen_R10_L12_VITILIGO	Vitiligo	rs12780850	A	G	0.0361	0.3429	0.07108	1.46e-06	0.108988	0.249568	0.662325	0.00606675	20.9665
ebi-a-GCST90001660	CD39+ CD4+ T cell Absolute Count	finngen_R10_L12_VITILIGO	Vitiligo	rs499441	T	C	0.3323	-0.2124	0.0272	7.61e-15	0.107828	0.0913394	0.237791	0.010559	36.3159
ebi-a-GCST90001660	CD39+ CD4+ T cell Absolute Count	finngen_R10_L12_VITILIGO	Vitiligo	rs78027772	A	G	0.0848	0.2207	0.04649	2.15e-06	0.106034	0.138654	0.44443	0.0065732	22.5365
ebi-a-GCST90001660	CD39+ CD4+ T cell Absolute Count	finngen_R10_L12_VITILIGO	Vitiligo	rs7906911	T	G	0.0597	0.2516	0.05477	4.5e-06	0.105727	0.195867	0.589343	0.00615756	21.1026
ebi-a-GCST90001660	CD39+ CD4+ T cell Absolute Count	finngen_R10_L12_VITILIGO	Vitiligo	rs45559432	G	A	0.0565	0.3319	0.0543	1.09e-09	0.104248	0.25076	0.677607	0.00724397	25.0865
ebi-a-GCST90001660	CD39+ CD4+ T cell Absolute Count	finngen_R10_L12_VITILIGO	Vitiligo	rs73329432	G	A	0.0305	-0.3394	0.07317	3.63e-06	0.103903	0.477594	0.827777	0.00627737	21.5158
ebi-a-GCST90001660	CD39+ CD4+ T cell Absolute Count	finngen_R10_L12_VITILIGO	Vitiligo	rs143635041	G	A	0.0723	0.3158	0.04826	6.88e-11	0.0929276	0.470727	0.843504	0.0209071	73.3493
ebi-a-GCST90001660	CD39+ CD4+ T cell Absolute Count	finngen_R10_L12_VITILIGO	Vitiligo	rs73320142	A	G	0.0632	-0.2976	0.05412	4.12e-08	0.0836218	0.12376	0.499245	0.00879968	30.2378
ebi-a-GCST90001660	CD39+ CD4+ T cell Absolute Count	finngen_R10_L12_VITILIGO	Vitiligo	rs11188880	T	G	0.107	0.1907	0.04127	3.95e-06	0.0827558	0.0996357	0.406209	0.00652775	22.3599
ebi-a-GCST90001660	CD39+ CD4+ T cell Absolute Count	finngen_R10_L12_VITILIGO	Vitiligo	rs10748687	G	A	0.3366	0.1298	0.027	1.6e-06	0.0813414	0.0840908	0.333392	0.00867962	30.0755
ebi-a-GCST90001660	CD39+ CD4+ T cell Absolute Count	finngen_R10_L12_VITILIGO	Vitiligo	rs829237	G	C	0.4592	-0.1229	0.02601	2.42e-06	0.0761175	0.0829444	0.35878	0.0065124	22.3266
ebi-a-GCST90001660	CD39+ CD4+ T cell Absolute Count	finngen_R10_L12_VITILIGO	Vitiligo	rs75588805	G	A	0.1115	-0.421	0.03979	9.24e-26	0.0757334	0.16263	0.641444	0.0253423	88.4822
ebi-a-GCST90001660	CD39+ CD4+ T cell Absolute Count	finngen_R10_L12_VITILIGO	Vitiligo	rs75799019	C	G	0.0323	-0.3637	0.07642	2.03e-06	0.0752096	0.317061	0.812495	0.00655549	22.6667
ebi-a-GCST90001660	CD39+ CD4+ T cell Absolute Count	finngen_R10_L12_VITILIGO	Vitiligo	rs142926792	C	G	0.0506	-0.3657	0.05893	6.12e-10	0.0734479	0.52406	0.88854	0.00717532	24.8254
ebi-a-GCST90001660	CD39+ CD4+ T cell Absolute Count	finngen_R10_L12_VITILIGO	Vitiligo	rs114696821	T	C	0.0292	-0.4254	0.07644	2.83e-08	0.0701005	0.354009	0.84303	0.00986304	34.2469
ebi-a-GCST90001660	CD39+ CD4+ T cell Absolute Count	finngen_R10_L12_VITILIGO	Vitiligo	rs80002058	A	C	0.0304	0.3364	0.07162	2.75e-06	0.0685392	0.225475	0.761146	0.00739841	25.6029
ebi-a-GCST90001660	CD39+ CD4+ T cell Absolute Count	finngen_R10_L12_VITILIGO	Vitiligo	rs10786197	A	G	0.9068	0.2104	0.04394	1.76e-06	0.0623521	0.157802	0.692748	0.00611642	20.9423
ebi-a-GCST90001660	CD39+ CD4+ T cell Absolute Count	finngen_R10_L12_VITILIGO	Vitiligo	rs11187826	G	A	0.2686	-0.2723	0.0299	1.44e-19	0.0617199	0.150752	0.682237	0.0104328	35.877
ebi-a-GCST90001660	CD39+ CD4+ T cell Absolute Count	finngen_R10_L12_VITILIGO	Vitiligo	rs561156	A	G	0.0958	-0.5307	0.04303	3.14e-34	0.0556523	0.148982	0.708738	0.0233735	81.4438
ebi-a-GCST90001660	CD39+ CD4+ T cell Absolute Count	finngen_R10_L12_VITILIGO	Vitiligo	rs2252311	T	G	0.1319	0.1789	0.03737	1.77e-06	0.0555371	0.092529	0.548364	0.00668371	22.9179
ebi-a-GCST90001660	CD39+ CD4+ T cell Absolute Count	finngen_R10_L12_VITILIGO	Vitiligo	rs12769713	T	C	0.3396	-0.134	0.02698	7.08e-07	0.0520455	0.0967323	0.590552	0.00654196	22.6196
ebi-a-GCST90001660	CD39+ CD4+ T cell Absolute Count	finngen_R10_L12_VITILIGO	Vitiligo	rs9633701	G	A	0.4924	0.4679	0.0246	1.01e-76	0.0500492	0.0855529	0.558542	0.083141	311.486
ebi-a-GCST90001660	CD39+ CD4+ T cell Absolute Count	finngen_R10_L12_VITILIGO	Vitiligo	rs10509714	A	G	0.2212	0.1443	0.03114	3.7e-06	0.039316	0.100519	0.695703	0.006265	21.4731
ebi-a-GCST90001660	CD39+ CD4+ T cell Absolute Count	finngen_R10_L12_VITILIGO	Vitiligo	rs10887892	A	T	0.4911	0.1361	0.02578	1.37e-07	0.0390571	0.0848983	0.645483	0.00685708	23.7374
ebi-a-GCST90001660	CD39+ CD4+ T cell Absolute Count	finngen_R10_L12_VITILIGO	Vitiligo	rs41290202	T	C	0.0524	0.2672	0.05769	3.77e-06	0.0382403	0.249795	0.87833	0.00617648	21.1492
ebi-a-GCST90001660	CD39+ CD4+ T cell Absolute Count	finngen_R10_L12_VITILIGO	Vitiligo	rs137929159	G	A	0.0148	0.5094	0.1086	2.85e-06	0.0370948	0.212908	0.861686	0.00641826	22.0018
ebi-a-GCST90001660	CD39+ CD4+ T cell Absolute Count	finngen_R10_L12_VITILIGO	Vitiligo	rs117482193	A	G	0.0587	-0.3301	0.05458	1.64e-09	0.0370346	0.226943	0.870369	0.0112505	39.1194
ebi-a-GCST90001660	CD39+ CD4+ T cell Absolute Count	finngen_R10_L12_VITILIGO	Vitiligo	rs2026682	T	A	0.4676	0.1413	0.02532	2.57e-08	0.0349428	0.0841649	0.678018	0.00811623	28.1074
ebi-a-GCST90001660	CD39+ CD4+ T cell Absolute Count	finngen_R10_L12_VITILIGO	Vitiligo	rs117069940	A	G	0.0871	-0.2478	0.04463	3.02e-08	0.0342026	0.245156	0.889044	0.0114419	39.7579
ebi-a-GCST90001660	CD39+ CD4+ T cell Absolute Count	finngen_R10_L12_VITILIGO	Vitiligo	rs12359410	A	G	0.1034	0.5207	0.04139	1.66e-35	0.0338728	0.158179	0.830436	0.0462057	166.406
ebi-a-GCST90001660	CD39+ CD4+ T cell Absolute Count	finngen_R10_L12_VITILIGO	Vitiligo	rs1053417	C	A	0.232	0.295	0.03022	3.27e-22	0.0331234	0.0999624	0.740374	0.0152268	53.1128
ebi-a-GCST90001660	CD39+ CD4+ T cell Absolute Count	finngen_R10_L12_VITILIGO	Vitiligo	rs10748726	G	A	0.7986	0.1736	0.03181	5.15e-08	0.0237275	0.0988681	0.810337	0.00865216	29.9795
ebi-a-GCST90001660	CD39+ CD4+ T cell Absolute Count	finngen_R10_L12_VITILIGO	Vitiligo	rs2251521	T	C	0.1021	-0.199	0.04274	3.36e-06	0.022555	0.0996185	0.82088	0.00632466	21.6789
ebi-a-GCST90001660	CD39+ CD4+ T cell Absolute Count	finngen_R10_L12_VITILIGO	Vitiligo	rs7085635	T	C	0.2151	0.2379	0.03138	4.36e-14	0.0225327	0.148079	0.879055	0.0117329	40.8167
ebi-a-GCST90001660	CD39+ CD4+ T cell Absolute Count	finngen_R10_L12_VITILIGO	Vitiligo	rs787674	T	C	0.3474	0.1266	0.02717	3.31e-06	0.022419	0.083156	0.787466	0.00685843	23.7421
ebi-a-GCST90001660	CD39+ CD4+ T cell Absolute Count	finngen_R10_L12_VITILIGO	Vitiligo	rs4918690	T	C	0.4768	0.1395	0.02666	1.79e-07	0.0193691	0.0831536	0.815814	0.00844314	29.2747
ebi-a-GCST90001660	CD39+ CD4+ T cell Absolute Count	finngen_R10_L12_VITILIGO	Vitiligo	rs116888462	T	G	0.0067	0.9149	0.1582	7.97e-09	0.0170205	0.384925	0.964731	0.0102247	35.154
ebi-a-GCST90001660	CD39+ CD4+ T cell Absolute Count	finngen_R10_L12_VITILIGO	Vitiligo	rs7080472	T	G	0.4979	-0.1699	0.02619	1.01e-10	0.0134504	0.0887427	0.879529	0.00777747	26.6742
ebi-a-GCST90001660	CD39+ CD4+ T cell Absolute Count	finngen_R10_L12_VITILIGO	Vitiligo	rs1925636	T	C	0.6348	0.1443	0.0264	4.92e-08	0.0134023	0.0832684	0.872131	0.00869536	29.8762
ebi-a-GCST90001660	CD39+ CD4+ T cell Absolute Count	finngen_R10_L12_VITILIGO	Vitiligo	rs10509739	T	C	0.0885	0.2387	0.045	1.21e-07	0.0128474	0.128701	0.920485	0.00819336	28.1371
ebi-a-GCST90001660	CD39+ CD4+ T cell Absolute Count	finngen_R10_L12_VITILIGO	Vitiligo	rs11599403	C	T	0.1224	0.4134	0.03801	4.13e-27	0.0109553	0.133931	0.934807	0.0230606	80.3276
ebi-a-GCST90001660	CD39+ CD4+ T cell Absolute Count	finngen_R10_L12_VITILIGO	Vitiligo	rs1596192	T	C	0.185	0.1779	0.03343	1.1e-07	0.00976083	0.107075	0.927366	0.00824591	28.3191
ebi-a-GCST90001660	CD39+ CD4+ T cell Absolute Count	finngen_R10_L12_VITILIGO	Vitiligo	rs12413182	C	T	0.1766	-0.2856	0.03438	1.38e-16	0.00962923	0.1246	0.9384	0.0198586	69.0088
ebi-a-GCST90001660	CD39+ CD4+ T cell Absolute Count	finngen_R10_L12_VITILIGO	Vitiligo	rs76052175	A	C	0.039	0.3827	0.06679	1.09e-08	0.0088883	0.71132	0.99003	0.01258	43.7627
ebi-a-GCST90001660	CD39+ CD4+ T cell Absolute Count	finngen_R10_L12_VITILIGO	Vitiligo	rs4919153	C	T	0.7547	0.1906	0.0294	1.02e-10	0.00677757	0.0881407	0.938707	0.00875478	30.0557
ebi-a-GCST90001660	CD39+ CD4+ T cell Absolute Count	finngen_R10_L12_VITILIGO	Vitiligo	rs17415112	A	G	0.1639	-0.1903	0.03415	2.7e-08	0.00517847	0.121277	0.965941	0.00903462	31.0525
ebi-a-GCST90001660	CD39+ CD4+ T cell Absolute Count	finngen_R10_L12_VITILIGO	Vitiligo	rs56046082	G	A	0.0428	-0.3204	0.063	3.87e-07	0.00481808	0.163021	0.976422	0.00739387	25.6095
ebi-a-GCST90001660	CD39+ CD4+ T cell Absolute Count	finngen_R10_L12_VITILIGO	Vitiligo	rs77507167	T	A	0.1998	0.1846	0.0324	1.32e-08	0.00251604	0.13551	0.985186	0.00750458	25.9958
ebi-a-GCST90001660	CD39+ CD4+ T cell Absolute Count	finngen_R10_L12_VITILIGO	Vitiligo	rs10430659	A	C	0.2629	0.1488	0.0291	3.35e-07	0.00116659	0.0898127	0.989636	0.00813398	28.194
ebi-a-GCST90001660	CD39+ CD4+ T cell Absolute Count	finngen_R10_L12_VITILIGO	Vitiligo	rs10882324	T	C	0.3498	-0.1207	0.0264	4.96e-06	0.000529439	0.0916275	0.99539	0.00609965	20.9029
ebi-a-GCST90001660	CD39+ CD4+ T cell Absolute Count	finngen_R10_L12_VITILIGO	Vitiligo	rs11517041	C	T	0.4263	0.9744	0.02028	1e-200	-0.0013404	0.0828738	0.987096	0.403977	2308.55
ebi-a-GCST90001660	CD39+ CD4+ T cell Absolute Count	finngen_R10_L12_VITILIGO	Vitiligo	rs76736637	A	G	0.0219	0.5564	0.08684	1.69e-10	-0.00287592	0.154496	0.985148	0.00785554	27.1974
ebi-a-GCST90001660	CD39+ CD4+ T cell Absolute Count	finngen_R10_L12_VITILIGO	Vitiligo	rs67783179	C	T	0.1416	-0.6067	0.03594	1.86e-61	-0.00474162	0.123687	0.96942	0.0772061	284.965
ebi-a-GCST90001660	CD39+ CD4+ T cell Absolute Count	finngen_R10_L12_VITILIGO	Vitiligo	rs701804	G	C	0.0364	0.5152	0.06843	6.56e-14	-0.00729848	0.184629	0.968467	0.0101242	34.8049
ebi-a-GCST90001660	CD39+ CD4+ T cell Absolute Count	finngen_R10_L12_VITILIGO	Vitiligo	rs8076447	A	G	0.2515	0.1441	0.02906	7.48e-07	-0.00886206	0.10784	0.934505	0.00716751	24.5888
ebi-a-GCST90001660	CD39+ CD4+ T cell Absolute Count	finngen_R10_L12_VITILIGO	Vitiligo	rs78095396	C	T	0.1209	-0.2467	0.03966	5.53e-10	-0.00912988	0.147807	0.950747	0.00951204	32.9876
ebi-a-GCST90001660	CD39+ CD4+ T cell Absolute Count	finngen_R10_L12_VITILIGO	Vitiligo	rs11187814	T	C	0.2805	0.1793	0.02946	1.28e-09	-0.0196922	0.0841707	0.815019	0.0107585	37.0421
ebi-a-GCST90001660	CD39+ CD4+ T cell Absolute Count	finngen_R10_L12_VITILIGO	Vitiligo	rs10786282	G	A	0.6712	0.2171	0.02694	1.05e-15	-0.0208935	0.0996061	0.833854	0.0187101	64.9418
ebi-a-GCST90001660	CD39+ CD4+ T cell Absolute Count	finngen_R10_L12_VITILIGO	Vitiligo	rs4933411	T	C	0.3793	-0.1249	0.02693	3.69e-06	-0.0209835	0.0840365	0.802823	0.00635001	21.9517
ebi-a-GCST90001660	CD39+ CD4+ T cell Absolute Count	finngen_R10_L12_VITILIGO	Vitiligo	rs79025152	T	C	0.0543	-0.4138	0.05787	1.05e-12	-0.0221166	0.259844	0.93217	0.00623642	21.3557
ebi-a-GCST90001660	CD39+ CD4+ T cell Absolute Count	finngen_R10_L12_VITILIGO	Vitiligo	rs35173192	A	G	0.0911	0.2552	0.04443	1.01e-08	-0.0245948	0.107577	0.81916	0.00959351	32.992
ebi-a-GCST90001660	CD39+ CD4+ T cell Absolute Count	finngen_R10_L12_VITILIGO	Vitiligo	rs7088458	C	T	0.4221	-0.1479	0.02585	1.16e-08	-0.0246728	0.0834681	0.76754	0.0131384	45.7311
ebi-a-GCST90001660	CD39+ CD4+ T cell Absolute Count	finngen_R10_L12_VITILIGO	Vitiligo	rs10786112	T	A	0.6715	-0.1358	0.02739	7.45e-07	-0.0274109	0.0890833	0.75831	0.00716552	24.5819
ebi-a-GCST90001660	CD39+ CD4+ T cell Absolute Count	finngen_R10_L12_VITILIGO	Vitiligo	rs2477534	G	C	0.6206	-0.211	0.02712	9.58e-15	-0.0289162	0.0847231	0.732877	0.0167825	58.6829
ebi-a-GCST90001660	CD39+ CD4+ T cell Absolute Count	finngen_R10_L12_VITILIGO	Vitiligo	rs10882762	G	A	0.6398	0.16	0.02653	1.79e-09	-0.0289334	0.0850739	0.733784	0.0128323	44.6909
ebi-a-GCST90001660	CD39+ CD4+ T cell Absolute Count	finngen_R10_L12_VITILIGO	Vitiligo	rs111954194	A	G	0.0094	-0.6948	0.1347	2.66e-07	-0.030132	0.18001	0.867063	0.00921431	31.9734
ebi-a-GCST90001660	CD39+ CD4+ T cell Absolute Count	finngen_R10_L12_VITILIGO	Vitiligo	rs11718018	C	T	0.4134	-0.1208	0.02589	3.18e-06	-0.0367447	0.0849338	0.665285	0.0063443	21.9318
ebi-a-GCST90001660	CD39+ CD4+ T cell Absolute Count	finngen_R10_L12_VITILIGO	Vitiligo	rs7478275	C	G	0.0852	0.5924	0.04498	1.12e-38	-0.0398361	0.20616	0.846779	0.0336471	118.488
ebi-a-GCST90001660	CD39+ CD4+ T cell Absolute Count	finngen_R10_L12_VITILIGO	Vitiligo	rs920333	T	G	0.7179	-0.1873	0.02818	3.48e-11	-0.0457113	0.0936696	0.625546	0.00892384	30.6413
ebi-a-GCST90001660	CD39+ CD4+ T cell Absolute Count	finngen_R10_L12_VITILIGO	Vitiligo	rs61886805	C	A	0.0268	0.3973	0.07923	5.57e-07	-0.0498811	0.132535	0.706648	0.0096853	33.6237
ebi-a-GCST90001660	CD39+ CD4+ T cell Absolute Count	finngen_R10_L12_VITILIGO	Vitiligo	rs12252701	T	C	0.2372	0.1752	0.0302	7.09e-09	-0.0509685	0.0845613	0.546682	0.00978452	33.6554
ebi-a-GCST90001660	CD39+ CD4+ T cell Absolute Count	finngen_R10_L12_VITILIGO	Vitiligo	rs10748672	T	C	0.7352	0.2582	0.02883	5.52e-19	-0.0530912	0.0976208	0.586543	0.00959067	32.9531
ebi-a-GCST90001660	CD39+ CD4+ T cell Absolute Count	finngen_R10_L12_VITILIGO	Vitiligo	rs1573050	A	G	0.5739	-0.1431	0.02653	7.4e-08	-0.0538047	0.0924959	0.56077	0.00846966	29.0941
ebi-a-GCST90001660	CD39+ CD4+ T cell Absolute Count	finngen_R10_L12_VITILIGO	Vitiligo	rs35360884	T	C	0.0355	-0.477	0.06736	1.73e-12	-0.0554414	0.131624	0.673601	0.00746723	25.6022
ebi-a-GCST90001660	CD39+ CD4+ T cell Absolute Count	finngen_R10_L12_VITILIGO	Vitiligo	rs11593308	G	A	0.0459	-0.4066	0.06032	1.84e-11	-0.0616714	0.39946	0.877305	0.00716319	24.7831
ebi-a-GCST90001660	CD39+ CD4+ T cell Absolute Count	finngen_R10_L12_VITILIGO	Vitiligo	rs2798615	T	C	0.3279	-0.1457	0.02788	1.85e-07	-0.0623844	0.0913725	0.494766	0.00795464	27.3107
ebi-a-GCST90001660	CD39+ CD4+ T cell Absolute Count	finngen_R10_L12_VITILIGO	Vitiligo	rs481031	T	C	0.2205	0.1514	0.03155	1.66e-06	-0.0654674	0.0929289	0.481128	0.00671556	23.0278
ebi-a-GCST90001660	CD39+ CD4+ T cell Absolute Count	finngen_R10_L12_VITILIGO	Vitiligo	rs150160533	T	C	0.0114	-0.6615	0.1218	5.96e-08	-0.0695194	0.163006	0.669755	0.0085857	29.4961
ebi-a-GCST90001660	CD39+ CD4+ T cell Absolute Count	finngen_R10_L12_VITILIGO	Vitiligo	rs78573405	C	T	0.0336	0.5652	0.07197	5.39e-15	-0.075663	0.215938	0.726044	0.0171043	59.2189
ebi-a-GCST90001660	CD39+ CD4+ T cell Absolute Count	finngen_R10_L12_VITILIGO	Vitiligo	rs10881900	G	T	0.5007	0.1248	0.02543	9.58e-07	-0.0793112	0.0839756	0.344937	0.00751266	26.0013
ebi-a-GCST90001660	CD39+ CD4+ T cell Absolute Count	finngen_R10_L12_VITILIGO	Vitiligo	rs11596416	G	C	0.1931	-0.1801	0.0334	7.45e-08	-0.0794981	0.190537	0.676508	0.00832353	28.8565
ebi-a-GCST90001660	CD39+ CD4+ T cell Absolute Count	finngen_R10_L12_VITILIGO	Vitiligo	rs146155044	T	C	0.0594	-0.6431	0.05344	1.06e-32	-0.0811708	0.582445	0.889164	0.017989	62.3379
ebi-a-GCST90001660	CD39+ CD4+ T cell Absolute Count	finngen_R10_L12_VITILIGO	Vitiligo	rs11186211	A	G	0.0125	-0.5396	0.1148	2.71e-06	-0.0817624	0.189778	0.66659	0.00720873	24.9636
ebi-a-GCST90001660	CD39+ CD4+ T cell Absolute Count	finngen_R10_L12_VITILIGO	Vitiligo	rs66527842	A	C	0.1863	-0.1683	0.03427	9.59e-07	-0.0834353	0.111406	0.453899	0.00703123	24.1179
ebi-a-GCST90001660	CD39+ CD4+ T cell Absolute Count	finngen_R10_L12_VITILIGO	Vitiligo	rs10881596	C	T	0.7513	-0.1607	0.02974	6.99e-08	-0.0887767	0.0843605	0.29264	0.00767001	26.5733
ebi-a-GCST90001660	CD39+ CD4+ T cell Absolute Count	finngen_R10_L12_VITILIGO	Vitiligo	rs1002938	T	A	0.0776	-0.275	0.04897	2.12e-08	-0.09425	0.216807	0.663768	0.00889674	30.8616
ebi-a-GCST90001660	CD39+ CD4+ T cell Absolute Count	finngen_R10_L12_VITILIGO	Vitiligo	rs2631687	A	C	0.0731	0.3109	0.05005	5.86e-10	-0.0942645	0.339729	0.781419	0.00915684	31.4487
ebi-a-GCST90001660	CD39+ CD4+ T cell Absolute Count	finngen_R10_L12_VITILIGO	Vitiligo	rs149287350	T	C	0.0308	0.3575	0.0704	4.02e-07	-0.106933	0.337522	0.751382	0.00731844	25.3242
ebi-a-GCST90001660	CD39+ CD4+ T cell Absolute Count	finngen_R10_L12_VITILIGO	Vitiligo	rs41310284	A	C	0.1592	-0.1793	0.03509	3.42e-07	-0.110972	0.149223	0.457078	0.00935467	32.4367
ebi-a-GCST90001660	CD39+ CD4+ T cell Absolute Count	finngen_R10_L12_VITILIGO	Vitiligo	rs4918998	G	A	0.3806	-0.3615	0.02574	1.37e-43	-0.112805	0.094469	0.23244	0.0358484	127.718
ebi-a-GCST90001660	CD39+ CD4+ T cell Absolute Count	finngen_R10_L12_VITILIGO	Vitiligo	rs140938703	A	G	0.0452	0.4901	0.06202	3.67e-15	-0.120043	0.197674	0.543667	0.0102568	35.2655
ebi-a-GCST90001660	CD39+ CD4+ T cell Absolute Count	finngen_R10_L12_VITILIGO	Vitiligo	rs59838893	G	C	0.2261	-0.2226	0.03084	6.53e-13	-0.123041	0.124783	0.324114	0.0136808	47.6869
ebi-a-GCST90001660	CD39+ CD4+ T cell Absolute Count	finngen_R10_L12_VITILIGO	Vitiligo	rs12098298	G	C	0.3323	-0.1523	0.02777	4.47e-08	-0.123284	0.141881	0.384889	0.010739	37.2888
ebi-a-GCST90001660	CD39+ CD4+ T cell Absolute Count	finngen_R10_L12_VITILIGO	Vitiligo	rs4321083	A	G	0.2139	0.156	0.03139	7.08e-07	-0.123509	0.0914576	0.176872	0.0071992	24.6983
ebi-a-GCST90001660	CD39+ CD4+ T cell Absolute Count	finngen_R10_L12_VITILIGO	Vitiligo	rs142762435	C	G	0.0706	-0.2948	0.04969	3.25e-09	-0.123569	0.303691	0.68409	0.00837746	28.7494
ebi-a-GCST90001660	CD39+ CD4+ T cell Absolute Count	finngen_R10_L12_VITILIGO	Vitiligo	rs117678654	A	C	0.0107	0.6293	0.1226	3.04e-07	-0.123705	0.272156	0.649443	0.0072617	24.8923
ebi-a-GCST90001660	CD39+ CD4+ T cell Absolute Count	finngen_R10_L12_VITILIGO	Vitiligo	rs61856986	A	G	0.2145	0.3203	0.03144	5.11e-24	-0.132465	0.16555	0.423623	0.0118463	40.7961
ebi-a-GCST90001660	CD39+ CD4+ T cell Absolute Count	finngen_R10_L12_VITILIGO	Vitiligo	rs688972	C	T	0.0949	0.2528	0.04253	3.06e-09	-0.134477	0.108976	0.2172	0.0153951	53.2087
ebi-a-GCST90001660	CD39+ CD4+ T cell Absolute Count	finngen_R10_L12_VITILIGO	Vitiligo	rs12241177	G	A	0.0965	0.2676	0.04365	9.75e-10	-0.137245	0.160736	0.393184	0.0109142	37.5841
ebi-a-GCST90001660	CD39+ CD4+ T cell Absolute Count	finngen_R10_L12_VITILIGO	Vitiligo	rs76689584	G	T	0.0481	-0.3056	0.05966	3.18e-07	-0.14274	0.220146	0.516734	0.00817092	28.2983
ebi-a-GCST90001660	CD39+ CD4+ T cell Absolute Count	finngen_R10_L12_VITILIGO	Vitiligo	rs140503524	T	C	0.0021	-1.428	0.3074	3.49e-06	-0.143582	0.228008	0.528874	0.00629595	21.5799
ebi-a-GCST90001660	CD39+ CD4+ T cell Absolute Count	finngen_R10_L12_VITILIGO	Vitiligo	rs57194010	T	G	0.1266	0.3368	0.03727	2.63e-19	-0.14511	0.108251	0.180082	0.0189062	66.252
ebi-a-GCST90001660	CD39+ CD4+ T cell Absolute Count	finngen_R10_L12_VITILIGO	Vitiligo	rs117362004	A	G	0.0788	-0.3209	0.04786	2.33e-11	-0.149869	0.307364	0.625837	0.00631643	21.6315
ebi-a-GCST90001660	CD39+ CD4+ T cell Absolute Count	finngen_R10_L12_VITILIGO	Vitiligo	rs74805311	T	C	0.0245	0.6282	0.08262	3.7e-14	-0.153672	0.362578	0.671689	0.00740527	25.3881
ebi-a-GCST90001660	CD39+ CD4+ T cell Absolute Count	finngen_R10_L12_VITILIGO	Vitiligo	rs10882282	C	G	0.1633	0.1785	0.03471	2.88e-07	-0.155299	0.118784	0.191073	0.00770484	26.4464
ebi-a-GCST90001660	CD39+ CD4+ T cell Absolute Count	finngen_R10_L12_VITILIGO	Vitiligo	rs79595377	C	T	0.0226	0.4915	0.08734	1.97e-08	-0.164602	0.413466	0.690555	0.0076499	26.48
ebi-a-GCST90001660	CD39+ CD4+ T cell Absolute Count	finngen_R10_L12_VITILIGO	Vitiligo	rs76182403	A	G	0.3295	0.2344	0.02743	1.89e-17	-0.165597	0.0997338	0.0968345	0.0193675	67.2093
ebi-a-GCST90001660	CD39+ CD4+ T cell Absolute Count	finngen_R10_L12_VITILIGO	Vitiligo	rs9332179	G	T	0.0362	0.3665	0.06962	1.49e-07	-0.180155	0.35039	0.607143	0.00723859	25.0677
ebi-a-GCST90001660	CD39+ CD4+ T cell Absolute Count	finngen_R10_L12_VITILIGO	Vitiligo	rs149951966	C	T	0.1034	0.1983	0.04337	4.99e-06	-0.180744	0.105664	0.0871646	0.00610049	20.9058
ebi-a-GCST90001660	CD39+ CD4+ T cell Absolute Count	finngen_R10_L12_VITILIGO	Vitiligo	rs12245404	A	G	0.0136	0.6083	0.1146	1.18e-07	-0.192017	0.288988	0.506404	0.00625102	21.406
ebi-a-GCST90001660	CD39+ CD4+ T cell Absolute Count	finngen_R10_L12_VITILIGO	Vitiligo	rs12780691	T	G	0.5719	-0.1601	0.02584	6.39e-10	-0.199957	0.0836295	0.0168031	0.00784522	27.1614
ebi-a-GCST90001660	CD39+ CD4+ T cell Absolute Count	finngen_R10_L12_VITILIGO	Vitiligo	rs41291548	T	C	0.0528	-0.2961	0.05728	2.49e-07	-0.205048	0.343303	0.55032	0.00640738	21.9449
ebi-a-GCST90001660	CD39+ CD4+ T cell Absolute Count	finngen_R10_L12_VITILIGO	Vitiligo	rs57091493	A	T	0.017	0.5689	0.1001	1.42e-08	-0.239727	0.336506	0.476216	0.00765029	26.2346
ebi-a-GCST90001660	CD39+ CD4+ T cell Absolute Count	finngen_R10_L12_VITILIGO	Vitiligo	rs7097760	A	C	0.0227	0.4093	0.08641	2.26e-06	-0.271061	0.155069	0.0804637	0.00654424	22.4365
ebi-a-GCST90001660	CD39+ CD4+ T cell Absolute Count	finngen_R10_L12_VITILIGO	Vitiligo	rs113594239	T	C	0.0387	0.8355	0.06642	1.65e-35	-0.271227	0.856873	0.751599	0.0418272	148.552
ebi-a-GCST90001660	CD39+ CD4+ T cell Absolute Count	finngen_R10_L12_VITILIGO	Vitiligo	rs117257558	A	G	0.0106	-0.6026	0.1265	1.98e-06	-0.295872	0.399731	0.459193	0.00610243	21.0905
ebi-a-GCST90001660	CD39+ CD4+ T cell Absolute Count	finngen_R10_L12_VITILIGO	Vitiligo	rs146469548	G	A	0.0383	0.6082	0.06604	5.55e-20	-0.307307	0.215713	0.15427	0.0145652	50.298
ebi-a-GCST90001660	CD39+ CD4+ T cell Absolute Count	finngen_R10_L12_VITILIGO	Vitiligo	rs7916771	T	C	0.0261	-0.4614	0.07812	3.84e-09	-0.307848	0.312316	0.324284	0.00782792	27.1011
ebi-a-GCST90001660	CD39+ CD4+ T cell Absolute Count	finngen_R10_L12_VITILIGO	Vitiligo	rs72809762	T	C	0.0675	0.4486	0.05056	1.12e-18	-0.31866	0.317522	0.315578	0.022591	78.7235
ebi-a-GCST90001660	CD39+ CD4+ T cell Absolute Count	finngen_R10_L12_VITILIGO	Vitiligo	rs61866001	A	C	0.032	-0.3345	0.07187	3.38e-06	-0.32505	0.281192	0.247693	0.0071669	24.8177
ebi-a-GCST90001660	CD39+ CD4+ T cell Absolute Count	finngen_R10_L12_VITILIGO	Vitiligo	rs35717991	T	G	0.0446	0.3104	0.06249	7.12e-07	-0.325147	0.128916	0.0116638	0.00731668	25.318
ebi-a-GCST90001660	CD39+ CD4+ T cell Absolute Count	finngen_R10_L12_VITILIGO	Vitiligo	rs80058056	A	G	0.1992	-0.1479	0.03226	4.74e-06	-0.325584	0.143644	0.0234142	0.00705692	24.4341
ebi-a-GCST90001660	CD39+ CD4+ T cell Absolute Count	finngen_R10_L12_VITILIGO	Vitiligo	rs71480887	C	G	0.0452	0.5975	0.06236	1.78e-21	-0.337507	0.596254	0.571362	0.00916799	31.7834
ebi-a-GCST90001660	CD39+ CD4+ T cell Absolute Count	finngen_R10_L12_VITILIGO	Vitiligo	rs187722828	C	T	0.0776	-0.2451	0.04964	8.31e-07	-0.342327	0.29384	0.244015	0.00715985	24.7715
ebi-a-GCST90001660	CD39+ CD4+ T cell Absolute Count	finngen_R10_L12_VITILIGO	Vitiligo	rs146265359	C	T	0.0748	0.2746	0.04803	1.18e-08	-0.345683	0.30998	0.264774	0.0109594	37.7081
ebi-a-GCST90001660	CD39+ CD4+ T cell Absolute Count	finngen_R10_L12_VITILIGO	Vitiligo	rs150568220	T	C	0.0427	-0.3627	0.06831	1.17e-07	-0.346251	0.291453	0.234827	0.0073961	25.6173
ebi-a-GCST90001660	CD39+ CD4+ T cell Absolute Count	finngen_R10_L12_VITILIGO	Vitiligo	rs80320234	C	G	0.0249	0.4156	0.07898	1.52e-07	-0.349898	0.262866	0.18316	0.00688846	23.604
ebi-a-GCST90001660	CD39+ CD4+ T cell Absolute Count	finngen_R10_L12_VITILIGO	Vitiligo	rs3740373	A	C	0.0653	0.265	0.05243	4.55e-07	-0.356573	0.337521	0.290764	0.00671583	23.0085
ebi-a-GCST90001660	CD39+ CD4+ T cell Absolute Count	finngen_R10_L12_VITILIGO	Vitiligo	rs17111341	C	T	0.0668	0.6959	0.0519	5.38e-40	-0.363086	0.286999	0.205831	0.0464521	165.777
ebi-a-GCST90001660	CD39+ CD4+ T cell Absolute Count	finngen_R10_L12_VITILIGO	Vitiligo	rs78130758	T	C	0.0163	0.5986	0.09834	1.28e-09	-0.368376	0.220225	0.09438	0.0107614	37.0521
ebi-a-GCST90001660	CD39+ CD4+ T cell Absolute Count	finngen_R10_L12_VITILIGO	Vitiligo	rs72820690	A	C	0.1458	-0.2675	0.03682	4.64e-13	-0.379278	0.17691	0.0320406	0.0101063	34.7427
ebi-a-GCST90001660	CD39+ CD4+ T cell Absolute Count	finngen_R10_L12_VITILIGO	Vitiligo	rs74371703	G	A	0.0195	0.6768	0.09641	2.67e-12	-0.388824	0.460534	0.398508	0.00891815	30.9365
ebi-a-GCST90001660	CD39+ CD4+ T cell Absolute Count	finngen_R10_L12_VITILIGO	Vitiligo	rs146426185	C	A	0.064	-0.317	0.0533	2.99e-09	-0.392534	0.316561	0.214977	0.0112643	39.1336
ebi-a-GCST90001660	CD39+ CD4+ T cell Absolute Count	finngen_R10_L12_VITILIGO	Vitiligo	rs17553185	G	A	0.0216	0.5032	0.09082	3.26e-08	-0.412187	0.219829	0.0607883	0.0100246	34.7831
ebi-a-GCST90001660	CD39+ CD4+ T cell Absolute Count	finngen_R10_L12_VITILIGO	Vitiligo	rs140492060	C	A	0.0352	0.4777	0.06958	7.79e-12	-0.419609	0.391242	0.283492	0.00768428	26.3521
ebi-a-GCST90001660	CD39+ CD4+ T cell Absolute Count	finngen_R10_L12_VITILIGO	Vitiligo	rs72826245	T	C	0.0204	0.6048	0.09292	8.69e-11	-0.438898	1.02118	0.667346	0.00713264	24.4467
ebi-a-GCST90001660	CD39+ CD4+ T cell Absolute Count	finngen_R10_L12_VITILIGO	Vitiligo	rs72813659	A	C	0.0431	-0.6863	0.06287	2.71e-27	-0.447988	0.436715	0.30498	0.0164172	56.8001
ebi-a-GCST90001660	CD39+ CD4+ T cell Absolute Count	finngen_R10_L12_VITILIGO	Vitiligo	rs141535732	C	T	0.0964	-0.2845	0.04388	1.03e-10	-0.454761	0.312845	0.146049	0.00822496	28.487
ebi-a-GCST90001660	CD39+ CD4+ T cell Absolute Count	finngen_R10_L12_VITILIGO	Vitiligo	rs1172949	C	T	0.9112	-0.3871	0.04521	1.66e-17	-0.470724	0.200502	0.0188882	0.0210709	73.3124
ebi-a-GCST90001660	CD39+ CD4+ T cell Absolute Count	finngen_R10_L12_VITILIGO	Vitiligo	rs79049066	C	T	0.0515	-0.5199	0.0574	2.19e-19	-0.533289	0.705754	0.449871	0.0108667	37.3855
ebi-a-GCST90001660	CD39+ CD4+ T cell Absolute Count	finngen_R10_L12_VITILIGO	Vitiligo	rs1341157	C	A	0.9668	-0.3742	0.07156	1.81e-07	-0.576399	0.291308	0.0478542	0.00879798	30.2053
ebi-a-GCST90001660	CD39+ CD4+ T cell Absolute Count	finngen_R10_L12_VITILIGO	Vitiligo	rs185394326	A	G	0.034	-0.4128	0.06868	2.05e-09	-1.04181	0.785136	0.184536	0.00743315	25.4844
ebi-a-GCST90001660	CD39+ CD4+ T cell Absolute Count	finngen_R10_L12_VITILIGO	Vitiligo	rs142835941	C	T	0.012	0.7527	0.1206	4.85e-10	-1.04909	2.84031	0.711862	0.00744274	25.78
ebi-a-GCST90001660	CD39+ CD4+ T cell Absolute Count	finngen_R10_L12_VITILIGO	Vitiligo	rs139586092	T	C	0.0148	0.541	0.1085	6.54e-07	-1.10857	1.86209	0.551619	0.00724656	24.8619
ebi-a-GCST90001660	CD39+ CD4+ T cell Absolute Count	finngen_R10_L12_VITILIGO	Vitiligo	rs143902258	G	T	0.0081	0.6574	0.1409	3.22e-06	-1.125	1.93267	0.5605	0.00635076	21.7689
ebi-a-GCST90001667	CD28+ CD45RA- CD8dim T cell %T cell	finngen_R10_L12_VITILIGO	Vitiligo	rs76359108	A	G	0.0003	-2.955	0.6341	3.27e-06	0.554208	0.16343	0.000696129	0.0062771	21.717
ebi-a-GCST90001667	CD28+ CD45RA- CD8dim T cell %T cell	finngen_R10_L12_VITILIGO	Vitiligo	rs140372175	C	A	0.0044	-1.192	0.1784	2.74e-11	0.543799	0.423994	0.199646	0.0196298	68.1378
ebi-a-GCST90001667	CD28+ CD45RA- CD8dim T cell %T cell	finngen_R10_L12_VITILIGO	Vitiligo	rs116759767	A	G	0.0049	-0.9923	0.1747	1.45e-08	0.329289	0.237927	0.166362	0.00929689	32.2627
ebi-a-GCST90001667	CD28+ CD45RA- CD8dim T cell %T cell	finngen_R10_L12_VITILIGO	Vitiligo	rs61744818	A	G	0.0318	0.3121	0.06628	2.59e-06	0.326352	0.299964	0.276608	0.00640803	22.1729
ebi-a-GCST90001667	CD28+ CD45RA- CD8dim T cell %T cell	finngen_R10_L12_VITILIGO	Vitiligo	rs191753228	T	C	0.0041	-1.692	0.2084	6.67e-16	0.288377	0.278011	0.299604	0.0239199	83.3942
ebi-a-GCST90001667	CD28+ CD45RA- CD8dim T cell %T cell	finngen_R10_L12_VITILIGO	Vitiligo	rs147612560	A	G	0.0001	4.119	0.8553	1.53e-06	0.286805	0.47088	0.542469	0.00670071	23.1925
ebi-a-GCST90001667	CD28+ CD45RA- CD8dim T cell %T cell	finngen_R10_L12_VITILIGO	Vitiligo	rs115549264	C	T	0.0036	-1.361	0.1895	8.33e-13	0.246425	0.291442	0.397811	0.0147817	51.582
ebi-a-GCST90001667	CD28+ CD45RA- CD8dim T cell %T cell	finngen_R10_L12_VITILIGO	Vitiligo	rs114968045	C	T	0.2999	0.1474	0.03162	3.27e-06	0.205231	0.177923	0.248714	0.006281	21.7306
ebi-a-GCST90001667	CD28+ CD45RA- CD8dim T cell %T cell	finngen_R10_L12_VITILIGO	Vitiligo	rs115370355	T	G	0.0016	1.355	0.2853	2.11e-06	0.155578	0.444709	0.726457	0.00651822	22.5567
ebi-a-GCST90001667	CD28+ CD45RA- CD8dim T cell %T cell	finngen_R10_L12_VITILIGO	Vitiligo	rs687264	C	T	0.9586	-0.2776	0.05787	1.68e-06	0.147104	0.130322	0.258995	0.00664858	23.0108
ebi-a-GCST90001667	CD28+ CD45RA- CD8dim T cell %T cell	finngen_R10_L12_VITILIGO	Vitiligo	rs116517602	T	C	0.0041	-1.333	0.1772	6.83e-14	0.132586	0.437955	0.76209	0.0272997	96.4065
ebi-a-GCST90001667	CD28+ CD45RA- CD8dim T cell %T cell	finngen_R10_L12_VITILIGO	Vitiligo	rs45512792	G	A	0.0051	-1.309	0.1788	3.04e-13	0.112364	0.275608	0.683498	0.0235253	81.9851
ebi-a-GCST90001667	CD28+ CD45RA- CD8dim T cell %T cell	finngen_R10_L12_VITILIGO	Vitiligo	rs541367304	A	G	0.0032	-2.266	0.2427	1.74e-20	0.0905162	0.615234	0.883034	0.0247286	87.1727
ebi-a-GCST90001667	CD28+ CD45RA- CD8dim T cell %T cell	finngen_R10_L12_VITILIGO	Vitiligo	rs73184766	G	A	0.0471	-0.2652	0.05548	1.82e-06	0.0738405	0.218113	0.734954	0.00660224	22.8494
ebi-a-GCST90001667	CD28+ CD45RA- CD8dim T cell %T cell	finngen_R10_L12_VITILIGO	Vitiligo	rs10456250	C	T	0.5653	-0.1123	0.02403	3.1e-06	0.00598123	0.0848603	0.943809	0.00631242	21.84
ebi-a-GCST90001667	CD28+ CD45RA- CD8dim T cell %T cell	finngen_R10_L12_VITILIGO	Vitiligo	rs12914989	T	C	0.4352	0.1202	0.02355	3.52e-07	-0.0463504	0.0830649	0.576843	0.00752043	26.0512
ebi-a-GCST90001667	CD28+ CD45RA- CD8dim T cell %T cell	finngen_R10_L12_VITILIGO	Vitiligo	rs12235775	C	T	0.2773	0.1346	0.02645	3.79e-07	-0.0522079	0.0849148	0.538669	0.00747608	25.8964
ebi-a-GCST90001667	CD28+ CD45RA- CD8dim T cell %T cell	finngen_R10_L12_VITILIGO	Vitiligo	rs62358725	G	A	0.7048	0.1351	0.02605	2.26e-07	-0.116234	0.0945529	0.21896	0.00776256	26.8965
ebi-a-GCST90001667	CD28+ CD45RA- CD8dim T cell %T cell	finngen_R10_L12_VITILIGO	Vitiligo	rs11579717	A	G	0.0044	-1.201	0.1771	1.42e-11	-0.125109	0.158486	0.429878	0.0218338	75.959
ebi-a-GCST90001667	CD28+ CD45RA- CD8dim T cell %T cell	finngen_R10_L12_VITILIGO	Vitiligo	rs72848176	G	A	0.0148	-0.5062	0.09716	2e-07	-0.126368	0.140611	0.368809	0.00783336	27.1437
ebi-a-GCST90001667	CD28+ CD45RA- CD8dim T cell %T cell	finngen_R10_L12_VITILIGO	Vitiligo	rs116069122	A	G	0.0413	0.2818	0.06122	4.31e-06	-0.232697	0.386021	0.546634	0.00612521	21.1883
ebi-a-GCST90001667	CD28+ CD45RA- CD8dim T cell %T cell	finngen_R10_L12_VITILIGO	Vitiligo	rs57229995	C	G	0.1743	0.1719	0.03717	3.91e-06	-0.277541	0.146135	0.057536	0.00618255	21.3878
ebi-a-GCST90001667	CD28+ CD45RA- CD8dim T cell %T cell	finngen_R10_L12_VITILIGO	Vitiligo	rs116794175	C	T	0.0042	-0.8928	0.1835	1.19e-06	-1.02561	1.13146	0.364701	0.0112014	38.5502
ebi-a-GCST90001670	CD39+ CD8+ T cell %T cell	finngen_R10_L12_VITILIGO	Vitiligo	rs76756973	C	A	0.0193	-0.4841	0.09083	1.04e-07	1.87839	1.31436	0.152967	0.00688504	23.8141
ebi-a-GCST90001670	CD39+ CD8+ T cell %T cell	finngen_R10_L12_VITILIGO	Vitiligo	rs117648214	T	C	0.0029	1.27	0.2262	2.14e-08	1.21248	0.746658	0.104401	0.00908558	31.5226
ebi-a-GCST90001670	CD39+ CD8+ T cell %T cell	finngen_R10_L12_VITILIGO	Vitiligo	rs117242046	A	G	0.0456	-0.4671	0.05962	6.22e-15	0.742733	0.542146	0.170691	0.0175406	61.3813
ebi-a-GCST90001670	CD39+ CD8+ T cell %T cell	finngen_R10_L12_VITILIGO	Vitiligo	rs71480890	T	G	0.014	0.7193	0.1089	4.52e-11	0.718046	0.44261	0.104739	0.0125309	43.6279
ebi-a-GCST90001670	CD39+ CD8+ T cell %T cell	finngen_R10_L12_VITILIGO	Vitiligo	rs139599232	G	A	0.0036	1.006	0.2118	2.1e-06	0.705009	0.5931	0.234563	0.00651925	22.5603
ebi-a-GCST90001670	CD39+ CD8+ T cell %T cell	finngen_R10_L12_VITILIGO	Vitiligo	rs142022516	T	C	0.0283	0.7124	0.07531	5.6e-21	0.687259	0.584139	0.239382	0.00640261	21.9478
ebi-a-GCST90001670	CD39+ CD8+ T cell %T cell	finngen_R10_L12_VITILIGO	Vitiligo	rs143132810	C	T	0.0263	0.574	0.08051	1.22e-12	0.666013	0.27123	0.0140679	0.0187247	64.9362
ebi-a-GCST90001670	CD39+ CD8+ T cell %T cell	finngen_R10_L12_VITILIGO	Vitiligo	rs78573011	A	G	0.0531	-0.3432	0.0587	5.51e-09	0.626623	0.642488	0.329409	0.0065009	22.4767
ebi-a-GCST90001670	CD39+ CD8+ T cell %T cell	finngen_R10_L12_VITILIGO	Vitiligo	rs12250814	A	G	0.017	-0.5044	0.09718	2.22e-07	0.618952	0.257159	0.016089	0.007775	26.9399
ebi-a-GCST90001670	CD39+ CD8+ T cell %T cell	finngen_R10_L12_VITILIGO	Vitiligo	rs11190156	A	G	0.0587	0.3747	0.05487	1.01e-11	0.549313	0.207942	0.00824992	0.00957583	33.211
ebi-a-GCST90001670	CD39+ CD8+ T cell %T cell	finngen_R10_L12_VITILIGO	Vitiligo	rs61864161	C	G	0.0333	0.4822	0.07272	3.87e-11	0.524628	0.523669	0.316425	0.0199778	69.3704
ebi-a-GCST90001670	CD39+ CD8+ T cell %T cell	finngen_R10_L12_VITILIGO	Vitiligo	rs202075317	C	G	0.0041	-0.9047	0.1915	2.4e-06	0.524333	0.260405	0.0440595	0.00644994	22.3188
ebi-a-GCST90001670	CD39+ CD8+ T cell %T cell	finngen_R10_L12_VITILIGO	Vitiligo	rs11186517	G	A	0.042	-0.3349	0.06324	1.26e-07	0.520323	0.44049	0.237509	0.00620825	21.2774
ebi-a-GCST90001670	CD39+ CD8+ T cell %T cell	finngen_R10_L12_VITILIGO	Vitiligo	rs77520132	A	G	0.0464	0.5924	0.05975	7.27e-23	0.488982	0.710975	0.491602	0.027883	97.6073
ebi-a-GCST90001670	CD39+ CD8+ T cell %T cell	finngen_R10_L12_VITILIGO	Vitiligo	rs41291582	C	G	0.0102	1.178	0.1204	2.42e-22	0.44989	0.352646	0.202042	0.0270897	95.7277
ebi-a-GCST90001670	CD39+ CD8+ T cell %T cell	finngen_R10_L12_VITILIGO	Vitiligo	rs150066446	A	G	0.017	-0.5113	0.09764	1.73e-07	0.407665	0.399473	0.307487	0.00648732	22.4295
ebi-a-GCST90001670	CD39+ CD8+ T cell %T cell	finngen_R10_L12_VITILIGO	Vitiligo	rs189315256	A	G	0.0734	0.3939	0.0486	7.18e-16	0.394141	0.281625	0.161656	0.0187488	65.69
ebi-a-GCST90001670	CD39+ CD8+ T cell %T cell	finngen_R10_L12_VITILIGO	Vitiligo	rs140389196	T	C	0.0124	0.5706	0.1163	9.72e-07	0.351232	0.325226	0.280159	0.00986071	34.2387
ebi-a-GCST90001670	CD39+ CD8+ T cell %T cell	finngen_R10_L12_VITILIGO	Vitiligo	rs143965674	A	G	0.0166	0.8833	0.09541	3.58e-20	0.329797	0.368917	0.371344	0.0243236	85.7094
ebi-a-GCST90001670	CD39+ CD8+ T cell %T cell	finngen_R10_L12_VITILIGO	Vitiligo	rs112194607	A	G	0.0214	0.5027	0.0898	2.33e-08	0.292496	0.236877	0.216905	0.0103517	35.9301
ebi-a-GCST90001670	CD39+ CD8+ T cell %T cell	finngen_R10_L12_VITILIGO	Vitiligo	rs17111247	T	C	0.0275	1.021	0.07848	9.01e-38	0.274461	0.203676	0.177808	0.0469199	169.252
ebi-a-GCST90001670	CD39+ CD8+ T cell %T cell	finngen_R10_L12_VITILIGO	Vitiligo	rs76075467	T	C	0.0292	-0.5194	0.07802	3.26e-11	0.261042	0.360052	0.468444	0.0110683	38.4451
ebi-a-GCST90001670	CD39+ CD8+ T cell %T cell	finngen_R10_L12_VITILIGO	Vitiligo	rs78525581	A	G	0.0401	0.4626	0.066	2.87e-12	0.255864	0.226037	0.257653	0.0172637	59.7802
ebi-a-GCST90001670	CD39+ CD8+ T cell %T cell	finngen_R10_L12_VITILIGO	Vitiligo	rs192831774	T	A	0.0312	0.4744	0.07377	1.44e-10	0.248249	0.34732	0.47476	0.0135232	46.6504
ebi-a-GCST90001670	CD39+ CD8+ T cell %T cell	finngen_R10_L12_VITILIGO	Vitiligo	rs1360005	C	T	0.4036	-0.2551	0.02607	2.5e-22	0.247685	0.081376	0.00233685	0.0215143	74.8228
ebi-a-GCST90001670	CD39+ CD8+ T cell %T cell	finngen_R10_L12_VITILIGO	Vitiligo	rs12766239	A	G	0.0969	-0.2292	0.04492	3.53e-07	0.243239	0.194147	0.210258	0.00751567	26.0345
ebi-a-GCST90001670	CD39+ CD8+ T cell %T cell	finngen_R10_L12_VITILIGO	Vitiligo	rs1870170	T	C	0.049	-0.319	0.05842	5.08e-08	0.22593	0.35401	0.523341	0.00859809	29.8166
ebi-a-GCST90001670	CD39+ CD8+ T cell %T cell	finngen_R10_L12_VITILIGO	Vitiligo	rs111852518	T	C	0.068	0.3117	0.05051	7.53e-10	0.205094	0.121921	0.0925316	0.0175266	60.7605
ebi-a-GCST90001670	CD39+ CD8+ T cell %T cell	finngen_R10_L12_VITILIGO	Vitiligo	rs143640912	C	T	0.025	0.8754	0.08127	1.24e-26	0.203249	0.308082	0.509431	0.0326462	116.025
ebi-a-GCST90001670	CD39+ CD8+ T cell %T cell	finngen_R10_L12_VITILIGO	Vitiligo	rs10882573	A	G	0.1009	0.4401	0.04177	1.42e-25	0.202482	0.107592	0.0598425	0.021705	75.5008
ebi-a-GCST90001670	CD39+ CD8+ T cell %T cell	finngen_R10_L12_VITILIGO	Vitiligo	rs112358299	A	G	0.0673	0.3442	0.0501	7.56e-12	0.199905	0.241313	0.407442	0.00804583	27.8859
ebi-a-GCST90001670	CD39+ CD8+ T cell %T cell	finngen_R10_L12_VITILIGO	Vitiligo	rs35302565	C	T	0.0985	0.266	0.04263	4.88e-10	0.19452	0.108908	0.0740832	0.0163574	57.172
ebi-a-GCST90001670	CD39+ CD8+ T cell %T cell	finngen_R10_L12_VITILIGO	Vitiligo	rs10882332	A	C	0.0821	-0.2556	0.04585	2.65e-08	0.191017	0.164648	0.245986	0.00784345	27.179
ebi-a-GCST90001670	CD39+ CD8+ T cell %T cell	finngen_R10_L12_VITILIGO	Vitiligo	rs74472826	C	T	0.0491	0.4265	0.05776	1.92e-13	0.19095	0.222494	0.390768	0.0156115	54.5235
ebi-a-GCST90001670	CD39+ CD8+ T cell %T cell	finngen_R10_L12_VITILIGO	Vitiligo	rs74151285	A	T	0.1051	0.3991	0.04109	5.06e-22	0.189655	0.145542	0.192543	0.0267072	94.339
ebi-a-GCST90001670	CD39+ CD8+ T cell %T cell	finngen_R10_L12_VITILIGO	Vitiligo	rs139620561	A	C	0.0158	0.4709	0.1009	3.19e-06	0.187526	0.226623	0.407966	0.00677949	23.2485
ebi-a-GCST90001670	CD39+ CD8+ T cell %T cell	finngen_R10_L12_VITILIGO	Vitiligo	rs72814608	C	A	0.0278	0.761	0.07595	2.62e-23	0.186777	0.24125	0.43881	0.00702425	24.0938
ebi-a-GCST90001670	CD39+ CD8+ T cell %T cell	finngen_R10_L12_VITILIGO	Vitiligo	rs11813902	C	T	0.0317	-0.3597	0.07033	3.31e-07	0.182911	0.150917	0.225514	0.00671271	23.214
ebi-a-GCST90001670	CD39+ CD8+ T cell %T cell	finngen_R10_L12_VITILIGO	Vitiligo	rs7086841	T	C	0.0581	-0.2589	0.05555	3.27e-06	0.180424	0.169229	0.286356	0.00638628	21.8915
ebi-a-GCST90001670	CD39+ CD8+ T cell %T cell	finngen_R10_L12_VITILIGO	Vitiligo	rs34664008	C	A	0.1426	-0.1682	0.0363	3.75e-06	0.180153	0.131041	0.169199	0.00620625	21.4703
ebi-a-GCST90001670	CD39+ CD8+ T cell %T cell	finngen_R10_L12_VITILIGO	Vitiligo	rs78568558	A	T	0.132	0.1905	0.03826	6.71e-07	0.174762	0.179411	0.330013	0.00715935	24.7913
ebi-a-GCST90001670	CD39+ CD8+ T cell %T cell	finngen_R10_L12_VITILIGO	Vitiligo	rs11188349	A	G	0.0772	0.4491	0.04665	1.14e-21	0.173681	0.138945	0.2113	0.0286318	100.306
ebi-a-GCST90001670	CD39+ CD8+ T cell %T cell	finngen_R10_L12_VITILIGO	Vitiligo	rs1880263	A	G	0.3212	0.1431	0.02758	2.26e-07	0.167685	0.103851	0.106384	0.0127642	44.412
ebi-a-GCST90001670	CD39+ CD8+ T cell %T cell	finngen_R10_L12_VITILIGO	Vitiligo	rs11595506	T	C	0.0494	-0.3154	0.0592	1.06e-07	0.165669	0.181531	0.361441	0.00854886	29.3426
ebi-a-GCST90001670	CD39+ CD8+ T cell %T cell	finngen_R10_L12_VITILIGO	Vitiligo	rs1274300	C	T	0.0344	0.3386	0.06947	1.14e-06	0.159482	0.215098	0.458427	0.00920452	31.614
ebi-a-GCST90001670	CD39+ CD8+ T cell %T cell	finngen_R10_L12_VITILIGO	Vitiligo	rs17111253	T	C	0.082	-0.4354	0.04614	6.83e-21	0.155698	0.180178	0.387514	0.025247	89.0475
ebi-a-GCST90001670	CD39+ CD8+ T cell %T cell	finngen_R10_L12_VITILIGO	Vitiligo	rs116964825	A	G	0.0156	-0.4854	0.1023	2.19e-06	0.144613	0.4811	0.763729	0.00629202	21.7689
ebi-a-GCST90001670	CD39+ CD8+ T cell %T cell	finngen_R10_L12_VITILIGO	Vitiligo	rs2125062	A	C	0.541	0.2917	0.02524	2.46e-30	0.140884	0.0840869	0.0938426	0.0370895	132.31
ebi-a-GCST90001670	CD39+ CD8+ T cell %T cell	finngen_R10_L12_VITILIGO	Vitiligo	rs10882620	T	C	0.3763	0.2361	0.02653	9.06e-19	0.13287	0.0840505	0.113915	0.00722543	25
ebi-a-GCST90001670	CD39+ CD8+ T cell %T cell	finngen_R10_L12_VITILIGO	Vitiligo	rs61886324	C	T	0.0975	0.3744	0.04247	1.87e-18	0.132861	0.0857839	0.121434	0.0124996	43.5175
ebi-a-GCST90001670	CD39+ CD8+ T cell %T cell	finngen_R10_L12_VITILIGO	Vitiligo	rs17108042	C	A	0.0372	0.326	0.06692	1.15e-06	0.128279	0.149738	0.391618	0.00735585	25.4546
ebi-a-GCST90001670	CD39+ CD8+ T cell %T cell	finngen_R10_L12_VITILIGO	Vitiligo	rs56041929	A	G	0.1419	0.289	0.03628	2.22e-15	0.111401	0.161384	0.490013	0.0181223	63.4543
ebi-a-GCST90001670	CD39+ CD8+ T cell %T cell	finngen_R10_L12_VITILIGO	Vitiligo	rs499441	T	C	0.3318	-0.137	0.02713	4.71e-07	0.107828	0.0913394	0.237791	0.010559	36.3159
ebi-a-GCST90001670	CD39+ CD8+ T cell %T cell	finngen_R10_L12_VITILIGO	Vitiligo	rs76733605	C	T	0.1097	-0.1875	0.04047	3.77e-06	0.0983869	0.169067	0.560608	0.00648328	22.2066
ebi-a-GCST90001670	CD39+ CD8+ T cell %T cell	finngen_R10_L12_VITILIGO	Vitiligo	rs143635041	G	A	0.0719	0.3129	0.04799	8.03e-11	0.0929276	0.470727	0.843504	0.0209071	73.3493
ebi-a-GCST90001670	CD39+ CD8+ T cell %T cell	finngen_R10_L12_VITILIGO	Vitiligo	rs61857629	C	G	0.0397	0.3015	0.06591	4.95e-06	0.0895637	1.09685	0.934921	0.00604966	20.9253
ebi-a-GCST90001670	CD39+ CD8+ T cell %T cell	finngen_R10_L12_VITILIGO	Vitiligo	rs11202952	C	T	0.5218	0.1334	0.02541	1.63e-07	0.0879702	0.0831387	0.290003	0.00795296	27.5615
ebi-a-GCST90001670	CD39+ CD8+ T cell %T cell	finngen_R10_L12_VITILIGO	Vitiligo	rs10748687	G	A	0.3359	0.1393	0.02683	2.19e-07	0.0813414	0.0840908	0.333392	0.00867962	30.0755
ebi-a-GCST90001670	CD39+ CD8+ T cell %T cell	finngen_R10_L12_VITILIGO	Vitiligo	rs72812685	A	G	0.0483	0.6459	0.05873	1.13e-27	0.0806795	0.158601	0.610967	0.0339851	120.951
ebi-a-GCST90001670	CD39+ CD8+ T cell %T cell	finngen_R10_L12_VITILIGO	Vitiligo	rs11188446	T	A	0.5728	-0.8035	0.02214	1e-200	0.0780217	0.607969	0.897886	0.276986	1317.09
ebi-a-GCST90001670	CD39+ CD8+ T cell %T cell	finngen_R10_L12_VITILIGO	Vitiligo	rs1774720	A	T	0.6485	0.1403	0.02699	2.14e-07	0.0774242	0.0940263	0.410263	0.00779837	27.0215
ebi-a-GCST90001670	CD39+ CD8+ T cell %T cell	finngen_R10_L12_VITILIGO	Vitiligo	rs75799019	C	G	0.0323	-0.4281	0.07559	1.61e-08	0.0752096	0.317061	0.812495	0.00655549	22.6667
ebi-a-GCST90001670	CD39+ CD8+ T cell %T cell	finngen_R10_L12_VITILIGO	Vitiligo	rs142926792	C	G	0.0506	-0.3918	0.05839	2.28e-11	0.0734479	0.52406	0.88854	0.00717532	24.8254
ebi-a-GCST90001670	CD39+ CD8+ T cell %T cell	finngen_R10_L12_VITILIGO	Vitiligo	rs4919376	G	T	0.4196	0.1435	0.02644	6.1e-08	0.0727791	0.0843496	0.388233	0.00849513	29.4565
ebi-a-GCST90001670	CD39+ CD8+ T cell %T cell	finngen_R10_L12_VITILIGO	Vitiligo	rs111899271	G	T	0.161	0.1668	0.03518	2.22e-06	0.0714189	0.153635	0.642032	0.00649627	22.4802
ebi-a-GCST90001670	CD39+ CD8+ T cell %T cell	finngen_R10_L12_VITILIGO	Vitiligo	rs35909109	T	C	0.0464	0.2902	0.06177	2.73e-06	0.0703374	0.207732	0.734913	0.0128703	44.786
ebi-a-GCST90001670	CD39+ CD8+ T cell %T cell	finngen_R10_L12_VITILIGO	Vitiligo	rs114696821	T	C	0.0292	-0.4256	0.07596	2.27e-08	0.0701005	0.354009	0.84303	0.00986304	34.2469
ebi-a-GCST90001670	CD39+ CD8+ T cell %T cell	finngen_R10_L12_VITILIGO	Vitiligo	rs11597763	G	A	0.1904	-0.2244	0.03314	1.48e-11	0.0695794	0.102861	0.498763	0.0131608	45.8501
ebi-a-GCST90001670	CD39+ CD8+ T cell %T cell	finngen_R10_L12_VITILIGO	Vitiligo	rs4146727	C	T	0.8395	0.1635	0.03516	3.44e-06	0.069142	0.144843	0.633107	0.00640294	22.1552
ebi-a-GCST90001670	CD39+ CD8+ T cell %T cell	finngen_R10_L12_VITILIGO	Vitiligo	rs7068867	A	G	0.0907	0.2938	0.04474	5.96e-11	0.0672994	0.139591	0.629722	0.0123877	43.1233
ebi-a-GCST90001670	CD39+ CD8+ T cell %T cell	finngen_R10_L12_VITILIGO	Vitiligo	rs10881926	C	T	0.135	-0.2176	0.03727	5.79e-09	0.0669299	0.0854093	0.433253	0.00981767	34.0878
ebi-a-GCST90001670	CD39+ CD8+ T cell %T cell	finngen_R10_L12_VITILIGO	Vitiligo	rs10786197	A	G	0.9061	0.2893	0.04346	3.23e-11	0.0623521	0.157802	0.692748	0.00611642	20.9423
ebi-a-GCST90001670	CD39+ CD8+ T cell %T cell	finngen_R10_L12_VITILIGO	Vitiligo	rs11187826	G	A	0.2693	-0.259	0.02964	3.65e-18	0.0617199	0.150752	0.682237	0.0104328	35.877
ebi-a-GCST90001670	CD39+ CD8+ T cell %T cell	finngen_R10_L12_VITILIGO	Vitiligo	rs2245518	C	A	0.807	0.1738	0.03196	5.83e-08	0.0604282	0.0894517	0.499333	0.00852826	29.5724
ebi-a-GCST90001670	CD39+ CD8+ T cell %T cell	finngen_R10_L12_VITILIGO	Vitiligo	rs561156	A	G	0.0962	-0.5573	0.0425	2.24e-38	0.0556523	0.148982	0.708738	0.0233735	81.4438
ebi-a-GCST90001670	CD39+ CD8+ T cell %T cell	finngen_R10_L12_VITILIGO	Vitiligo	rs10786249	G	A	0.4908	0.514	0.02416	1.84e-94	0.052998	0.0851285	0.533571	0.116336	452.619
ebi-a-GCST90001670	CD39+ CD8+ T cell %T cell	finngen_R10_L12_VITILIGO	Vitiligo	rs12769713	T	C	0.34	-0.1692	0.02671	2.67e-10	0.0520455	0.0967323	0.590552	0.00654196	22.6196
ebi-a-GCST90001670	CD39+ CD8+ T cell %T cell	finngen_R10_L12_VITILIGO	Vitiligo	rs1924699	T	G	0.9478	-0.3186	0.05673	2.11e-08	0.0510332	0.211681	0.809489	0.00909063	31.5403
ebi-a-GCST90001670	CD39+ CD8+ T cell %T cell	finngen_R10_L12_VITILIGO	Vitiligo	rs12266911	A	G	0.0472	0.3317	0.06038	4.23e-08	0.0414203	0.34397	0.904152	0.00870168	30.179
ebi-a-GCST90001670	CD39+ CD8+ T cell %T cell	finngen_R10_L12_VITILIGO	Vitiligo	rs10748559	C	T	0.2734	-0.1422	0.02882	8.44e-07	0.0388239	0.0841163	0.644404	0.00703139	24.3451
ebi-a-GCST90001670	CD39+ CD8+ T cell %T cell	finngen_R10_L12_VITILIGO	Vitiligo	rs117134709	A	G	0.0195	0.5485	0.09019	1.32e-09	0.0384981	0.250781	0.877994	0.0106435	36.9859
ebi-a-GCST90001670	CD39+ CD8+ T cell %T cell	finngen_R10_L12_VITILIGO	Vitiligo	rs117482193	A	G	0.0583	-0.3098	0.05439	1.33e-08	0.0370346	0.226943	0.870369	0.0112505	39.1194
ebi-a-GCST90001670	CD39+ CD8+ T cell %T cell	finngen_R10_L12_VITILIGO	Vitiligo	rs2026682	T	A	0.4664	0.2106	0.02501	5.5e-17	0.0349428	0.0841649	0.678018	0.00811623	28.1074
ebi-a-GCST90001670	CD39+ CD8+ T cell %T cell	finngen_R10_L12_VITILIGO	Vitiligo	rs829232	G	A	0.4811	0.1254	0.02532	7.75e-07	0.0347432	0.0830782	0.675801	0.00708393	24.5283
ebi-a-GCST90001670	CD39+ CD8+ T cell %T cell	finngen_R10_L12_VITILIGO	Vitiligo	rs117069940	A	G	0.0869	-0.2468	0.04432	2.78e-08	0.0342026	0.245156	0.889044	0.0114419	39.7579
ebi-a-GCST90001670	CD39+ CD8+ T cell %T cell	finngen_R10_L12_VITILIGO	Vitiligo	rs74430332	G	A	0.0208	0.4703	0.08665	6.12e-08	0.0296846	0.256751	0.907957	0.00849575	29.4586
ebi-a-GCST90001670	CD39+ CD8+ T cell %T cell	finngen_R10_L12_VITILIGO	Vitiligo	rs10748726	G	A	0.7991	0.1526	0.03165	1.47e-06	0.0237275	0.0988681	0.810337	0.00865216	29.9795
ebi-a-GCST90001670	CD39+ CD8+ T cell %T cell	finngen_R10_L12_VITILIGO	Vitiligo	rs72821763	G	A	0.0148	0.5434	0.1069	3.9e-07	0.0222409	0.306458	0.942145	0.00745978	25.8395
ebi-a-GCST90001670	CD39+ CD8+ T cell %T cell	finngen_R10_L12_VITILIGO	Vitiligo	rs2797992	A	G	0.718	-0.1542	0.02916	1.32e-07	0.0206268	0.083466	0.804809	0.0115153	40.0508
ebi-a-GCST90001670	CD39+ CD8+ T cell %T cell	finngen_R10_L12_VITILIGO	Vitiligo	rs12220844	A	G	0.0754	0.2832	0.04779	3.4e-09	0.0199801	0.150419	0.894328	0.010111	35.1166
ebi-a-GCST90001670	CD39+ CD8+ T cell %T cell	finngen_R10_L12_VITILIGO	Vitiligo	rs4918690	T	C	0.4762	0.1538	0.02643	6.47e-09	0.0193691	0.0831536	0.815814	0.00844314	29.2747
ebi-a-GCST90001670	CD39+ CD8+ T cell %T cell	finngen_R10_L12_VITILIGO	Vitiligo	rs116888462	T	G	0.007	0.9778	0.1542	2.6e-10	0.0170205	0.384925	0.964731	0.0102247	35.154
ebi-a-GCST90001670	CD39+ CD8+ T cell %T cell	finngen_R10_L12_VITILIGO	Vitiligo	rs7080472	T	G	0.499	-0.1432	0.02603	4.05e-08	0.0134504	0.0887427	0.879529	0.00777747	26.6742
ebi-a-GCST90001670	CD39+ CD8+ T cell %T cell	finngen_R10_L12_VITILIGO	Vitiligo	rs1925636	T	C	0.6355	0.1317	0.02622	5.32e-07	0.0134023	0.0832684	0.872131	0.00869536	29.8762
ebi-a-GCST90001670	CD39+ CD8+ T cell %T cell	finngen_R10_L12_VITILIGO	Vitiligo	rs10509739	T	C	0.0885	0.2667	0.0446	2.48e-09	0.0128474	0.128701	0.920485	0.00819336	28.1371
ebi-a-GCST90001670	CD39+ CD8+ T cell %T cell	finngen_R10_L12_VITILIGO	Vitiligo	rs11599403	C	T	0.1222	0.4068	0.03778	1.27e-26	0.0109553	0.133931	0.934807	0.0230606	80.3276
ebi-a-GCST90001670	CD39+ CD8+ T cell %T cell	finngen_R10_L12_VITILIGO	Vitiligo	rs111957615	A	G	0.0169	-0.4871	0.1009	1.45e-06	0.00888099	0.29731	0.97617	0.00613535	21.2236
ebi-a-GCST90001670	CD39+ CD8+ T cell %T cell	finngen_R10_L12_VITILIGO	Vitiligo	rs536049	C	T	0.0805	-0.2344	0.04813	1.17e-06	0.00612635	0.154922	0.968456	0.00754509	26.1372
ebi-a-GCST90001670	CD39+ CD8+ T cell %T cell	finngen_R10_L12_VITILIGO	Vitiligo	rs17415112	A	G	0.1631	-0.1799	0.03401	1.31e-07	0.00517847	0.121277	0.965941	0.00903462	31.0525
ebi-a-GCST90001670	CD39+ CD8+ T cell %T cell	finngen_R10_L12_VITILIGO	Vitiligo	rs56046082	G	A	0.0426	-0.342	0.06269	5.22e-08	0.00481808	0.163021	0.976422	0.00739387	25.6095
ebi-a-GCST90001670	CD39+ CD8+ T cell %T cell	finngen_R10_L12_VITILIGO	Vitiligo	rs4919356	C	A	0.7394	-0.1446	0.029	6.53e-07	-0.00205573	0.0845791	0.980609	0.00717968	24.8623
ebi-a-GCST90001670	CD39+ CD8+ T cell %T cell	finngen_R10_L12_VITILIGO	Vitiligo	rs76736637	A	G	0.0218	0.5157	0.08638	2.61e-09	-0.00287592	0.154496	0.985148	0.00785554	27.1974
ebi-a-GCST90001670	CD39+ CD8+ T cell %T cell	finngen_R10_L12_VITILIGO	Vitiligo	rs67783179	C	T	0.1416	-0.5997	0.03573	8.07e-61	-0.00474162	0.123687	0.96942	0.0772061	284.965
ebi-a-GCST90001670	CD39+ CD8+ T cell %T cell	finngen_R10_L12_VITILIGO	Vitiligo	rs701804	G	C	0.0366	0.3195	0.06813	2.85e-06	-0.00729848	0.184629	0.968467	0.0101242	34.8049
ebi-a-GCST90001670	CD39+ CD8+ T cell %T cell	finngen_R10_L12_VITILIGO	Vitiligo	rs6584001	T	C	0.2613	-0.1462	0.02885	4.22e-07	-0.00960837	0.0884449	0.913491	0.00741422	25.6805
ebi-a-GCST90001670	CD39+ CD8+ T cell %T cell	finngen_R10_L12_VITILIGO	Vitiligo	rs11188510	T	A	0.015	0.5203	0.1041	6.01e-07	-0.0133922	0.173322	0.938411	0.00697428	23.9002
ebi-a-GCST90001670	CD39+ CD8+ T cell %T cell	finngen_R10_L12_VITILIGO	Vitiligo	rs11188601	C	T	0.2788	-0.214	0.02825	4.61e-14	-0.0138245	0.0883759	0.875695	0.0164171	57.384
ebi-a-GCST90001670	CD39+ CD8+ T cell %T cell	finngen_R10_L12_VITILIGO	Vitiligo	rs3827862	T	C	0.5961	-0.2089	0.02634	2.95e-15	-0.0157938	0.0863473	0.854869	0.0070523	24.3967
ebi-a-GCST90001670	CD39+ CD8+ T cell %T cell	finngen_R10_L12_VITILIGO	Vitiligo	rs117592294	T	C	0.0423	0.9089	0.06036	1.11e-49	-0.0215283	0.318792	0.946159	0.0618714	226.743
ebi-a-GCST90001670	CD39+ CD8+ T cell %T cell	finngen_R10_L12_VITILIGO	Vitiligo	rs7895305	G	A	0.552	-0.2292	0.0264	5.93e-18	-0.0218068	0.0843988	0.796116	0.0214534	75.374
ebi-a-GCST90001670	CD39+ CD8+ T cell %T cell	finngen_R10_L12_VITILIGO	Vitiligo	rs79025152	T	C	0.0541	-0.3094	0.05769	8.72e-08	-0.0221166	0.259844	0.93217	0.00623642	21.3557
ebi-a-GCST90001670	CD39+ CD8+ T cell %T cell	finngen_R10_L12_VITILIGO	Vitiligo	rs57933561	A	G	0.2294	0.1611	0.03075	1.71e-07	-0.0228533	0.101291	0.821496	0.0079203	27.4474
ebi-a-GCST90001670	CD39+ CD8+ T cell %T cell	finngen_R10_L12_VITILIGO	Vitiligo	rs7086893	A	T	0.1352	0.2087	0.03753	2.91e-08	-0.0256556	0.111404	0.817864	0.00891442	30.9234
ebi-a-GCST90001670	CD39+ CD8+ T cell %T cell	finngen_R10_L12_VITILIGO	Vitiligo	rs10786112	T	A	0.6725	-0.1684	0.02715	6.15e-10	-0.0274109	0.0890833	0.75831	0.00716552	24.5819
ebi-a-GCST90001670	CD39+ CD8+ T cell %T cell	finngen_R10_L12_VITILIGO	Vitiligo	rs10882762	G	A	0.6392	0.1497	0.02636	1.47e-08	-0.0289334	0.0850739	0.733784	0.0128323	44.6909
ebi-a-GCST90001670	CD39+ CD8+ T cell %T cell	finngen_R10_L12_VITILIGO	Vitiligo	rs111954194	A	G	0.0093	-0.811	0.134	1.57e-09	-0.030132	0.18001	0.867063	0.00921431	31.9734
ebi-a-GCST90001670	CD39+ CD8+ T cell %T cell	finngen_R10_L12_VITILIGO	Vitiligo	rs11188736	G	A	0.6574	0.2501	0.02671	1.35e-20	-0.0396818	0.0988037	0.687961	0.0248678	87.6758
ebi-a-GCST90001670	CD39+ CD8+ T cell %T cell	finngen_R10_L12_VITILIGO	Vitiligo	rs7478275	C	G	0.0856	0.4359	0.04505	7.28e-22	-0.0398361	0.20616	0.846779	0.0336471	118.488
ebi-a-GCST90001670	CD39+ CD8+ T cell %T cell	finngen_R10_L12_VITILIGO	Vitiligo	rs12269055	G	A	0.0738	0.222	0.04844	4.75e-06	-0.0438761	0.166688	0.792379	0.00607221	21.0038
ebi-a-GCST90001670	CD39+ CD8+ T cell %T cell	finngen_R10_L12_VITILIGO	Vitiligo	rs7677831	G	A	0.0983	0.2212	0.04226	1.75e-07	-0.0454959	0.13454	0.735245	0.00790603	27.3975
ebi-a-GCST90001670	CD39+ CD8+ T cell %T cell	finngen_R10_L12_VITILIGO	Vitiligo	rs10748672	T	C	0.7349	0.294	0.02853	1.52e-24	-0.0530912	0.0976208	0.586543	0.00959067	32.9531
ebi-a-GCST90001670	CD39+ CD8+ T cell %T cell	finngen_R10_L12_VITILIGO	Vitiligo	rs35360884	T	C	0.0353	-0.467	0.06693	3.59e-12	-0.0554414	0.131624	0.673601	0.00746723	25.6022
ebi-a-GCST90001670	CD39+ CD8+ T cell %T cell	finngen_R10_L12_VITILIGO	Vitiligo	rs12359848	T	C	0.4224	0.1424	0.02561	2.91e-08	-0.059332	0.0852277	0.48633	0.00891265	30.9172
ebi-a-GCST90001670	CD39+ CD8+ T cell %T cell	finngen_R10_L12_VITILIGO	Vitiligo	rs11593308	G	A	0.0459	-0.4117	0.06003	8.28e-12	-0.0616714	0.39946	0.877305	0.00716319	24.7831
ebi-a-GCST90001670	CD39+ CD8+ T cell %T cell	finngen_R10_L12_VITILIGO	Vitiligo	rs72812617	T	G	0.0722	-0.2469	0.05123	1.51e-06	-0.0705738	0.132617	0.594612	0.00671063	23.227
ebi-a-GCST90001670	CD39+ CD8+ T cell %T cell	finngen_R10_L12_VITILIGO	Vitiligo	rs78573405	C	T	0.0336	0.4076	0.07182	1.5e-08	-0.075663	0.215938	0.726044	0.0171043	59.2189
ebi-a-GCST90001670	CD39+ CD8+ T cell %T cell	finngen_R10_L12_VITILIGO	Vitiligo	rs11596416	G	C	0.193	-0.1942	0.03314	5.04e-09	-0.0794981	0.190537	0.676508	0.00832353	28.8565
ebi-a-GCST90001670	CD39+ CD8+ T cell %T cell	finngen_R10_L12_VITILIGO	Vitiligo	rs146155044	T	C	0.0594	-0.5893	0.0532	4.85e-28	-0.0811708	0.582445	0.889164	0.017989	62.3379
ebi-a-GCST90001670	CD39+ CD8+ T cell %T cell	finngen_R10_L12_VITILIGO	Vitiligo	rs11186211	A	G	0.0124	-0.5372	0.1144	2.74e-06	-0.0817624	0.189778	0.66659	0.00720873	24.9636
ebi-a-GCST90001670	CD39+ CD8+ T cell %T cell	finngen_R10_L12_VITILIGO	Vitiligo	rs113326219	C	T	0.0302	0.3936	0.07298	7.39e-08	-0.0851511	0.167191	0.610538	0.00838953	29.0872
ebi-a-GCST90001670	CD39+ CD8+ T cell %T cell	finngen_R10_L12_VITILIGO	Vitiligo	rs10881596	C	T	0.7517	-0.1482	0.02955	5.57e-07	-0.0887767	0.0843605	0.29264	0.00767001	26.5733
ebi-a-GCST90001670	CD39+ CD8+ T cell %T cell	finngen_R10_L12_VITILIGO	Vitiligo	rs1002938	T	A	0.0773	-0.2332	0.04871	1.75e-06	-0.09425	0.216807	0.663768	0.00889674	30.8616
ebi-a-GCST90001670	CD39+ CD8+ T cell %T cell	finngen_R10_L12_VITILIGO	Vitiligo	rs41310284	A	C	0.159	-0.1724	0.03488	8.09e-07	-0.110972	0.149223	0.457078	0.00935467	32.4367
ebi-a-GCST90001670	CD39+ CD8+ T cell %T cell	finngen_R10_L12_VITILIGO	Vitiligo	rs4918998	G	A	0.3804	-0.3729	0.02548	4.31e-47	-0.112805	0.094469	0.23244	0.0358484	127.718
ebi-a-GCST90001670	CD39+ CD8+ T cell %T cell	finngen_R10_L12_VITILIGO	Vitiligo	rs1617402	G	A	0.6775	-0.1614	0.02713	2.97e-09	-0.120674	0.103861	0.245287	0.0101895	35.3922
ebi-a-GCST90001670	CD39+ CD8+ T cell %T cell	finngen_R10_L12_VITILIGO	Vitiligo	rs59838893	G	C	0.225	-0.2419	0.03058	3.42e-15	-0.123041	0.124783	0.324114	0.0136808	47.6869
ebi-a-GCST90001670	CD39+ CD8+ T cell %T cell	finngen_R10_L12_VITILIGO	Vitiligo	rs142762435	C	G	0.0703	-0.2852	0.04935	8.22e-09	-0.123569	0.303691	0.68409	0.00837746	28.7494
ebi-a-GCST90001670	CD39+ CD8+ T cell %T cell	finngen_R10_L12_VITILIGO	Vitiligo	rs80018342	T	C	0.1626	-0.2436	0.03431	1.5e-12	-0.126313	0.221813	0.569046	0.0132983	46.3356
ebi-a-GCST90001670	CD39+ CD8+ T cell %T cell	finngen_R10_L12_VITILIGO	Vitiligo	rs2038563	G	A	0.1759	-0.1799	0.03449	1.94e-07	-0.129119	0.263905	0.624656	0.00784067	27.1693
ebi-a-GCST90001670	CD39+ CD8+ T cell %T cell	finngen_R10_L12_VITILIGO	Vitiligo	rs61856986	A	G	0.2145	0.3408	0.03116	2.12e-27	-0.132465	0.16555	0.423623	0.0118463	40.7961
ebi-a-GCST90001670	CD39+ CD8+ T cell %T cell	finngen_R10_L12_VITILIGO	Vitiligo	rs688972	C	T	0.0951	0.208	0.04226	9.01e-07	-0.134477	0.108976	0.2172	0.0153951	53.2087
ebi-a-GCST90001670	CD39+ CD8+ T cell %T cell	finngen_R10_L12_VITILIGO	Vitiligo	rs34364288	T	C	0.0481	0.3505	0.05763	1.33e-09	-0.137169	0.155711	0.378362	0.0106445	36.9895
ebi-a-GCST90001670	CD39+ CD8+ T cell %T cell	finngen_R10_L12_VITILIGO	Vitiligo	rs150985132	T	C	0.0173	0.5638	0.09784	9e-09	-0.140919	0.299893	0.638428	0.00956614	33.2061
ebi-a-GCST90001670	CD39+ CD8+ T cell %T cell	finngen_R10_L12_VITILIGO	Vitiligo	rs76689584	G	T	0.0481	-0.3192	0.05915	7.27e-08	-0.14274	0.220146	0.516734	0.00817092	28.2983
ebi-a-GCST90001670	CD39+ CD8+ T cell %T cell	finngen_R10_L12_VITILIGO	Vitiligo	rs11812465	C	T	0.3432	-0.1378	0.02735	4.91e-07	-0.142743	0.0889884	0.108699	0.00947405	32.8833
ebi-a-GCST90001670	CD39+ CD8+ T cell %T cell	finngen_R10_L12_VITILIGO	Vitiligo	rs72835969	T	C	0.0437	0.3995	0.06171	1.09e-10	-0.143171	0.143453	0.318263	0.0120435	41.9105
ebi-a-GCST90001670	CD39+ CD8+ T cell %T cell	finngen_R10_L12_VITILIGO	Vitiligo	rs57194010	T	G	0.1263	0.2985	0.03716	1.29e-15	-0.14511	0.108251	0.180082	0.0189062	66.252
ebi-a-GCST90001670	CD39+ CD8+ T cell %T cell	finngen_R10_L12_VITILIGO	Vitiligo	rs1336459	T	A	0.0278	-0.3865	0.07823	8.14e-07	-0.153372	0.222609	0.490841	0.00704975	24.4091
ebi-a-GCST90001670	CD39+ CD8+ T cell %T cell	finngen_R10_L12_VITILIGO	Vitiligo	rs74805311	T	C	0.0243	0.445	0.08276	8.09e-08	-0.153672	0.362578	0.671689	0.00740527	25.3881
ebi-a-GCST90001670	CD39+ CD8+ T cell %T cell	finngen_R10_L12_VITILIGO	Vitiligo	rs10882282	C	G	0.1631	0.2006	0.03442	6.17e-09	-0.155299	0.118784	0.191073	0.00770484	26.4464
ebi-a-GCST90001670	CD39+ CD8+ T cell %T cell	finngen_R10_L12_VITILIGO	Vitiligo	rs117957417	A	G	0.0249	0.9178	0.08026	9.51e-30	-0.159869	0.416211	0.7009	0.036642	130.767
ebi-a-GCST90001670	CD39+ CD8+ T cell %T cell	finngen_R10_L12_VITILIGO	Vitiligo	rs10786082	T	G	0.6067	-0.1691	0.02652	2.07e-10	-0.162783	0.0860857	0.0586327	0.0116877	40.6575
ebi-a-GCST90001670	CD39+ CD8+ T cell %T cell	finngen_R10_L12_VITILIGO	Vitiligo	rs78679271	G	T	0.1222	-0.5295	0.03799	5.31e-43	-0.163726	0.241991	0.498674	0.0309384	108.645
ebi-a-GCST90001670	CD39+ CD8+ T cell %T cell	finngen_R10_L12_VITILIGO	Vitiligo	rs79382911	A	T	0.0757	-0.2327	0.04887	2e-06	-0.165281	0.184914	0.371413	0.0065516	22.673
ebi-a-GCST90001670	CD39+ CD8+ T cell %T cell	finngen_R10_L12_VITILIGO	Vitiligo	rs142393920	T	C	0.0366	0.4931	0.06528	5.37e-14	-0.169251	0.2496	0.497715	0.0215501	75.7209
ebi-a-GCST90001670	CD39+ CD8+ T cell %T cell	finngen_R10_L12_VITILIGO	Vitiligo	rs370666890	G	A	0.0358	0.323	0.0682	2.27e-06	-0.182522	0.240271	0.447464	0.00825227	28.5824
ebi-a-GCST90001670	CD39+ CD8+ T cell %T cell	finngen_R10_L12_VITILIGO	Vitiligo	rs76583806	T	C	0.0349	0.3301	0.06795	1.24e-06	-0.195356	0.422276	0.643633	0.00681766	23.6
ebi-a-GCST90001670	CD39+ CD8+ T cell %T cell	finngen_R10_L12_VITILIGO	Vitiligo	rs79678253	C	A	0.0222	0.4026	0.0858	2.8e-06	-0.200927	0.27479	0.464654	0.00636348	22.0178
ebi-a-GCST90001670	CD39+ CD8+ T cell %T cell	finngen_R10_L12_VITILIGO	Vitiligo	rs880518	C	T	0.0507	0.7459	0.05996	8.98e-35	-0.207598	0.340005	0.541481	0.0430735	154.753
ebi-a-GCST90001670	CD39+ CD8+ T cell %T cell	finngen_R10_L12_VITILIGO	Vitiligo	rs4638247	A	G	0.7882	-0.1675	0.03115	8.02e-08	-0.212878	0.0937694	0.0231942	0.00834008	28.9144
ebi-a-GCST90001670	CD39+ CD8+ T cell %T cell	finngen_R10_L12_VITILIGO	Vitiligo	rs3949478	G	A	0.7948	-0.8328	0.02847	3.71e-168	-0.232801	0.0911454	0.0106441	0.199286	855.67
ebi-a-GCST90001670	CD39+ CD8+ T cell %T cell	finngen_R10_L12_VITILIGO	Vitiligo	rs72824582	T	A	0.056	0.3898	0.05595	3.85e-12	-0.235692	0.334669	0.481275	0.0139216	48.5382
ebi-a-GCST90001670	CD39+ CD8+ T cell %T cell	finngen_R10_L12_VITILIGO	Vitiligo	rs57091493	A	T	0.0172	0.4896	0.09938	8.78e-07	-0.239727	0.336506	0.476216	0.00765029	26.2346
ebi-a-GCST90001670	CD39+ CD8+ T cell %T cell	finngen_R10_L12_VITILIGO	Vitiligo	rs151144958	A	G	0.0311	0.3259	0.07114	4.8e-06	-0.270484	0.310637	0.383895	0.00606725	20.9865
ebi-a-GCST90001670	CD39+ CD8+ T cell %T cell	finngen_R10_L12_VITILIGO	Vitiligo	rs113594239	T	C	0.0388	0.772	0.06618	7.28e-31	-0.271227	0.856873	0.751599	0.0418272	148.552
ebi-a-GCST90001670	CD39+ CD8+ T cell %T cell	finngen_R10_L12_VITILIGO	Vitiligo	rs117812273	C	G	0.0762	0.2544	0.04748	8.98e-08	-0.334876	0.405532	0.408935	0.00646909	22.366
ebi-a-GCST90001670	CD39+ CD8+ T cell %T cell	finngen_R10_L12_VITILIGO	Vitiligo	rs61886343	A	G	0.0392	0.3956	0.06686	3.62e-09	-0.335888	0.203286	0.0984736	0.0100803	35.009
ebi-a-GCST90001670	CD39+ CD8+ T cell %T cell	finngen_R10_L12_VITILIGO	Vitiligo	rs71480887	C	G	0.0453	0.8406	0.06112	6.07e-42	-0.337507	0.596254	0.571362	0.00916799	31.7834
ebi-a-GCST90001670	CD39+ CD8+ T cell %T cell	finngen_R10_L12_VITILIGO	Vitiligo	rs111614359	T	G	0.0436	-0.3037	0.06237	1.17e-06	-0.340751	0.178153	0.0557892	0.00669254	23.164
ebi-a-GCST90001670	CD39+ CD8+ T cell %T cell	finngen_R10_L12_VITILIGO	Vitiligo	rs187722828	C	T	0.0773	-0.2291	0.04932	3.51e-06	-0.342327	0.29384	0.244015	0.00715985	24.7715
ebi-a-GCST90001670	CD39+ CD8+ T cell %T cell	finngen_R10_L12_VITILIGO	Vitiligo	rs146265359	C	T	0.0746	0.3036	0.0477	2.23e-10	-0.345683	0.30998	0.264774	0.0109594	37.7081
ebi-a-GCST90001670	CD39+ CD8+ T cell %T cell	finngen_R10_L12_VITILIGO	Vitiligo	rs61868672	A	G	0.0695	-0.44	0.05056	4.98e-18	-0.376025	0.268674	0.161646	0.0122328	42.5399
ebi-a-GCST90001670	CD39+ CD8+ T cell %T cell	finngen_R10_L12_VITILIGO	Vitiligo	rs75042907	C	T	0.018	0.5703	0.09439	1.69e-09	-0.376098	0.218728	0.0855283	0.00872736	30.2688
ebi-a-GCST90001670	CD39+ CD8+ T cell %T cell	finngen_R10_L12_VITILIGO	Vitiligo	rs72820690	A	C	0.1464	-0.24	0.03653	5.81e-11	-0.379278	0.17691	0.0320406	0.0101063	34.7427
ebi-a-GCST90001670	CD39+ CD8+ T cell %T cell	finngen_R10_L12_VITILIGO	Vitiligo	rs74371703	G	A	0.0195	0.4402	0.09583	4.53e-06	-0.388824	0.460534	0.398508	0.00891815	30.9365
ebi-a-GCST90001670	CD39+ CD8+ T cell %T cell	finngen_R10_L12_VITILIGO	Vitiligo	rs140079267	G	T	0.023	-0.4394	0.08731	5.08e-07	-0.392054	0.812187	0.629299	0.00731305	25.3275
ebi-a-GCST90001670	CD39+ CD8+ T cell %T cell	finngen_R10_L12_VITILIGO	Vitiligo	rs146426185	C	A	0.0635	-0.2894	0.05309	5.36e-08	-0.392534	0.316561	0.214977	0.0112643	39.1336
ebi-a-GCST90001670	CD39+ CD8+ T cell %T cell	finngen_R10_L12_VITILIGO	Vitiligo	rs145977486	A	G	0.0353	0.3677	0.06915	1.12e-07	-0.416941	0.390547	0.285708	0.00836169	28.9646
ebi-a-GCST90001670	CD39+ CD8+ T cell %T cell	finngen_R10_L12_VITILIGO	Vitiligo	rs72813659	A	C	0.0433	-0.6378	0.06235	3.27e-24	-0.447988	0.436715	0.30498	0.0164172	56.8001
ebi-a-GCST90001670	CD39+ CD8+ T cell %T cell	finngen_R10_L12_VITILIGO	Vitiligo	rs141535732	C	T	0.0961	-0.2771	0.04361	2.38e-10	-0.454761	0.312845	0.146049	0.00822496	28.487
ebi-a-GCST90001670	CD39+ CD8+ T cell %T cell	finngen_R10_L12_VITILIGO	Vitiligo	rs74453195	T	G	0.06	-0.5412	0.05358	1.16e-23	-0.45658	0.535504	0.393872	0.0145745	50.3306
ebi-a-GCST90001670	CD39+ CD8+ T cell %T cell	finngen_R10_L12_VITILIGO	Vitiligo	rs75815020	C	G	0.0182	-0.4563	0.09428	1.36e-06	-0.493753	0.418021	0.237536	0.00676717	23.424
ebi-a-GCST90001670	CD39+ CD8+ T cell %T cell	finngen_R10_L12_VITILIGO	Vitiligo	rs117200502	T	C	0.1113	0.3458	0.04063	2.51e-17	-0.511102	0.293746	0.0818691	0.0144396	49.858
ebi-a-GCST90001670	CD39+ CD8+ T cell %T cell	finngen_R10_L12_VITILIGO	Vitiligo	rs79049066	C	T	0.0515	-0.4606	0.05711	1e-15	-0.533289	0.705754	0.449871	0.0108667	37.3855
ebi-a-GCST90001670	CD39+ CD8+ T cell %T cell	finngen_R10_L12_VITILIGO	Vitiligo	rs145910026	C	T	0.0343	0.4287	0.06914	6.32e-10	-0.581443	0.596884	0.329992	0.00994192	34.4934
ebi-a-GCST90001670	CD39+ CD8+ T cell %T cell	finngen_R10_L12_VITILIGO	Vitiligo	rs180782527	T	C	0.0499	0.2727	0.05772	2.4e-06	-0.596147	0.475017	0.209478	0.00645062	22.3212
ebi-a-GCST90001670	CD39+ CD8+ T cell %T cell	finngen_R10_L12_VITILIGO	Vitiligo	rs560463716	G	T	0.0356	0.3507	0.07011	5.94e-07	-0.630138	0.57438	0.272608	0.00722531	25.0214
ebi-a-GCST90001670	CD39+ CD8+ T cell %T cell	finngen_R10_L12_VITILIGO	Vitiligo	rs139933525	A	C	0.0041	1.072	0.1905	1.96e-08	-0.714521	0.589691	0.225632	0.00912666	31.6665
ebi-a-GCST90001670	CD39+ CD8+ T cell %T cell	finngen_R10_L12_VITILIGO	Vitiligo	rs184287492	A	G	0.0138	-0.4962	0.1079	4.42e-06	-1.01992	1.16409	0.380948	0.00611366	21.1481
ebi-a-GCST90001670	CD39+ CD8+ T cell %T cell	finngen_R10_L12_VITILIGO	Vitiligo	rs184480114	T	C	0.0039	1.077	0.1915	2.03e-08	-1.08504	1.10628	0.32669	0.00911613	31.6296
ebi-a-GCST90001670	CD39+ CD8+ T cell %T cell	finngen_R10_L12_VITILIGO	Vitiligo	rs150293382	T	A	0.0504	0.385	0.05825	4.48e-11	-1.17209	1.05222	0.265316	0.012547	43.6847
ebi-a-GCST90001670	CD39+ CD8+ T cell %T cell	finngen_R10_L12_VITILIGO	Vitiligo	rs145363903	T	C	0.0115	0.5726	0.1163	8.9e-07	-1.19807	1.14084	0.293643	0.00700142	24.2406
ebi-a-GCST90001671	CD39+ CD8+ T cell %CD8+ T cell	finngen_R10_L12_VITILIGO	Vitiligo	rs76756973	C	A	0.0193	-0.4902	0.0908	7.17e-08	1.87839	1.31436	0.152967	0.00688504	23.8141
ebi-a-GCST90001671	CD39+ CD8+ T cell %CD8+ T cell	finngen_R10_L12_VITILIGO	Vitiligo	rs117648214	T	C	0.0029	1.245	0.226	3.85e-08	1.21248	0.746658	0.104401	0.00908558	31.5226
ebi-a-GCST90001671	CD39+ CD8+ T cell %CD8+ T cell	finngen_R10_L12_VITILIGO	Vitiligo	rs10883093	G	A	0.9693	-0.347	0.07455	3.37e-06	0.756836	0.53832	0.159747	0.00777602	26.92
ebi-a-GCST90001671	CD39+ CD8+ T cell %CD8+ T cell	finngen_R10_L12_VITILIGO	Vitiligo	rs146191327	G	A	0.0461	-0.4734	0.05937	2.09e-15	0.738215	0.540783	0.172226	0.0170122	59.4483
ebi-a-GCST90001671	CD39+ CD8+ T cell %CD8+ T cell	finngen_R10_L12_VITILIGO	Vitiligo	rs61871073	T	C	0.0142	0.5185	0.1052	8.72e-07	0.73088	0.5691	0.199046	0.0113942	39.5901
ebi-a-GCST90001671	CD39+ CD8+ T cell %CD8+ T cell	finngen_R10_L12_VITILIGO	Vitiligo	rs71480890	T	G	0.014	0.6704	0.1089	8.43e-10	0.718046	0.44261	0.104739	0.0125309	43.6279
ebi-a-GCST90001671	CD39+ CD8+ T cell %CD8+ T cell	finngen_R10_L12_VITILIGO	Vitiligo	rs142022516	T	C	0.0283	0.665	0.07544	1.86e-18	0.687259	0.584139	0.239382	0.00640261	21.9478
ebi-a-GCST90001671	CD39+ CD8+ T cell %CD8+ T cell	finngen_R10_L12_VITILIGO	Vitiligo	rs143132810	C	T	0.0263	0.5744	0.0807	1.34e-12	0.666013	0.27123	0.0140679	0.0187247	64.9362
ebi-a-GCST90001671	CD39+ CD8+ T cell %CD8+ T cell	finngen_R10_L12_VITILIGO	Vitiligo	rs78573011	A	G	0.0531	-0.356	0.05871	1.48e-09	0.626623	0.642488	0.329409	0.0065009	22.4767
ebi-a-GCST90001671	CD39+ CD8+ T cell %CD8+ T cell	finngen_R10_L12_VITILIGO	Vitiligo	rs12250814	A	G	0.017	-0.4764	0.0972	9.94e-07	0.618952	0.257159	0.016089	0.007775	26.9399
ebi-a-GCST90001671	CD39+ CD8+ T cell %CD8+ T cell	finngen_R10_L12_VITILIGO	Vitiligo	rs11190156	A	G	0.0587	0.3616	0.05504	5.79e-11	0.549313	0.207942	0.00824992	0.00957583	33.211
ebi-a-GCST90001671	CD39+ CD8+ T cell %CD8+ T cell	finngen_R10_L12_VITILIGO	Vitiligo	rs61864161	C	G	0.0333	0.5034	0.07275	5.4e-12	0.524628	0.523669	0.316425	0.0199778	69.3704
ebi-a-GCST90001671	CD39+ CD8+ T cell %CD8+ T cell	finngen_R10_L12_VITILIGO	Vitiligo	rs11186517	G	A	0.042	-0.2987	0.0635	2.65e-06	0.520323	0.44049	0.237509	0.00620825	21.2774
ebi-a-GCST90001671	CD39+ CD8+ T cell %CD8+ T cell	finngen_R10_L12_VITILIGO	Vitiligo	rs77520132	A	G	0.0464	0.6245	0.05972	3.26e-25	0.488982	0.710975	0.491602	0.027883	97.6073
ebi-a-GCST90001671	CD39+ CD8+ T cell %CD8+ T cell	finngen_R10_L12_VITILIGO	Vitiligo	rs41291582	C	G	0.0102	1.168	0.1202	5.07e-22	0.44989	0.352646	0.202042	0.0270897	95.7277
ebi-a-GCST90001671	CD39+ CD8+ T cell %CD8+ T cell	finngen_R10_L12_VITILIGO	Vitiligo	rs147186057	A	C	0.0273	0.3671	0.0788	3.3e-06	0.44741	0.380817	0.240046	0.00627303	21.7028
ebi-a-GCST90001671	CD39+ CD8+ T cell %CD8+ T cell	finngen_R10_L12_VITILIGO	Vitiligo	rs150066446	A	G	0.017	-0.4752	0.09771	1.21e-06	0.407665	0.399473	0.307487	0.00648732	22.4295
ebi-a-GCST90001671	CD39+ CD8+ T cell %CD8+ T cell	finngen_R10_L12_VITILIGO	Vitiligo	rs59014059	C	T	0.0472	-0.2765	0.0588	2.67e-06	0.358508	0.218929	0.101514	0.00688341	23.8084
ebi-a-GCST90001671	CD39+ CD8+ T cell %CD8+ T cell	finngen_R10_L12_VITILIGO	Vitiligo	rs140389196	T	C	0.0124	0.6611	0.1165	1.5e-08	0.351232	0.325226	0.280159	0.00986071	34.2387
ebi-a-GCST90001671	CD39+ CD8+ T cell %CD8+ T cell	finngen_R10_L12_VITILIGO	Vitiligo	rs115186884	G	C	0.0424	1.211	0.05811	7.34e-91	0.340607	0.199524	0.0878031	0.112155	434.297
ebi-a-GCST90001671	CD39+ CD8+ T cell %CD8+ T cell	finngen_R10_L12_VITILIGO	Vitiligo	rs143965674	A	G	0.0166	0.8952	0.09541	1.14e-20	0.329797	0.368917	0.371344	0.0243236	85.7094
ebi-a-GCST90001671	CD39+ CD8+ T cell %CD8+ T cell	finngen_R10_L12_VITILIGO	Vitiligo	rs112194607	A	G	0.0214	0.5349	0.08995	3.02e-09	0.292496	0.236877	0.216905	0.0103517	35.9301
ebi-a-GCST90001671	CD39+ CD8+ T cell %CD8+ T cell	finngen_R10_L12_VITILIGO	Vitiligo	rs79811414	C	A	0.0272	1.051	0.07873	1.05e-39	0.274488	0.203668	0.177747	0.0492801	178.207
ebi-a-GCST90001671	CD39+ CD8+ T cell %CD8+ T cell	finngen_R10_L12_VITILIGO	Vitiligo	rs78525581	A	G	0.0401	0.4513	0.06612	1.03e-11	0.255864	0.226037	0.257653	0.0172637	59.7802
ebi-a-GCST90001671	CD39+ CD8+ T cell %CD8+ T cell	finngen_R10_L12_VITILIGO	Vitiligo	rs192831774	T	A	0.0312	0.4548	0.07401	8.88e-10	0.248249	0.34732	0.47476	0.0135232	46.6504
ebi-a-GCST90001671	CD39+ CD8+ T cell %CD8+ T cell	finngen_R10_L12_VITILIGO	Vitiligo	rs1360005	C	T	0.4036	-0.2564	0.02613	2e-22	0.247685	0.081376	0.00233685	0.0215143	74.8228
ebi-a-GCST90001671	CD39+ CD8+ T cell %CD8+ T cell	finngen_R10_L12_VITILIGO	Vitiligo	rs12766239	A	G	0.0969	-0.2144	0.0451	2.07e-06	0.243239	0.194147	0.210258	0.00751567	26.0345
ebi-a-GCST90001671	CD39+ CD8+ T cell %CD8+ T cell	finngen_R10_L12_VITILIGO	Vitiligo	rs111852518	T	C	0.068	0.3675	0.05045	3.96e-13	0.205094	0.121921	0.0925316	0.0175266	60.7605
ebi-a-GCST90001671	CD39+ CD8+ T cell %CD8+ T cell	finngen_R10_L12_VITILIGO	Vitiligo	rs143640912	C	T	0.025	0.8403	0.0815	1.42e-24	0.203249	0.308082	0.509431	0.0326462	116.025
ebi-a-GCST90001671	CD39+ CD8+ T cell %CD8+ T cell	finngen_R10_L12_VITILIGO	Vitiligo	rs10882573	A	G	0.1009	0.4462	0.04182	3.61e-26	0.202482	0.107592	0.0598425	0.021705	75.5008
ebi-a-GCST90001671	CD39+ CD8+ T cell %CD8+ T cell	finngen_R10_L12_VITILIGO	Vitiligo	rs112358299	A	G	0.0673	0.3041	0.05025	1.58e-09	0.199905	0.241313	0.407442	0.00804583	27.8859
ebi-a-GCST90001671	CD39+ CD8+ T cell %CD8+ T cell	finngen_R10_L12_VITILIGO	Vitiligo	rs10882332	A	C	0.0821	-0.2463	0.04591	8.61e-08	0.191017	0.164648	0.245986	0.00784345	27.179
ebi-a-GCST90001671	CD39+ CD8+ T cell %CD8+ T cell	finngen_R10_L12_VITILIGO	Vitiligo	rs74472826	C	T	0.0491	0.3941	0.05785	1.13e-11	0.19095	0.222494	0.390768	0.0156115	54.5235
ebi-a-GCST90001671	CD39+ CD8+ T cell %CD8+ T cell	finngen_R10_L12_VITILIGO	Vitiligo	rs7075831	T	G	0.1051	0.4037	0.04118	2.18e-22	0.189512	0.145557	0.192924	0.0391201	139.971
ebi-a-GCST90001671	CD39+ CD8+ T cell %CD8+ T cell	finngen_R10_L12_VITILIGO	Vitiligo	rs72814608	C	A	0.0278	0.7063	0.07622	3.28e-20	0.186777	0.24125	0.43881	0.00702425	24.0938
ebi-a-GCST90001671	CD39+ CD8+ T cell %CD8+ T cell	finngen_R10_L12_VITILIGO	Vitiligo	rs11813902	C	T	0.0317	-0.3458	0.07032	9.19e-07	0.182911	0.150917	0.225514	0.00671271	23.214
ebi-a-GCST90001671	CD39+ CD8+ T cell %CD8+ T cell	finngen_R10_L12_VITILIGO	Vitiligo	rs12260097	T	C	0.0581	-0.2724	0.05574	1.06e-06	0.180418	0.169229	0.286372	0.00689871	23.8825
ebi-a-GCST90001671	CD39+ CD8+ T cell %CD8+ T cell	finngen_R10_L12_VITILIGO	Vitiligo	rs74648203	C	T	0.0833	-0.2168	0.04734	4.85e-06	0.178574	0.146025	0.221367	0.00606338	20.9731
ebi-a-GCST90001671	CD39+ CD8+ T cell %CD8+ T cell	finngen_R10_L12_VITILIGO	Vitiligo	rs11188349	A	G	0.0772	0.4595	0.04667	1.43e-22	0.173681	0.138945	0.2113	0.0286318	100.306
ebi-a-GCST90001671	CD39+ CD8+ T cell %CD8+ T cell	finngen_R10_L12_VITILIGO	Vitiligo	rs1880263	A	G	0.3212	0.1304	0.02765	2.48e-06	0.167685	0.103851	0.106384	0.0127642	44.412
ebi-a-GCST90001671	CD39+ CD8+ T cell %CD8+ T cell	finngen_R10_L12_VITILIGO	Vitiligo	rs11595506	T	C	0.0494	-0.2991	0.05932	4.85e-07	0.165669	0.181531	0.361441	0.00854886	29.3426
ebi-a-GCST90001671	CD39+ CD8+ T cell %CD8+ T cell	finngen_R10_L12_VITILIGO	Vitiligo	rs1274300	C	T	0.0344	0.3323	0.06961	1.88e-06	0.159482	0.215098	0.458427	0.00920452	31.614
ebi-a-GCST90001671	CD39+ CD8+ T cell %CD8+ T cell	finngen_R10_L12_VITILIGO	Vitiligo	rs188163491	C	G	0.068	0.3159	0.05115	7.34e-10	0.145336	0.361464	0.687629	0.011328	38.9909
ebi-a-GCST90001671	CD39+ CD8+ T cell %CD8+ T cell	finngen_R10_L12_VITILIGO	Vitiligo	rs116964825	A	G	0.0156	-0.5242	0.1025	3.34e-07	0.144613	0.4811	0.763729	0.00629202	21.7689
ebi-a-GCST90001671	CD39+ CD8+ T cell %CD8+ T cell	finngen_R10_L12_VITILIGO	Vitiligo	rs10509699	C	T	0.0201	-0.4441	0.0873	3.84e-07	0.140086	0.21731	0.519163	0.00747086	25.8781
ebi-a-GCST90001671	CD39+ CD8+ T cell %CD8+ T cell	finngen_R10_L12_VITILIGO	Vitiligo	rs187342312	A	G	0.04	-0.5824	0.06725	7.12e-18	0.135236	0.221854	0.542146	0.0268967	95.0269
ebi-a-GCST90001671	CD39+ CD8+ T cell %CD8+ T cell	finngen_R10_L12_VITILIGO	Vitiligo	rs11188673	A	G	0.1403	-0.2677	0.03652	2.82e-13	0.13449	0.173997	0.439555	0.0223878	78.6632
ebi-a-GCST90001671	CD39+ CD8+ T cell %CD8+ T cell	finngen_R10_L12_VITILIGO	Vitiligo	rs10882620	T	C	0.3763	0.2334	0.02656	2.37e-18	0.13287	0.0840505	0.113915	0.00722543	25
ebi-a-GCST90001671	CD39+ CD8+ T cell %CD8+ T cell	finngen_R10_L12_VITILIGO	Vitiligo	rs61886324	C	T	0.0975	0.3691	0.04256	6.52e-18	0.132861	0.0857839	0.121434	0.0124996	43.5175
ebi-a-GCST90001671	CD39+ CD8+ T cell %CD8+ T cell	finngen_R10_L12_VITILIGO	Vitiligo	rs17108042	C	A	0.0372	0.3237	0.06705	1.44e-06	0.128279	0.149738	0.391618	0.00735585	25.4546
ebi-a-GCST90001671	CD39+ CD8+ T cell %CD8+ T cell	finngen_R10_L12_VITILIGO	Vitiligo	rs7077062	A	G	0.5019	0.2524	0.02523	3.05e-23	0.121452	0.0835839	0.146208	0.0244754	85.3794
ebi-a-GCST90001671	CD39+ CD8+ T cell %CD8+ T cell	finngen_R10_L12_VITILIGO	Vitiligo	rs56041929	A	G	0.1419	0.2888	0.03632	2.5e-15	0.111401	0.161384	0.490013	0.0181223	63.4543
ebi-a-GCST90001671	CD39+ CD8+ T cell %CD8+ T cell	finngen_R10_L12_VITILIGO	Vitiligo	rs143635041	G	A	0.0719	0.3046	0.048	2.49e-10	0.0929276	0.470727	0.843504	0.0209071	73.3493
ebi-a-GCST90001671	CD39+ CD8+ T cell %CD8+ T cell	finngen_R10_L12_VITILIGO	Vitiligo	rs7088661	A	C	0.2006	-0.1471	0.03216	4.93e-06	0.083027	0.15278	0.586827	0.00604857	20.9215
ebi-a-GCST90001671	CD39+ CD8+ T cell %CD8+ T cell	finngen_R10_L12_VITILIGO	Vitiligo	rs10748687	G	A	0.3359	0.1345	0.02689	5.94e-07	0.0813414	0.0840908	0.333392	0.00867962	30.0755
ebi-a-GCST90001671	CD39+ CD8+ T cell %CD8+ T cell	finngen_R10_L12_VITILIGO	Vitiligo	rs72812685	A	G	0.0483	0.6238	0.05887	7.75e-26	0.0806795	0.158601	0.610967	0.0339851	120.951
ebi-a-GCST90001671	CD39+ CD8+ T cell %CD8+ T cell	finngen_R10_L12_VITILIGO	Vitiligo	rs76225630	T	C	0.0041	0.8524	0.1815	2.75e-06	0.079415	0.163925	0.62806	0.00637456	22.0563
ebi-a-GCST90001671	CD39+ CD8+ T cell %CD8+ T cell	finngen_R10_L12_VITILIGO	Vitiligo	rs75588805	G	A	0.111	-0.3364	0.03981	4.28e-17	0.0757334	0.16263	0.641444	0.0253423	88.4822
ebi-a-GCST90001671	CD39+ CD8+ T cell %CD8+ T cell	finngen_R10_L12_VITILIGO	Vitiligo	rs75799019	C	G	0.0323	-0.4409	0.07586	6.74e-09	0.0752096	0.317061	0.812495	0.00655549	22.6667
ebi-a-GCST90001671	CD39+ CD8+ T cell %CD8+ T cell	finngen_R10_L12_VITILIGO	Vitiligo	rs142926792	C	G	0.0506	-0.3855	0.05848	5e-11	0.0734479	0.52406	0.88854	0.00717532	24.8254
ebi-a-GCST90001671	CD39+ CD8+ T cell %CD8+ T cell	finngen_R10_L12_VITILIGO	Vitiligo	rs4919376	G	T	0.4196	0.1344	0.02653	4.28e-07	0.0727791	0.0843496	0.388233	0.00849513	29.4565
ebi-a-GCST90001671	CD39+ CD8+ T cell %CD8+ T cell	finngen_R10_L12_VITILIGO	Vitiligo	rs111899271	G	T	0.161	0.1651	0.03519	2.82e-06	0.0714189	0.153635	0.642032	0.00649627	22.4802
ebi-a-GCST90001671	CD39+ CD8+ T cell %CD8+ T cell	finngen_R10_L12_VITILIGO	Vitiligo	rs114696821	T	C	0.0292	-0.4495	0.07596	3.57e-09	0.0701005	0.354009	0.84303	0.00986304	34.2469
ebi-a-GCST90001671	CD39+ CD8+ T cell %CD8+ T cell	finngen_R10_L12_VITILIGO	Vitiligo	rs4146727	C	T	0.8395	0.1612	0.03522	4.89e-06	0.069142	0.144843	0.633107	0.00640294	22.1552
ebi-a-GCST90001671	CD39+ CD8+ T cell %CD8+ T cell	finngen_R10_L12_VITILIGO	Vitiligo	rs17849168	T	C	0.0907	0.2891	0.04481	1.25e-10	0.0673004	0.139587	0.629706	0.0119623	41.6242
ebi-a-GCST90001671	CD39+ CD8+ T cell %CD8+ T cell	finngen_R10_L12_VITILIGO	Vitiligo	rs10881926	C	T	0.135	-0.2181	0.03735	5.78e-09	0.0669299	0.0854093	0.433253	0.00981767	34.0878
ebi-a-GCST90001671	CD39+ CD8+ T cell %CD8+ T cell	finngen_R10_L12_VITILIGO	Vitiligo	rs10786197	A	G	0.9061	0.2554	0.04354	4.88e-09	0.0623521	0.157802	0.692748	0.00611642	20.9423
ebi-a-GCST90001671	CD39+ CD8+ T cell %CD8+ T cell	finngen_R10_L12_VITILIGO	Vitiligo	rs11187826	G	A	0.2693	-0.2479	0.02976	1.16e-16	0.0617199	0.150752	0.682237	0.0104328	35.877
ebi-a-GCST90001671	CD39+ CD8+ T cell %CD8+ T cell	finngen_R10_L12_VITILIGO	Vitiligo	rs2245518	C	A	0.807	0.174	0.032	5.76e-08	0.0604282	0.0894517	0.499333	0.00852826	29.5724
ebi-a-GCST90001671	CD39+ CD8+ T cell %CD8+ T cell	finngen_R10_L12_VITILIGO	Vitiligo	rs117621776	A	T	0.0738	-0.2975	0.04862	1.06e-09	0.0592314	0.247915	0.811169	0.0107729	37.4407
ebi-a-GCST90001671	CD39+ CD8+ T cell %CD8+ T cell	finngen_R10_L12_VITILIGO	Vitiligo	rs3927696	A	T	0.4686	0.9998	0.0194	1e-200	0.0578338	0.0830771	0.486338	0.435836	2655.97
ebi-a-GCST90001671	CD39+ CD8+ T cell %CD8+ T cell	finngen_R10_L12_VITILIGO	Vitiligo	rs561156	A	G	0.0962	-0.5407	0.04269	5.74e-36	0.0556523	0.148982	0.708738	0.0233735	81.4438
ebi-a-GCST90001671	CD39+ CD8+ T cell %CD8+ T cell	finngen_R10_L12_VITILIGO	Vitiligo	rs10882694	C	A	0.2715	-0.3802	0.02812	1.32e-40	0.055629	0.115104	0.628888	0.0485372	175.383
ebi-a-GCST90001671	CD39+ CD8+ T cell %CD8+ T cell	finngen_R10_L12_VITILIGO	Vitiligo	rs12769713	T	C	0.34	-0.1646	0.02675	8.47e-10	0.0520455	0.0967323	0.590552	0.00654196	22.6196
ebi-a-GCST90001671	CD39+ CD8+ T cell %CD8+ T cell	finngen_R10_L12_VITILIGO	Vitiligo	rs1924699	T	G	0.9478	-0.3066	0.05678	7.16e-08	0.0510332	0.211681	0.809489	0.00909063	31.5403
ebi-a-GCST90001671	CD39+ CD8+ T cell %CD8+ T cell	finngen_R10_L12_VITILIGO	Vitiligo	rs12266911	A	G	0.0472	0.3349	0.06042	3.2e-08	0.0414203	0.34397	0.904152	0.00870168	30.179
ebi-a-GCST90001671	CD39+ CD8+ T cell %CD8+ T cell	finngen_R10_L12_VITILIGO	Vitiligo	rs117134709	A	G	0.0195	0.5678	0.09017	3.41e-10	0.0384981	0.250781	0.877994	0.0106435	36.9859
ebi-a-GCST90001671	CD39+ CD8+ T cell %CD8+ T cell	finngen_R10_L12_VITILIGO	Vitiligo	rs2026682	T	A	0.4664	0.2029	0.02506	7.77e-16	0.0349428	0.0841649	0.678018	0.00811623	28.1074
ebi-a-GCST90001671	CD39+ CD8+ T cell %CD8+ T cell	finngen_R10_L12_VITILIGO	Vitiligo	rs829232	G	A	0.4811	0.1214	0.02537	1.78e-06	0.0347432	0.0830782	0.675801	0.00708393	24.5283
ebi-a-GCST90001671	CD39+ CD8+ T cell %CD8+ T cell	finngen_R10_L12_VITILIGO	Vitiligo	rs117069940	A	G	0.0869	-0.2392	0.04437	7.5e-08	0.0342026	0.245156	0.889044	0.0114419	39.7579
ebi-a-GCST90001671	CD39+ CD8+ T cell %CD8+ T cell	finngen_R10_L12_VITILIGO	Vitiligo	rs10748726	G	A	0.7991	0.1592	0.03168	5.31e-07	0.0237275	0.0988681	0.810337	0.00865216	29.9795
ebi-a-GCST90001671	CD39+ CD8+ T cell %CD8+ T cell	finngen_R10_L12_VITILIGO	Vitiligo	rs72821763	G	A	0.0148	0.6001	0.1068	2.05e-08	0.0222409	0.306458	0.942145	0.00745978	25.8395
ebi-a-GCST90001671	CD39+ CD8+ T cell %CD8+ T cell	finngen_R10_L12_VITILIGO	Vitiligo	rs10882885	A	G	0.3827	0.1335	0.02601	3.03e-07	0.0208321	0.0865067	0.809698	0.00797887	27.652
ebi-a-GCST90001671	CD39+ CD8+ T cell %CD8+ T cell	finngen_R10_L12_VITILIGO	Vitiligo	rs2797992	A	G	0.718	-0.1656	0.02922	1.55e-08	0.0206268	0.083466	0.804809	0.0115153	40.0508
ebi-a-GCST90001671	CD39+ CD8+ T cell %CD8+ T cell	finngen_R10_L12_VITILIGO	Vitiligo	rs12220844	A	G	0.0754	0.269	0.04786	2.05e-08	0.0199801	0.150419	0.894328	0.010111	35.1166
ebi-a-GCST90001671	CD39+ CD8+ T cell %CD8+ T cell	finngen_R10_L12_VITILIGO	Vitiligo	rs4918690	T	C	0.4762	0.1424	0.02653	8.57e-08	0.0193691	0.0831536	0.815814	0.00844314	29.2747
ebi-a-GCST90001671	CD39+ CD8+ T cell %CD8+ T cell	finngen_R10_L12_VITILIGO	Vitiligo	rs137948887	T	C	0.0372	0.3252	0.06835	2.04e-06	0.0186604	0.617608	0.975896	0.00731447	25.0745
ebi-a-GCST90001671	CD39+ CD8+ T cell %CD8+ T cell	finngen_R10_L12_VITILIGO	Vitiligo	rs151177407	A	C	0.0199	-0.4864	0.09227	1.44e-07	0.0181715	0.171519	0.915627	0.00801796	27.7886
ebi-a-GCST90001671	CD39+ CD8+ T cell %CD8+ T cell	finngen_R10_L12_VITILIGO	Vitiligo	rs116888462	T	G	0.007	0.959	0.1547	6.42e-10	0.0170205	0.384925	0.964731	0.0102247	35.154
ebi-a-GCST90001671	CD39+ CD8+ T cell %CD8+ T cell	finngen_R10_L12_VITILIGO	Vitiligo	rs61875340	T	C	0.6326	0.1336	0.0262	3.56e-07	0.0137187	0.083234	0.869085	0.00750641	26.0022
ebi-a-GCST90001671	CD39+ CD8+ T cell %CD8+ T cell	finngen_R10_L12_VITILIGO	Vitiligo	rs7080472	T	G	0.499	-0.1449	0.02612	3.08e-08	0.0134504	0.0887427	0.879529	0.00777747	26.6742
ebi-a-GCST90001671	CD39+ CD8+ T cell %CD8+ T cell	finngen_R10_L12_VITILIGO	Vitiligo	rs10509739	T	C	0.0885	0.2534	0.0447	1.56e-08	0.0128474	0.128701	0.920485	0.00819336	28.1371
ebi-a-GCST90001671	CD39+ CD8+ T cell %CD8+ T cell	finngen_R10_L12_VITILIGO	Vitiligo	rs11599403	C	T	0.1222	0.4155	0.03777	1.1e-27	0.0109553	0.133931	0.934807	0.0230606	80.3276
ebi-a-GCST90001671	CD39+ CD8+ T cell %CD8+ T cell	finngen_R10_L12_VITILIGO	Vitiligo	rs17111879	A	T	0.1746	-0.2329	0.03459	1.93e-11	0.00939192	0.124605	0.939917	0.00922773	31.6944
ebi-a-GCST90001671	CD39+ CD8+ T cell %CD8+ T cell	finngen_R10_L12_VITILIGO	Vitiligo	rs76052175	A	C	0.0392	0.3632	0.06625	4.51e-08	0.0088883	0.71132	0.99003	0.01258	43.7627
ebi-a-GCST90001671	CD39+ CD8+ T cell %CD8+ T cell	finngen_R10_L12_VITILIGO	Vitiligo	rs111957615	A	G	0.0169	-0.4802	0.1011	2.14e-06	0.00888099	0.29731	0.97617	0.00613535	21.2236
ebi-a-GCST90001671	CD39+ CD8+ T cell %CD8+ T cell	finngen_R10_L12_VITILIGO	Vitiligo	rs4919153	C	T	0.7548	0.1479	0.02932	4.81e-07	0.00677757	0.0881407	0.938707	0.00875478	30.0557
ebi-a-GCST90001671	CD39+ CD8+ T cell %CD8+ T cell	finngen_R10_L12_VITILIGO	Vitiligo	rs117365479	T	C	0.0381	0.3185	0.06772	2.67e-06	0.00588316	0.17829	0.973676	0.00639284	22.12
ebi-a-GCST90001671	CD39+ CD8+ T cell %CD8+ T cell	finngen_R10_L12_VITILIGO	Vitiligo	rs56046082	G	A	0.0426	-0.3442	0.06276	4.45e-08	0.00481808	0.163021	0.976422	0.00739387	25.6095
ebi-a-GCST90001671	CD39+ CD8+ T cell %CD8+ T cell	finngen_R10_L12_VITILIGO	Vitiligo	rs139126232	A	G	0.0183	0.6017	0.09502	2.73e-10	-0.000210481	0.156523	0.998927	0.0115289	40.0987
ebi-a-GCST90001671	CD39+ CD8+ T cell %CD8+ T cell	finngen_R10_L12_VITILIGO	Vitiligo	rs701804	G	C	0.0366	0.324	0.06812	2.06e-06	-0.00729848	0.184629	0.968467	0.0101242	34.8049
ebi-a-GCST90001671	CD39+ CD8+ T cell %CD8+ T cell	finngen_R10_L12_VITILIGO	Vitiligo	rs78095396	C	T	0.1208	-0.2265	0.0394	9.85e-09	-0.00912988	0.147807	0.950747	0.00951204	32.9876
ebi-a-GCST90001671	CD39+ CD8+ T cell %CD8+ T cell	finngen_R10_L12_VITILIGO	Vitiligo	rs72821977	G	A	0.0599	-0.4468	0.0534	8.48e-17	-0.0117128	0.378483	0.975312	0.0209934	73.7231
ebi-a-GCST90001671	CD39+ CD8+ T cell %CD8+ T cell	finngen_R10_L12_VITILIGO	Vitiligo	rs1340017	T	C	0.9746	0.4371	0.08007	5.12e-08	-0.0124686	0.170351	0.941652	0.00859346	29.8004
ebi-a-GCST90001671	CD39+ CD8+ T cell %CD8+ T cell	finngen_R10_L12_VITILIGO	Vitiligo	rs10882701	C	A	0.5141	-0.3033	0.02524	1.34e-32	-0.0146217	0.0848399	0.863166	0.0576978	208.368
ebi-a-GCST90001671	CD39+ CD8+ T cell %CD8+ T cell	finngen_R10_L12_VITILIGO	Vitiligo	rs3827862	T	C	0.5961	-0.1952	0.02642	1.84e-13	-0.0157938	0.0863473	0.854869	0.0070523	24.3967
ebi-a-GCST90001671	CD39+ CD8+ T cell %CD8+ T cell	finngen_R10_L12_VITILIGO	Vitiligo	rs3737228	G	C	0.3746	-0.1304	0.02658	9.79e-07	-0.0194278	0.0946772	0.837416	0.006952	24.0683
ebi-a-GCST90001671	CD39+ CD8+ T cell %CD8+ T cell	finngen_R10_L12_VITILIGO	Vitiligo	rs7895305	G	A	0.552	-0.2072	0.02655	7.81e-15	-0.0218068	0.0843988	0.796116	0.0214534	75.374
ebi-a-GCST90001671	CD39+ CD8+ T cell %CD8+ T cell	finngen_R10_L12_VITILIGO	Vitiligo	rs79025152	T	C	0.0541	-0.3203	0.05778	3.19e-08	-0.0221166	0.259844	0.93217	0.00623642	21.3557
ebi-a-GCST90001671	CD39+ CD8+ T cell %CD8+ T cell	finngen_R10_L12_VITILIGO	Vitiligo	rs4918935	A	G	0.2586	-0.1425	0.02899	9.19e-07	-0.0226203	0.088828	0.798991	0.00697888	24.162
ebi-a-GCST90001671	CD39+ CD8+ T cell %CD8+ T cell	finngen_R10_L12_VITILIGO	Vitiligo	rs57933561	A	G	0.2294	0.1597	0.0308	2.29e-07	-0.0228533	0.101291	0.821496	0.0079203	27.4474
ebi-a-GCST90001671	CD39+ CD8+ T cell %CD8+ T cell	finngen_R10_L12_VITILIGO	Vitiligo	rs7088458	C	T	0.4214	-0.1667	0.02567	9.43e-11	-0.0246728	0.0834681	0.76754	0.0131384	45.7311
ebi-a-GCST90001671	CD39+ CD8+ T cell %CD8+ T cell	finngen_R10_L12_VITILIGO	Vitiligo	rs7086893	A	T	0.1352	0.2067	0.03761	4.2e-08	-0.0256556	0.111404	0.817864	0.00891442	30.9234
ebi-a-GCST90001671	CD39+ CD8+ T cell %CD8+ T cell	finngen_R10_L12_VITILIGO	Vitiligo	rs10786112	T	A	0.6725	-0.1475	0.02722	6.38e-08	-0.0274109	0.0890833	0.75831	0.00716552	24.5819
ebi-a-GCST90001671	CD39+ CD8+ T cell %CD8+ T cell	finngen_R10_L12_VITILIGO	Vitiligo	rs10882762	G	A	0.6392	0.1633	0.02637	6.59e-10	-0.0289334	0.0850739	0.733784	0.0128323	44.6909
ebi-a-GCST90001671	CD39+ CD8+ T cell %CD8+ T cell	finngen_R10_L12_VITILIGO	Vitiligo	rs111954194	A	G	0.0093	-0.7851	0.1342	5.36e-09	-0.030132	0.18001	0.867063	0.00921431	31.9734
ebi-a-GCST90001671	CD39+ CD8+ T cell %CD8+ T cell	finngen_R10_L12_VITILIGO	Vitiligo	rs11188735	G	A	0.6574	0.24	0.02678	5.1e-19	-0.0397028	0.098806	0.687812	0.0228279	80.3159
ebi-a-GCST90001671	CD39+ CD8+ T cell %CD8+ T cell	finngen_R10_L12_VITILIGO	Vitiligo	rs7478275	C	G	0.0856	0.4201	0.04518	2.46e-20	-0.0398361	0.20616	0.846779	0.0336471	118.488
ebi-a-GCST90001671	CD39+ CD8+ T cell %CD8+ T cell	finngen_R10_L12_VITILIGO	Vitiligo	rs12254498	T	C	0.0738	0.2381	0.04852	9.67e-07	-0.0438762	0.166688	0.792379	0.00695569	24.0811
ebi-a-GCST90001671	CD39+ CD8+ T cell %CD8+ T cell	finngen_R10_L12_VITILIGO	Vitiligo	rs7677831	G	A	0.0983	0.211	0.04226	6.26e-07	-0.0454959	0.13454	0.735245	0.00790603	27.3975
ebi-a-GCST90001671	CD39+ CD8+ T cell %CD8+ T cell	finngen_R10_L12_VITILIGO	Vitiligo	rs78808084	C	T	0.1996	-0.1565	0.03311	2.38e-06	-0.0465427	0.161456	0.773142	0.00645641	22.3414
ebi-a-GCST90001671	CD39+ CD8+ T cell %CD8+ T cell	finngen_R10_L12_VITILIGO	Vitiligo	rs12416299	T	C	0.2003	-0.1951	0.03142	5.95e-10	-0.0500752	0.114848	0.662828	0.0110905	38.5569
ebi-a-GCST90001671	CD39+ CD8+ T cell %CD8+ T cell	finngen_R10_L12_VITILIGO	Vitiligo	rs10748672	T	C	0.7349	0.2914	0.02858	4.4e-24	-0.0530912	0.0976208	0.586543	0.00959067	32.9531
ebi-a-GCST90001671	CD39+ CD8+ T cell %CD8+ T cell	finngen_R10_L12_VITILIGO	Vitiligo	rs35360884	T	C	0.0353	-0.4613	0.06704	7.03e-12	-0.0554414	0.131624	0.673601	0.00746723	25.6022
ebi-a-GCST90001671	CD39+ CD8+ T cell %CD8+ T cell	finngen_R10_L12_VITILIGO	Vitiligo	rs12359848	T	C	0.4224	0.1339	0.02566	1.94e-07	-0.059332	0.0852277	0.48633	0.00891265	30.9172
ebi-a-GCST90001671	CD39+ CD8+ T cell %CD8+ T cell	finngen_R10_L12_VITILIGO	Vitiligo	rs11202932	C	A	0.4251	0.1205	0.02564	2.72e-06	-0.0623725	0.0838444	0.456932	0.00638339	22.0871
ebi-a-GCST90001671	CD39+ CD8+ T cell %CD8+ T cell	finngen_R10_L12_VITILIGO	Vitiligo	rs72812617	T	G	0.0722	-0.2357	0.05137	4.66e-06	-0.0705738	0.132617	0.594612	0.00671063	23.227
ebi-a-GCST90001671	CD39+ CD8+ T cell %CD8+ T cell	finngen_R10_L12_VITILIGO	Vitiligo	rs78573405	C	T	0.0336	0.4461	0.07193	6.22e-10	-0.075663	0.215938	0.726044	0.0171043	59.2189
ebi-a-GCST90001671	CD39+ CD8+ T cell %CD8+ T cell	finngen_R10_L12_VITILIGO	Vitiligo	rs525807	T	G	0.5799	-0.303	0.02538	3.09e-32	-0.0758842	0.432552	0.860739	0.0398066	142.529
ebi-a-GCST90001671	CD39+ CD8+ T cell %CD8+ T cell	finngen_R10_L12_VITILIGO	Vitiligo	rs11596416	G	C	0.193	-0.1789	0.03322	7.69e-08	-0.0794981	0.190537	0.676508	0.00832353	28.8565
ebi-a-GCST90001671	CD39+ CD8+ T cell %CD8+ T cell	finngen_R10_L12_VITILIGO	Vitiligo	rs146155044	T	C	0.0594	-0.583	0.05336	2.45e-27	-0.0811708	0.582445	0.889164	0.017989	62.3379
ebi-a-GCST90001671	CD39+ CD8+ T cell %CD8+ T cell	finngen_R10_L12_VITILIGO	Vitiligo	rs11186211	A	G	0.0124	-0.5457	0.1145	1.95e-06	-0.0817624	0.189778	0.66659	0.00720873	24.9636
ebi-a-GCST90001671	CD39+ CD8+ T cell %CD8+ T cell	finngen_R10_L12_VITILIGO	Vitiligo	rs10881596	C	T	0.7517	-0.1599	0.02959	7.02e-08	-0.0887767	0.0843605	0.29264	0.00767001	26.5733
ebi-a-GCST90001671	CD39+ CD8+ T cell %CD8+ T cell	finngen_R10_L12_VITILIGO	Vitiligo	rs1002938	T	A	0.0773	-0.2335	0.04876	1.75e-06	-0.09425	0.216807	0.663768	0.00889674	30.8616
ebi-a-GCST90001671	CD39+ CD8+ T cell %CD8+ T cell	finngen_R10_L12_VITILIGO	Vitiligo	rs2631687	A	C	0.0731	0.2297	0.04981	4.15e-06	-0.0942645	0.339729	0.781419	0.00915684	31.4487
ebi-a-GCST90001671	CD39+ CD8+ T cell %CD8+ T cell	finngen_R10_L12_VITILIGO	Vitiligo	rs4918998	G	A	0.3804	-0.3659	0.02556	3.34e-45	-0.112805	0.094469	0.23244	0.0358484	127.718
ebi-a-GCST90001671	CD39+ CD8+ T cell %CD8+ T cell	finngen_R10_L12_VITILIGO	Vitiligo	rs1617402	G	A	0.6775	-0.1679	0.02715	6.95e-10	-0.120674	0.103861	0.245287	0.0101895	35.3922
ebi-a-GCST90001671	CD39+ CD8+ T cell %CD8+ T cell	finngen_R10_L12_VITILIGO	Vitiligo	rs59838893	G	C	0.225	-0.2345	0.03064	2.55e-14	-0.123041	0.124783	0.324114	0.0136808	47.6869
ebi-a-GCST90001671	CD39+ CD8+ T cell %CD8+ T cell	finngen_R10_L12_VITILIGO	Vitiligo	rs142762435	C	G	0.0703	-0.3084	0.04935	4.61e-10	-0.123569	0.303691	0.68409	0.00837746	28.7494
ebi-a-GCST90001671	CD39+ CD8+ T cell %CD8+ T cell	finngen_R10_L12_VITILIGO	Vitiligo	rs80018342	T	C	0.1626	-0.2368	0.0344	6.86e-12	-0.126313	0.221813	0.569046	0.0132983	46.3356
ebi-a-GCST90001671	CD39+ CD8+ T cell %CD8+ T cell	finngen_R10_L12_VITILIGO	Vitiligo	rs61856986	A	G	0.2145	0.3365	0.03124	1.27e-26	-0.132465	0.16555	0.423623	0.0118463	40.7961
ebi-a-GCST90001671	CD39+ CD8+ T cell %CD8+ T cell	finngen_R10_L12_VITILIGO	Vitiligo	rs688972	C	T	0.0951	0.223	0.04229	1.42e-07	-0.134477	0.108976	0.2172	0.0153951	53.2087
ebi-a-GCST90001671	CD39+ CD8+ T cell %CD8+ T cell	finngen_R10_L12_VITILIGO	Vitiligo	rs34364288	T	C	0.0481	0.3396	0.05769	4.31e-09	-0.137169	0.155711	0.378362	0.0106445	36.9895
ebi-a-GCST90001671	CD39+ CD8+ T cell %CD8+ T cell	finngen_R10_L12_VITILIGO	Vitiligo	rs1409708	C	G	0.8017	-0.1914	0.03217	2.94e-09	-0.138969	0.0994216	0.162181	0.0101912	35.3982
ebi-a-GCST90001671	CD39+ CD8+ T cell %CD8+ T cell	finngen_R10_L12_VITILIGO	Vitiligo	rs150985132	T	C	0.0173	0.5426	0.09805	3.36e-08	-0.140919	0.299893	0.638428	0.00956614	33.2061
ebi-a-GCST90001671	CD39+ CD8+ T cell %CD8+ T cell	finngen_R10_L12_VITILIGO	Vitiligo	rs78497050	A	C	0.0305	0.3502	0.07208	1.24e-06	-0.141459	0.164428	0.389616	0.00681907	23.6049
ebi-a-GCST90001671	CD39+ CD8+ T cell %CD8+ T cell	finngen_R10_L12_VITILIGO	Vitiligo	rs76689584	G	T	0.0481	-0.3294	0.05916	2.76e-08	-0.14274	0.220146	0.516734	0.00817092	28.2983
ebi-a-GCST90001671	CD39+ CD8+ T cell %CD8+ T cell	finngen_R10_L12_VITILIGO	Vitiligo	rs11812465	C	T	0.3432	-0.1364	0.02742	6.96e-07	-0.142743	0.0889884	0.108699	0.00947405	32.8833
ebi-a-GCST90001671	CD39+ CD8+ T cell %CD8+ T cell	finngen_R10_L12_VITILIGO	Vitiligo	rs72835969	T	C	0.0437	0.3999	0.06178	1.1e-10	-0.143171	0.143453	0.318263	0.0120435	41.9105
ebi-a-GCST90001671	CD39+ CD8+ T cell %CD8+ T cell	finngen_R10_L12_VITILIGO	Vitiligo	rs57194010	T	G	0.1263	0.3018	0.0372	6.8e-16	-0.14511	0.108251	0.180082	0.0189062	66.252
ebi-a-GCST90001671	CD39+ CD8+ T cell %CD8+ T cell	finngen_R10_L12_VITILIGO	Vitiligo	rs10786078	A	G	0.6068	-0.1578	0.02661	3.35e-09	-0.152309	0.0858822	0.0761518	0.0101251	35.1661
ebi-a-GCST90001671	CD39+ CD8+ T cell %CD8+ T cell	finngen_R10_L12_VITILIGO	Vitiligo	rs74805311	T	C	0.0243	0.4627	0.08273	2.42e-08	-0.153672	0.362578	0.671689	0.00740527	25.3881
ebi-a-GCST90001671	CD39+ CD8+ T cell %CD8+ T cell	finngen_R10_L12_VITILIGO	Vitiligo	rs10882282	C	G	0.1631	0.1814	0.03451	1.55e-07	-0.155299	0.118784	0.191073	0.00770484	26.4464
ebi-a-GCST90001671	CD39+ CD8+ T cell %CD8+ T cell	finngen_R10_L12_VITILIGO	Vitiligo	rs117957417	A	G	0.0249	0.8684	0.08061	1.24e-26	-0.159869	0.416211	0.7009	0.036642	130.767
ebi-a-GCST90001671	CD39+ CD8+ T cell %CD8+ T cell	finngen_R10_L12_VITILIGO	Vitiligo	rs78679271	G	T	0.1222	-0.5306	0.03803	4.41e-43	-0.163726	0.241991	0.498674	0.0309384	108.645
ebi-a-GCST90001671	CD39+ CD8+ T cell %CD8+ T cell	finngen_R10_L12_VITILIGO	Vitiligo	rs142393920	T	C	0.0366	0.4915	0.0653	6.61e-14	-0.169251	0.2496	0.497715	0.0215501	75.7209
ebi-a-GCST90001671	CD39+ CD8+ T cell %CD8+ T cell	finngen_R10_L12_VITILIGO	Vitiligo	rs35748815	G	A	0.0289	-0.4847	0.07789	5.45e-10	-0.179985	0.292425	0.53823	0.00764577	26.4656
ebi-a-GCST90001671	CD39+ CD8+ T cell %CD8+ T cell	finngen_R10_L12_VITILIGO	Vitiligo	rs79678253	C	A	0.0222	0.4214	0.08588	9.66e-07	-0.200927	0.27479	0.464654	0.00636348	22.0178
ebi-a-GCST90001671	CD39+ CD8+ T cell %CD8+ T cell	finngen_R10_L12_VITILIGO	Vitiligo	rs4638247	A	G	0.7882	-0.1648	0.03121	1.38e-07	-0.212878	0.0937694	0.0231942	0.00834008	28.9144
ebi-a-GCST90001671	CD39+ CD8+ T cell %CD8+ T cell	finngen_R10_L12_VITILIGO	Vitiligo	rs72809757	G	A	0.0587	0.3838	0.05426	1.84e-12	-0.235509	0.334744	0.481713	0.0236118	82.294
ebi-a-GCST90001671	CD39+ CD8+ T cell %CD8+ T cell	finngen_R10_L12_VITILIGO	Vitiligo	rs57091493	A	T	0.0172	0.5262	0.09941	1.28e-07	-0.239727	0.336506	0.476216	0.00765029	26.2346
ebi-a-GCST90001671	CD39+ CD8+ T cell %CD8+ T cell	finngen_R10_L12_VITILIGO	Vitiligo	rs113594239	T	C	0.0388	0.8063	0.06615	1.74e-33	-0.271227	0.856873	0.751599	0.0418272	148.552
ebi-a-GCST90001671	CD39+ CD8+ T cell %CD8+ T cell	finngen_R10_L12_VITILIGO	Vitiligo	rs117812273	C	G	0.0762	0.2506	0.0475	1.4e-07	-0.334876	0.405532	0.408935	0.00646909	22.366
ebi-a-GCST90001671	CD39+ CD8+ T cell %CD8+ T cell	finngen_R10_L12_VITILIGO	Vitiligo	rs61886343	A	G	0.0392	0.3798	0.06695	1.52e-08	-0.335888	0.203286	0.0984736	0.0100803	35.009
ebi-a-GCST90001671	CD39+ CD8+ T cell %CD8+ T cell	finngen_R10_L12_VITILIGO	Vitiligo	rs71480887	C	G	0.0453	0.8275	0.06133	1.83e-40	-0.337507	0.596254	0.571362	0.00916799	31.7834
ebi-a-GCST90001671	CD39+ CD8+ T cell %CD8+ T cell	finngen_R10_L12_VITILIGO	Vitiligo	rs111614359	T	G	0.0436	-0.3162	0.06237	4.21e-07	-0.340751	0.178153	0.0557892	0.00669254	23.164
ebi-a-GCST90001671	CD39+ CD8+ T cell %CD8+ T cell	finngen_R10_L12_VITILIGO	Vitiligo	rs10509687	A	G	0.917	-0.6422	0.04634	1.57e-42	-0.341664	0.170055	0.0445225	0.0528769	189.986
ebi-a-GCST90001671	CD39+ CD8+ T cell %CD8+ T cell	finngen_R10_L12_VITILIGO	Vitiligo	rs146265359	C	T	0.0746	0.3118	0.04779	7.78e-11	-0.345683	0.30998	0.264774	0.0109594	37.7081
ebi-a-GCST90001671	CD39+ CD8+ T cell %CD8+ T cell	finngen_R10_L12_VITILIGO	Vitiligo	rs2125059	C	T	0.0664	0.6523	0.05209	3.24e-35	-0.356253	0.288431	0.216777	0.0436224	156.814
ebi-a-GCST90001671	CD39+ CD8+ T cell %CD8+ T cell	finngen_R10_L12_VITILIGO	Vitiligo	rs75042907	C	T	0.018	0.5015	0.09446	1.17e-07	-0.376098	0.218728	0.0855283	0.00872736	30.2688
ebi-a-GCST90001671	CD39+ CD8+ T cell %CD8+ T cell	finngen_R10_L12_VITILIGO	Vitiligo	rs72820690	A	C	0.1464	-0.2376	0.03661	9.8e-11	-0.379278	0.17691	0.0320406	0.0101063	34.7427
ebi-a-GCST90001671	CD39+ CD8+ T cell %CD8+ T cell	finngen_R10_L12_VITILIGO	Vitiligo	rs74371703	G	A	0.0195	0.4513	0.09628	2.87e-06	-0.388824	0.460534	0.398508	0.00891815	30.9365
ebi-a-GCST90001671	CD39+ CD8+ T cell %CD8+ T cell	finngen_R10_L12_VITILIGO	Vitiligo	rs146426185	C	A	0.0635	-0.3008	0.05314	1.64e-08	-0.392534	0.316561	0.214977	0.0112643	39.1336
ebi-a-GCST90001671	CD39+ CD8+ T cell %CD8+ T cell	finngen_R10_L12_VITILIGO	Vitiligo	rs72826245	T	C	0.0202	0.4475	0.09298	1.56e-06	-0.438898	1.02118	0.667346	0.00713264	24.4467
ebi-a-GCST90001671	CD39+ CD8+ T cell %CD8+ T cell	finngen_R10_L12_VITILIGO	Vitiligo	rs72813659	A	C	0.0433	-0.6359	0.06259	6.5e-24	-0.447988	0.436715	0.30498	0.0164172	56.8001
ebi-a-GCST90001671	CD39+ CD8+ T cell %CD8+ T cell	finngen_R10_L12_VITILIGO	Vitiligo	rs141535732	C	T	0.0961	-0.2827	0.04368	1.11e-10	-0.454761	0.312845	0.146049	0.00822496	28.487
ebi-a-GCST90001671	CD39+ CD8+ T cell %CD8+ T cell	finngen_R10_L12_VITILIGO	Vitiligo	rs74453195	T	G	0.06	-0.5568	0.05355	5.9e-25	-0.45658	0.535504	0.393872	0.0145745	50.3306
ebi-a-GCST90001671	CD39+ CD8+ T cell %CD8+ T cell	finngen_R10_L12_VITILIGO	Vitiligo	rs75815020	C	G	0.0182	-0.4835	0.09427	3.07e-07	-0.493753	0.418021	0.237536	0.00676717	23.424
ebi-a-GCST90001671	CD39+ CD8+ T cell %CD8+ T cell	finngen_R10_L12_VITILIGO	Vitiligo	rs117200502	T	C	0.1113	0.3582	0.04065	1.88e-18	-0.511102	0.293746	0.0818691	0.0144396	49.858
ebi-a-GCST90001671	CD39+ CD8+ T cell %CD8+ T cell	finngen_R10_L12_VITILIGO	Vitiligo	rs79049066	C	T	0.0515	-0.4628	0.05721	8.26e-16	-0.533289	0.705754	0.449871	0.0108667	37.3855
ebi-a-GCST90001671	CD39+ CD8+ T cell %CD8+ T cell	finngen_R10_L12_VITILIGO	Vitiligo	rs180782527	T	C	0.0499	0.2774	0.05779	1.65e-06	-0.596147	0.475017	0.209478	0.00645062	22.3212
ebi-a-GCST90001671	CD39+ CD8+ T cell %CD8+ T cell	finngen_R10_L12_VITILIGO	Vitiligo	rs139933525	A	C	0.0041	1.094	0.1903	9.59e-09	-0.714521	0.589691	0.225632	0.00912666	31.6665
ebi-a-GCST90001671	CD39+ CD8+ T cell %CD8+ T cell	finngen_R10_L12_VITILIGO	Vitiligo	rs185394326	A	G	0.034	-0.3553	0.06831	2.09e-07	-1.04181	0.785136	0.184536	0.00743315	25.4844
ebi-a-GCST90001671	CD39+ CD8+ T cell %CD8+ T cell	finngen_R10_L12_VITILIGO	Vitiligo	rs184480114	T	C	0.0039	1.007	0.1913	1.48e-07	-1.08504	1.10628	0.32669	0.00911613	31.6296
ebi-a-GCST90001671	CD39+ CD8+ T cell %CD8+ T cell	finngen_R10_L12_VITILIGO	Vitiligo	rs150293382	T	A	0.0504	0.3427	0.05843	4.89e-09	-1.17209	1.05222	0.265316	0.012547	43.6847
ebi-a-GCST90001672	CD39+ CD8+ T cell Absolute Count	finngen_R10_L12_VITILIGO	Vitiligo	rs76756973	C	A	0.0195	-0.5166	0.09186	2.02e-08	1.87839	1.31436	0.152967	0.00688504	23.8141
ebi-a-GCST90001672	CD39+ CD8+ T cell Absolute Count	finngen_R10_L12_VITILIGO	Vitiligo	rs10883093	G	A	0.9692	-0.3999	0.07563	1.32e-07	0.756836	0.53832	0.159747	0.00777602	26.92
ebi-a-GCST90001672	CD39+ CD8+ T cell Absolute Count	finngen_R10_L12_VITILIGO	Vitiligo	rs117242046	A	G	0.0459	-0.4667	0.06042	1.47e-14	0.742733	0.542146	0.170691	0.0175406	61.3813
ebi-a-GCST90001672	CD39+ CD8+ T cell Absolute Count	finngen_R10_L12_VITILIGO	Vitiligo	rs71480890	T	G	0.0139	0.6077	0.1108	4.5e-08	0.718046	0.44261	0.104739	0.0125309	43.6279
ebi-a-GCST90001672	CD39+ CD8+ T cell Absolute Count	finngen_R10_L12_VITILIGO	Vitiligo	rs142022516	T	C	0.0282	0.7398	0.07659	8.51e-22	0.687259	0.584139	0.239382	0.00640261	21.9478
ebi-a-GCST90001672	CD39+ CD8+ T cell Absolute Count	finngen_R10_L12_VITILIGO	Vitiligo	rs144769320	T	C	0.0421	-0.309	0.06614	3.1e-06	0.667671	0.967049	0.48993	0.00622436	21.5334
ebi-a-GCST90001672	CD39+ CD8+ T cell Absolute Count	finngen_R10_L12_VITILIGO	Vitiligo	rs143132810	C	T	0.0263	0.6468	0.08187	3.71e-15	0.666013	0.27123	0.0140679	0.0187247	64.9362
ebi-a-GCST90001672	CD39+ CD8+ T cell Absolute Count	finngen_R10_L12_VITILIGO	Vitiligo	rs78573011	A	G	0.0531	-0.311	0.05967	1.98e-07	0.626623	0.642488	0.329409	0.0065009	22.4767
ebi-a-GCST90001672	CD39+ CD8+ T cell Absolute Count	finngen_R10_L12_VITILIGO	Vitiligo	rs12250814	A	G	0.0172	-0.4925	0.09839	5.87e-07	0.618952	0.257159	0.016089	0.007775	26.9399
ebi-a-GCST90001672	CD39+ CD8+ T cell Absolute Count	finngen_R10_L12_VITILIGO	Vitiligo	rs11190156	A	G	0.059	0.4039	0.05574	5.27e-13	0.549313	0.207942	0.00824992	0.00957583	33.211
ebi-a-GCST90001672	CD39+ CD8+ T cell Absolute Count	finngen_R10_L12_VITILIGO	Vitiligo	rs149574697	T	C	0.018	0.4576	0.09369	1.08e-06	0.524819	0.310731	0.0912221	0.0069552	23.8553
ebi-a-GCST90001672	CD39+ CD8+ T cell Absolute Count	finngen_R10_L12_VITILIGO	Vitiligo	rs61864161	C	G	0.0333	0.5678	0.07364	1.64e-14	0.524628	0.523669	0.316425	0.0199778	69.3704
ebi-a-GCST90001672	CD39+ CD8+ T cell Absolute Count	finngen_R10_L12_VITILIGO	Vitiligo	rs11186517	G	A	0.0417	-0.3339	0.06462	2.51e-07	0.520323	0.44049	0.237509	0.00620825	21.2774
ebi-a-GCST90001672	CD39+ CD8+ T cell Absolute Count	finngen_R10_L12_VITILIGO	Vitiligo	rs77520132	A	G	0.0459	0.5899	0.06097	7.27e-22	0.488982	0.710975	0.491602	0.027883	97.6073
ebi-a-GCST90001672	CD39+ CD8+ T cell Absolute Count	finngen_R10_L12_VITILIGO	Vitiligo	rs41291582	C	G	0.0101	1.102	0.1229	4.96e-19	0.44989	0.352646	0.202042	0.0270897	95.7277
ebi-a-GCST90001672	CD39+ CD8+ T cell Absolute Count	finngen_R10_L12_VITILIGO	Vitiligo	rs150066446	A	G	0.0169	-0.5657	0.09936	1.35e-08	0.407665	0.399473	0.307487	0.00648732	22.4295
ebi-a-GCST90001672	CD39+ CD8+ T cell Absolute Count	finngen_R10_L12_VITILIGO	Vitiligo	rs189315256	A	G	0.0729	0.384	0.04978	1.6e-14	0.394141	0.281625	0.161656	0.0187488	65.69
ebi-a-GCST90001672	CD39+ CD8+ T cell Absolute Count	finngen_R10_L12_VITILIGO	Vitiligo	rs113398680	A	G	0.0032	1.055	0.2209	1.86e-06	0.364314	0.323819	0.260565	0.00665227	22.8094
ebi-a-GCST90001672	CD39+ CD8+ T cell Absolute Count	finngen_R10_L12_VITILIGO	Vitiligo	rs115186884	G	C	0.0425	1.191	0.05907	1.57e-85	0.340607	0.199524	0.0878031	0.112155	434.297
ebi-a-GCST90001672	CD39+ CD8+ T cell Absolute Count	finngen_R10_L12_VITILIGO	Vitiligo	rs143965674	A	G	0.0167	0.7678	0.0969	3.11e-15	0.329797	0.368917	0.371344	0.0243236	85.7094
ebi-a-GCST90001672	CD39+ CD8+ T cell Absolute Count	finngen_R10_L12_VITILIGO	Vitiligo	rs11598051	A	G	0.0468	-0.2903	0.06262	3.69e-06	0.308445	0.28181	0.273731	0.00656677	22.4944
ebi-a-GCST90001672	CD39+ CD8+ T cell Absolute Count	finngen_R10_L12_VITILIGO	Vitiligo	rs35103389	T	C	0.0867	0.2153	0.04655	3.89e-06	0.295587	0.19551	0.130565	0.00834376	28.6327
ebi-a-GCST90001672	CD39+ CD8+ T cell Absolute Count	finngen_R10_L12_VITILIGO	Vitiligo	rs112194607	A	G	0.0216	0.4589	0.09139	5.41e-07	0.292496	0.236877	0.216905	0.0103517	35.9301
ebi-a-GCST90001672	CD39+ CD8+ T cell Absolute Count	finngen_R10_L12_VITILIGO	Vitiligo	rs17111247	T	C	0.0273	1.061	0.07986	2.56e-39	0.274461	0.203676	0.177808	0.0469199	169.252
ebi-a-GCST90001672	CD39+ CD8+ T cell Absolute Count	finngen_R10_L12_VITILIGO	Vitiligo	rs78525581	A	G	0.0402	0.5399	0.0669	9.65e-16	0.255864	0.226037	0.257653	0.0172637	59.7802
ebi-a-GCST90001672	CD39+ CD8+ T cell Absolute Count	finngen_R10_L12_VITILIGO	Vitiligo	rs192831774	T	A	0.0311	0.5219	0.07518	4.61e-12	0.248249	0.34732	0.47476	0.0135232	46.6504
ebi-a-GCST90001672	CD39+ CD8+ T cell Absolute Count	finngen_R10_L12_VITILIGO	Vitiligo	rs1360005	C	T	0.404	-0.2573	0.02652	5.77e-22	0.247685	0.081376	0.00233685	0.0215143	74.8228
ebi-a-GCST90001672	CD39+ CD8+ T cell Absolute Count	finngen_R10_L12_VITILIGO	Vitiligo	rs3827858	C	G	0.1188	0.1926	0.03957	1.18e-06	0.247546	0.126262	0.0499275	0.00980205	33.6866
ebi-a-GCST90001672	CD39+ CD8+ T cell Absolute Count	finngen_R10_L12_VITILIGO	Vitiligo	rs12766239	A	G	0.0968	-0.2278	0.0458	6.94e-07	0.243239	0.194147	0.210258	0.00751567	26.0345
ebi-a-GCST90001672	CD39+ CD8+ T cell Absolute Count	finngen_R10_L12_VITILIGO	Vitiligo	rs1870170	T	C	0.0491	-0.3107	0.05932	1.73e-07	0.22593	0.35401	0.523341	0.00859809	29.8166
ebi-a-GCST90001672	CD39+ CD8+ T cell Absolute Count	finngen_R10_L12_VITILIGO	Vitiligo	rs113614971	A	G	0.08	0.2457	0.04914	6e-07	0.20845	0.114342	0.0682983	0.0064977	22.2563
ebi-a-GCST90001672	CD39+ CD8+ T cell Absolute Count	finngen_R10_L12_VITILIGO	Vitiligo	rs111852518	T	C	0.0681	0.3558	0.0512	4.42e-12	0.205094	0.121921	0.0925316	0.0175266	60.7605
ebi-a-GCST90001672	CD39+ CD8+ T cell Absolute Count	finngen_R10_L12_VITILIGO	Vitiligo	rs143640912	C	T	0.0251	0.8492	0.08246	1.63e-24	0.203249	0.308082	0.509431	0.0326462	116.025
ebi-a-GCST90001672	CD39+ CD8+ T cell Absolute Count	finngen_R10_L12_VITILIGO	Vitiligo	rs10882573	A	G	0.1009	0.462	0.04246	3.93e-27	0.202482	0.107592	0.0598425	0.021705	75.5008
ebi-a-GCST90001672	CD39+ CD8+ T cell Absolute Count	finngen_R10_L12_VITILIGO	Vitiligo	rs112358299	A	G	0.0673	0.3523	0.05093	5.51e-12	0.199905	0.241313	0.407442	0.00804583	27.8859
ebi-a-GCST90001672	CD39+ CD8+ T cell Absolute Count	finngen_R10_L12_VITILIGO	Vitiligo	rs35302565	C	T	0.0982	0.2562	0.04344	4.06e-09	0.19452	0.108908	0.0740832	0.0163574	57.172
ebi-a-GCST90001672	CD39+ CD8+ T cell Absolute Count	finngen_R10_L12_VITILIGO	Vitiligo	rs10882332	A	C	0.0827	-0.2569	0.04649	3.54e-08	0.191017	0.164648	0.245986	0.00784345	27.179
ebi-a-GCST90001672	CD39+ CD8+ T cell Absolute Count	finngen_R10_L12_VITILIGO	Vitiligo	rs74472826	C	T	0.0491	0.4164	0.0588	1.72e-12	0.19095	0.222494	0.390768	0.0156115	54.5235
ebi-a-GCST90001672	CD39+ CD8+ T cell Absolute Count	finngen_R10_L12_VITILIGO	Vitiligo	rs74151285	A	T	0.1046	0.3744	0.04208	9.23e-19	0.189655	0.145542	0.192543	0.0267072	94.339
ebi-a-GCST90001672	CD39+ CD8+ T cell Absolute Count	finngen_R10_L12_VITILIGO	Vitiligo	rs139620561	A	C	0.0158	0.4791	0.1025	3.1e-06	0.187526	0.226623	0.407966	0.00677949	23.2485
ebi-a-GCST90001672	CD39+ CD8+ T cell Absolute Count	finngen_R10_L12_VITILIGO	Vitiligo	rs72814608	C	A	0.0279	0.7685	0.077	3.84e-23	0.186777	0.24125	0.43881	0.00702425	24.0938
ebi-a-GCST90001672	CD39+ CD8+ T cell Absolute Count	finngen_R10_L12_VITILIGO	Vitiligo	rs78568558	A	T	0.1312	0.2084	0.03895	9.35e-08	0.174762	0.179411	0.330013	0.00715935	24.7913
ebi-a-GCST90001672	CD39+ CD8+ T cell Absolute Count	finngen_R10_L12_VITILIGO	Vitiligo	rs11188349	A	G	0.0773	0.4521	0.04738	2.6e-21	0.173681	0.138945	0.2113	0.0286318	100.306
ebi-a-GCST90001672	CD39+ CD8+ T cell Absolute Count	finngen_R10_L12_VITILIGO	Vitiligo	rs1880263	A	G	0.3212	0.1485	0.0281	1.35e-07	0.167685	0.103851	0.106384	0.0127642	44.412
ebi-a-GCST90001672	CD39+ CD8+ T cell Absolute Count	finngen_R10_L12_VITILIGO	Vitiligo	rs11595506	T	C	0.0494	-0.3344	0.06012	2.86e-08	0.165669	0.181531	0.361441	0.00854886	29.3426
ebi-a-GCST90001672	CD39+ CD8+ T cell Absolute Count	finngen_R10_L12_VITILIGO	Vitiligo	rs1274300	C	T	0.034	0.3386	0.07109	1.99e-06	0.159482	0.215098	0.458427	0.00920452	31.614
ebi-a-GCST90001672	CD39+ CD8+ T cell Absolute Count	finngen_R10_L12_VITILIGO	Vitiligo	rs10509694	C	T	0.0364	-0.3361	0.06805	8.21e-07	0.152722	0.12854	0.23478	0.00647664	22.3923
ebi-a-GCST90001672	CD39+ CD8+ T cell Absolute Count	finngen_R10_L12_VITILIGO	Vitiligo	rs188163491	C	G	0.0682	0.312	0.05196	2.1e-09	0.145336	0.361464	0.687629	0.011328	38.9909
ebi-a-GCST90001672	CD39+ CD8+ T cell Absolute Count	finngen_R10_L12_VITILIGO	Vitiligo	rs11188673	A	G	0.1408	-0.2504	0.03708	1.7e-11	0.13449	0.173997	0.439555	0.0223878	78.6632
ebi-a-GCST90001672	CD39+ CD8+ T cell Absolute Count	finngen_R10_L12_VITILIGO	Vitiligo	rs10882620	T	C	0.376	0.2307	0.02703	2.11e-17	0.13287	0.0840505	0.113915	0.00722543	25
ebi-a-GCST90001672	CD39+ CD8+ T cell Absolute Count	finngen_R10_L12_VITILIGO	Vitiligo	rs61886324	C	T	0.0977	0.3733	0.04316	7.85e-18	0.132861	0.0857839	0.121434	0.0124996	43.5175
ebi-a-GCST90001672	CD39+ CD8+ T cell Absolute Count	finngen_R10_L12_VITILIGO	Vitiligo	rs17108042	C	A	0.0367	0.3177	0.06855	3.7e-06	0.128279	0.149738	0.391618	0.00735585	25.4546
ebi-a-GCST90001672	CD39+ CD8+ T cell Absolute Count	finngen_R10_L12_VITILIGO	Vitiligo	rs7077062	A	G	0.5021	0.2734	0.02557	2.92e-26	0.121452	0.0835839	0.146208	0.0244754	85.3794
ebi-a-GCST90001672	CD39+ CD8+ T cell Absolute Count	finngen_R10_L12_VITILIGO	Vitiligo	rs56041929	A	G	0.1413	0.2875	0.03696	9.5e-15	0.111401	0.161384	0.490013	0.0181223	63.4543
ebi-a-GCST90001672	CD39+ CD8+ T cell Absolute Count	finngen_R10_L12_VITILIGO	Vitiligo	rs45559432	G	A	0.0565	0.2798	0.05492	3.68e-07	0.104248	0.25076	0.677607	0.00724397	25.0865
ebi-a-GCST90001672	CD39+ CD8+ T cell Absolute Count	finngen_R10_L12_VITILIGO	Vitiligo	rs76733605	C	T	0.1096	-0.1922	0.04121	3.23e-06	0.0983869	0.169067	0.560608	0.00648328	22.2066
ebi-a-GCST90001672	CD39+ CD8+ T cell Absolute Count	finngen_R10_L12_VITILIGO	Vitiligo	rs143635041	G	A	0.0723	0.3076	0.04876	3.18e-10	0.0929276	0.470727	0.843504	0.0209071	73.3493
ebi-a-GCST90001672	CD39+ CD8+ T cell Absolute Count	finngen_R10_L12_VITILIGO	Vitiligo	rs61857629	C	G	0.0392	0.3089	0.06737	4.69e-06	0.0895637	1.09685	0.934921	0.00604966	20.9253
ebi-a-GCST90001672	CD39+ CD8+ T cell Absolute Count	finngen_R10_L12_VITILIGO	Vitiligo	rs11202952	C	T	0.5226	0.1271	0.02585	9.2e-07	0.0879702	0.0831387	0.290003	0.00795296	27.5615
ebi-a-GCST90001672	CD39+ CD8+ T cell Absolute Count	finngen_R10_L12_VITILIGO	Vitiligo	rs73320142	A	G	0.0632	-0.304	0.05465	2.88e-08	0.0836218	0.12376	0.499245	0.00879968	30.2378
ebi-a-GCST90001672	CD39+ CD8+ T cell Absolute Count	finngen_R10_L12_VITILIGO	Vitiligo	rs10748687	G	A	0.3366	0.1416	0.02725	2.17e-07	0.0813414	0.0840908	0.333392	0.00867962	30.0755
ebi-a-GCST90001672	CD39+ CD8+ T cell Absolute Count	finngen_R10_L12_VITILIGO	Vitiligo	rs72812685	A	G	0.0481	0.6785	0.05954	1.49e-29	0.0806795	0.158601	0.610967	0.0339851	120.951
ebi-a-GCST90001672	CD39+ CD8+ T cell Absolute Count	finngen_R10_L12_VITILIGO	Vitiligo	rs1774720	A	T	0.6495	0.1414	0.02753	2.98e-07	0.0774242	0.0940263	0.410263	0.00779837	27.0215
ebi-a-GCST90001672	CD39+ CD8+ T cell Absolute Count	finngen_R10_L12_VITILIGO	Vitiligo	rs75588805	G	A	0.1115	-0.3505	0.04039	6.22e-18	0.0757334	0.16263	0.641444	0.0253423	88.4822
ebi-a-GCST90001672	CD39+ CD8+ T cell Absolute Count	finngen_R10_L12_VITILIGO	Vitiligo	rs75799019	C	G	0.0323	-0.3983	0.07713	2.55e-07	0.0752096	0.317061	0.812495	0.00655549	22.6667
ebi-a-GCST90001672	CD39+ CD8+ T cell Absolute Count	finngen_R10_L12_VITILIGO	Vitiligo	rs142926792	C	G	0.0506	-0.3886	0.05947	7.35e-11	0.0734479	0.52406	0.88854	0.00717532	24.8254
ebi-a-GCST90001672	CD39+ CD8+ T cell Absolute Count	finngen_R10_L12_VITILIGO	Vitiligo	rs4919376	G	T	0.4187	0.1305	0.02697	1.38e-06	0.0727791	0.0843496	0.388233	0.00849513	29.4565
ebi-a-GCST90001672	CD39+ CD8+ T cell Absolute Count	finngen_R10_L12_VITILIGO	Vitiligo	rs111899271	G	T	0.1611	0.1764	0.03571	8.19e-07	0.0714189	0.153635	0.642032	0.00649627	22.4802
ebi-a-GCST90001672	CD39+ CD8+ T cell Absolute Count	finngen_R10_L12_VITILIGO	Vitiligo	rs114696821	T	C	0.0292	-0.4592	0.07714	2.9e-09	0.0701005	0.354009	0.84303	0.00986304	34.2469
ebi-a-GCST90001672	CD39+ CD8+ T cell Absolute Count	finngen_R10_L12_VITILIGO	Vitiligo	rs11597763	G	A	0.1907	-0.2341	0.03368	4.31e-12	0.0695794	0.102861	0.498763	0.0131608	45.8501
ebi-a-GCST90001672	CD39+ CD8+ T cell Absolute Count	finngen_R10_L12_VITILIGO	Vitiligo	rs4146727	C	T	0.8391	0.1717	0.03578	1.66e-06	0.069142	0.144843	0.633107	0.00640294	22.1552
ebi-a-GCST90001672	CD39+ CD8+ T cell Absolute Count	finngen_R10_L12_VITILIGO	Vitiligo	rs7068867	A	G	0.0913	0.3063	0.04547	1.9e-11	0.0672994	0.139591	0.629722	0.0123877	43.1233
ebi-a-GCST90001672	CD39+ CD8+ T cell Absolute Count	finngen_R10_L12_VITILIGO	Vitiligo	rs113364146	C	T	0.0132	0.6027	0.1131	1.04e-07	0.06388	0.291238	0.826386	0.0082685	28.3973
ebi-a-GCST90001672	CD39+ CD8+ T cell Absolute Count	finngen_R10_L12_VITILIGO	Vitiligo	rs10786197	A	G	0.9068	0.2745	0.04427	6.27e-10	0.0623521	0.157802	0.692748	0.00611642	20.9423
ebi-a-GCST90001672	CD39+ CD8+ T cell Absolute Count	finngen_R10_L12_VITILIGO	Vitiligo	rs2245518	C	A	0.8069	0.1741	0.03248	8.93e-08	0.0604282	0.0894517	0.499333	0.00852826	29.5724
ebi-a-GCST90001672	CD39+ CD8+ T cell Absolute Count	finngen_R10_L12_VITILIGO	Vitiligo	rs117621776	A	T	0.0745	-0.2771	0.04929	2.04e-08	0.0592314	0.247915	0.811169	0.0107729	37.4407
ebi-a-GCST90001672	CD39+ CD8+ T cell Absolute Count	finngen_R10_L12_VITILIGO	Vitiligo	rs4918974	G	A	0.469	1.006	0.01975	1e-200	0.056754	0.0831706	0.494999	0.432385	2594.55
ebi-a-GCST90001672	CD39+ CD8+ T cell Absolute Count	finngen_R10_L12_VITILIGO	Vitiligo	rs561156	A	G	0.0958	-0.5616	0.04336	1.71e-37	0.0556523	0.148982	0.708738	0.0233735	81.4438
ebi-a-GCST90001672	CD39+ CD8+ T cell Absolute Count	finngen_R10_L12_VITILIGO	Vitiligo	rs10882694	C	A	0.2722	-0.3821	0.02854	7.34e-40	0.055629	0.115104	0.628888	0.0485372	175.383
ebi-a-GCST90001672	CD39+ CD8+ T cell Absolute Count	finngen_R10_L12_VITILIGO	Vitiligo	rs12769713	T	C	0.3396	-0.161	0.0272	3.6e-09	0.0520455	0.0967323	0.590552	0.00654196	22.6196
ebi-a-GCST90001672	CD39+ CD8+ T cell Absolute Count	finngen_R10_L12_VITILIGO	Vitiligo	rs1924699	T	G	0.9478	-0.3286	0.05772	1.36e-08	0.0510332	0.211681	0.809489	0.00909063	31.5403
ebi-a-GCST90001672	CD39+ CD8+ T cell Absolute Count	finngen_R10_L12_VITILIGO	Vitiligo	rs35664	T	G	0.8854	-0.1908	0.03985	1.76e-06	0.0436448	0.101925	0.668501	0.00668563	22.9245
ebi-a-GCST90001672	CD39+ CD8+ T cell Absolute Count	finngen_R10_L12_VITILIGO	Vitiligo	rs12266911	A	G	0.0474	0.3606	0.06132	4.46e-09	0.0414203	0.34397	0.904152	0.00870168	30.179
ebi-a-GCST90001672	CD39+ CD8+ T cell Absolute Count	finngen_R10_L12_VITILIGO	Vitiligo	rs117134709	A	G	0.0195	0.5472	0.09142	2.38e-09	0.0384981	0.250781	0.877994	0.0106435	36.9859
ebi-a-GCST90001672	CD39+ CD8+ T cell Absolute Count	finngen_R10_L12_VITILIGO	Vitiligo	rs2026682	T	A	0.4676	0.197	0.02546	1.33e-14	0.0349428	0.0841649	0.678018	0.00811623	28.1074
ebi-a-GCST90001672	CD39+ CD8+ T cell Absolute Count	finngen_R10_L12_VITILIGO	Vitiligo	rs829232	G	A	0.4814	0.1377	0.02575	9.46e-08	0.0347432	0.0830782	0.675801	0.00708393	24.5283
ebi-a-GCST90001672	CD39+ CD8+ T cell Absolute Count	finngen_R10_L12_VITILIGO	Vitiligo	rs117069940	A	G	0.0871	-0.2537	0.04506	1.94e-08	0.0342026	0.245156	0.889044	0.0114419	39.7579
ebi-a-GCST90001672	CD39+ CD8+ T cell Absolute Count	finngen_R10_L12_VITILIGO	Vitiligo	rs74430332	G	A	0.0204	0.4241	0.08879	1.86e-06	0.0296846	0.256751	0.907957	0.00849575	29.4586
ebi-a-GCST90001672	CD39+ CD8+ T cell Absolute Count	finngen_R10_L12_VITILIGO	Vitiligo	rs10882412	C	T	0.4836	-0.2347	0.02637	8.82e-19	0.0260042	0.0899844	0.772593	0.0227288	79.2147
ebi-a-GCST90001672	CD39+ CD8+ T cell Absolute Count	finngen_R10_L12_VITILIGO	Vitiligo	rs10748726	G	A	0.7986	0.1544	0.03215	1.64e-06	0.0237275	0.0988681	0.810337	0.00865216	29.9795
ebi-a-GCST90001672	CD39+ CD8+ T cell Absolute Count	finngen_R10_L12_VITILIGO	Vitiligo	rs2797992	A	G	0.7182	-0.1584	0.02973	1.06e-07	0.0206268	0.083466	0.804809	0.0115153	40.0508
ebi-a-GCST90001672	CD39+ CD8+ T cell Absolute Count	finngen_R10_L12_VITILIGO	Vitiligo	rs12220844	A	G	0.0751	0.2735	0.04864	2.02e-08	0.0199801	0.150419	0.894328	0.010111	35.1166
ebi-a-GCST90001672	CD39+ CD8+ T cell Absolute Count	finngen_R10_L12_VITILIGO	Vitiligo	rs116888462	T	G	0.0067	0.9699	0.1597	1.38e-09	0.0170205	0.384925	0.964731	0.0102247	35.154
ebi-a-GCST90001672	CD39+ CD8+ T cell Absolute Count	finngen_R10_L12_VITILIGO	Vitiligo	rs7080472	T	G	0.4979	-0.1527	0.02648	8.77e-09	0.0134504	0.0887427	0.879529	0.00777747	26.6742
ebi-a-GCST90001672	CD39+ CD8+ T cell Absolute Count	finngen_R10_L12_VITILIGO	Vitiligo	rs1925636	T	C	0.6348	0.1393	0.02667	1.85e-07	0.0134023	0.0832684	0.872131	0.00869536	29.8762
ebi-a-GCST90001672	CD39+ CD8+ T cell Absolute Count	finngen_R10_L12_VITILIGO	Vitiligo	rs10509739	T	C	0.0885	0.3004	0.04534	4.01e-11	0.0128474	0.128701	0.920485	0.00819336	28.1371
ebi-a-GCST90001672	CD39+ CD8+ T cell Absolute Count	finngen_R10_L12_VITILIGO	Vitiligo	rs11599403	C	T	0.1224	0.3934	0.03846	3.25e-24	0.0109553	0.133931	0.934807	0.0230606	80.3276
ebi-a-GCST90001672	CD39+ CD8+ T cell Absolute Count	finngen_R10_L12_VITILIGO	Vitiligo	rs4919153	C	T	0.7547	0.1564	0.02975	1.55e-07	0.00677757	0.0881407	0.938707	0.00875478	30.0557
ebi-a-GCST90001672	CD39+ CD8+ T cell Absolute Count	finngen_R10_L12_VITILIGO	Vitiligo	rs17415112	A	G	0.1639	-0.1941	0.03449	1.96e-08	0.00517847	0.121277	0.965941	0.00903462	31.0525
ebi-a-GCST90001672	CD39+ CD8+ T cell Absolute Count	finngen_R10_L12_VITILIGO	Vitiligo	rs56046082	G	A	0.0428	-0.3697	0.06355	6.5e-09	0.00481808	0.163021	0.976422	0.00739387	25.6095
ebi-a-GCST90001672	CD39+ CD8+ T cell Absolute Count	finngen_R10_L12_VITILIGO	Vitiligo	rs139126232	A	G	0.0183	0.547	0.09652	1.57e-08	-0.000210481	0.156523	0.998927	0.0115289	40.0987
ebi-a-GCST90001672	CD39+ CD8+ T cell Absolute Count	finngen_R10_L12_VITILIGO	Vitiligo	rs4919356	C	A	0.7399	-0.1459	0.0295	7.97e-07	-0.00205573	0.0845791	0.980609	0.00717968	24.8623
ebi-a-GCST90001672	CD39+ CD8+ T cell Absolute Count	finngen_R10_L12_VITILIGO	Vitiligo	rs701804	G	C	0.0364	0.4164	0.06931	2.09e-09	-0.00729848	0.184629	0.968467	0.0101242	34.8049
ebi-a-GCST90001672	CD39+ CD8+ T cell Absolute Count	finngen_R10_L12_VITILIGO	Vitiligo	rs78095396	C	T	0.1209	-0.2313	0.04008	8.56e-09	-0.00912988	0.147807	0.950747	0.00951204	32.9876
ebi-a-GCST90001672	CD39+ CD8+ T cell Absolute Count	finngen_R10_L12_VITILIGO	Vitiligo	rs10786211	T	C	0.2638	-0.1643	0.02926	2.13e-08	-0.00959521	0.0884466	0.91361	0.00917234	31.5302
ebi-a-GCST90001672	CD39+ CD8+ T cell Absolute Count	finngen_R10_L12_VITILIGO	Vitiligo	rs72821977	G	A	0.06	-0.5005	0.05408	3.71e-20	-0.0117128	0.378483	0.975312	0.0209934	73.7231
ebi-a-GCST90001672	CD39+ CD8+ T cell Absolute Count	finngen_R10_L12_VITILIGO	Vitiligo	rs10882701	C	A	0.5139	-0.3048	0.02561	5.04e-32	-0.0146217	0.0848399	0.863166	0.0576978	208.368
ebi-a-GCST90001672	CD39+ CD8+ T cell Absolute Count	finngen_R10_L12_VITILIGO	Vitiligo	rs3827862	T	C	0.597	-0.2199	0.0268	3.18e-16	-0.0157938	0.0863473	0.854869	0.0070523	24.3967
ebi-a-GCST90001672	CD39+ CD8+ T cell Absolute Count	finngen_R10_L12_VITILIGO	Vitiligo	rs79025152	T	C	0.0543	-0.3391	0.05859	7.74e-09	-0.0221166	0.259844	0.93217	0.00623642	21.3557
ebi-a-GCST90001672	CD39+ CD8+ T cell Absolute Count	finngen_R10_L12_VITILIGO	Vitiligo	rs57933561	A	G	0.2295	0.1867	0.0312	2.39e-09	-0.0228533	0.101291	0.821496	0.0079203	27.4474
ebi-a-GCST90001672	CD39+ CD8+ T cell Absolute Count	finngen_R10_L12_VITILIGO	Vitiligo	rs7088458	C	T	0.4221	-0.1651	0.02608	2.75e-10	-0.0246728	0.0834681	0.76754	0.0131384	45.7311
ebi-a-GCST90001672	CD39+ CD8+ T cell Absolute Count	finngen_R10_L12_VITILIGO	Vitiligo	rs10786112	T	A	0.6715	-0.1643	0.02762	3e-09	-0.0274109	0.0890833	0.75831	0.00716552	24.5819
ebi-a-GCST90001672	CD39+ CD8+ T cell Absolute Count	finngen_R10_L12_VITILIGO	Vitiligo	rs10882762	G	A	0.6398	0.1482	0.02681	3.46e-08	-0.0289334	0.0850739	0.733784	0.0128323	44.6909
ebi-a-GCST90001672	CD39+ CD8+ T cell Absolute Count	finngen_R10_L12_VITILIGO	Vitiligo	rs111954194	A	G	0.0094	-0.7593	0.136	2.54e-08	-0.030132	0.18001	0.867063	0.00921431	31.9734
ebi-a-GCST90001672	CD39+ CD8+ T cell Absolute Count	finngen_R10_L12_VITILIGO	Vitiligo	rs35126593	A	G	0.1824	-0.1747	0.03541	8.46e-07	-0.0336098	0.108101	0.755866	0.00709572	24.3408
ebi-a-GCST90001672	CD39+ CD8+ T cell Absolute Count	finngen_R10_L12_VITILIGO	Vitiligo	rs77346846	A	G	0.1307	-0.2684	0.03953	1.32e-11	-0.0395106	0.410034	0.923235	0.0073333	25.376
ebi-a-GCST90001672	CD39+ CD8+ T cell Absolute Count	finngen_R10_L12_VITILIGO	Vitiligo	rs10786281	C	T	0.657	0.258	0.02707	2.89e-21	-0.0396105	0.0988385	0.688597	0.0259769	90.837
ebi-a-GCST90001672	CD39+ CD8+ T cell Absolute Count	finngen_R10_L12_VITILIGO	Vitiligo	rs7478275	C	G	0.0852	0.448	0.04593	3.41e-22	-0.0398361	0.20616	0.846779	0.0336471	118.488
ebi-a-GCST90001672	CD39+ CD8+ T cell Absolute Count	finngen_R10_L12_VITILIGO	Vitiligo	rs12254498	T	C	0.0741	0.2386	0.04922	1.31e-06	-0.0438762	0.166688	0.792379	0.00695569	24.0811
ebi-a-GCST90001672	CD39+ CD8+ T cell Absolute Count	finngen_R10_L12_VITILIGO	Vitiligo	rs7677831	G	A	0.0977	0.2206	0.04304	3.16e-07	-0.0454959	0.13454	0.735245	0.00790603	27.3975
ebi-a-GCST90001672	CD39+ CD8+ T cell Absolute Count	finngen_R10_L12_VITILIGO	Vitiligo	rs920333	T	G	0.7179	-0.1414	0.02854	7.57e-07	-0.0457113	0.0936696	0.625546	0.00892384	30.6413
ebi-a-GCST90001672	CD39+ CD8+ T cell Absolute Count	finngen_R10_L12_VITILIGO	Vitiligo	rs10748672	T	C	0.7352	0.302	0.029	5.07e-25	-0.0530912	0.0976208	0.586543	0.00959067	32.9531
ebi-a-GCST90001672	CD39+ CD8+ T cell Absolute Count	finngen_R10_L12_VITILIGO	Vitiligo	rs1573050	A	G	0.5739	-0.1369	0.0268	3.42e-07	-0.0538047	0.0924959	0.56077	0.00846966	29.0941
ebi-a-GCST90001672	CD39+ CD8+ T cell Absolute Count	finngen_R10_L12_VITILIGO	Vitiligo	rs4917690	A	C	0.4919	0.1199	0.02582	3.55e-06	-0.0549993	0.0833172	0.509177	0.0062913	21.5638
ebi-a-GCST90001672	CD39+ CD8+ T cell Absolute Count	finngen_R10_L12_VITILIGO	Vitiligo	rs35360884	T	C	0.0355	-0.4495	0.06809	4.68e-11	-0.0554414	0.131624	0.673601	0.00746723	25.6022
ebi-a-GCST90001672	CD39+ CD8+ T cell Absolute Count	finngen_R10_L12_VITILIGO	Vitiligo	rs12359848	T	C	0.4215	0.146	0.02612	2.46e-08	-0.059332	0.0852277	0.48633	0.00891265	30.9172
ebi-a-GCST90001672	CD39+ CD8+ T cell Absolute Count	finngen_R10_L12_VITILIGO	Vitiligo	rs72812617	T	G	0.072	-0.2571	0.05217	8.71e-07	-0.0705738	0.132617	0.594612	0.00671063	23.227
ebi-a-GCST90001672	CD39+ CD8+ T cell Absolute Count	finngen_R10_L12_VITILIGO	Vitiligo	rs78573405	C	T	0.0336	0.4547	0.07291	5.05e-10	-0.075663	0.215938	0.726044	0.0171043	59.2189
ebi-a-GCST90001672	CD39+ CD8+ T cell Absolute Count	finngen_R10_L12_VITILIGO	Vitiligo	rs525807	T	G	0.5801	-0.2943	0.02583	1.52e-29	-0.0758842	0.432552	0.860739	0.0398066	142.529
ebi-a-GCST90001672	CD39+ CD8+ T cell Absolute Count	finngen_R10_L12_VITILIGO	Vitiligo	rs11596416	G	C	0.1931	-0.1963	0.03371	6.27e-09	-0.0794981	0.190537	0.676508	0.00832353	28.8565
ebi-a-GCST90001672	CD39+ CD8+ T cell Absolute Count	finngen_R10_L12_VITILIGO	Vitiligo	rs146155044	T	C	0.0594	-0.6236	0.05406	3.16e-30	-0.0811708	0.582445	0.889164	0.017989	62.3379
ebi-a-GCST90001672	CD39+ CD8+ T cell Absolute Count	finngen_R10_L12_VITILIGO	Vitiligo	rs66527842	A	C	0.1863	-0.1662	0.03462	1.64e-06	-0.0834353	0.111406	0.453899	0.00703123	24.1179
ebi-a-GCST90001672	CD39+ CD8+ T cell Absolute Count	finngen_R10_L12_VITILIGO	Vitiligo	rs113326219	C	T	0.0304	0.3802	0.07403	2.97e-07	-0.0851511	0.167191	0.610538	0.00838953	29.0872
ebi-a-GCST90001672	CD39+ CD8+ T cell Absolute Count	finngen_R10_L12_VITILIGO	Vitiligo	rs10881596	C	T	0.7513	-0.1598	0.03003	1.1e-07	-0.0887767	0.0843605	0.29264	0.00767001	26.5733
ebi-a-GCST90001672	CD39+ CD8+ T cell Absolute Count	finngen_R10_L12_VITILIGO	Vitiligo	rs750587	G	A	0.8141	-0.1551	0.03264	2.1e-06	-0.0912578	0.140529	0.516087	0.00658581	22.58
ebi-a-GCST90001672	CD39+ CD8+ T cell Absolute Count	finngen_R10_L12_VITILIGO	Vitiligo	rs56259239	C	A	0.1765	0.2423	0.03564	1.23e-11	-0.0917708	0.146647	0.531449	0.0110138	37.8975
ebi-a-GCST90001672	CD39+ CD8+ T cell Absolute Count	finngen_R10_L12_VITILIGO	Vitiligo	rs1002938	T	A	0.0776	-0.2498	0.04949	4.74e-07	-0.09425	0.216807	0.663768	0.00889674	30.8616
ebi-a-GCST90001672	CD39+ CD8+ T cell Absolute Count	finngen_R10_L12_VITILIGO	Vitiligo	rs2631687	A	C	0.0731	0.2538	0.05064	5.69e-07	-0.0942645	0.339729	0.781419	0.00915684	31.4487
ebi-a-GCST90001672	CD39+ CD8+ T cell Absolute Count	finngen_R10_L12_VITILIGO	Vitiligo	rs4917692	G	A	0.3803	0.1549	0.02661	6.38e-09	-0.100796	0.0878411	0.251185	0.00985075	33.8854
ebi-a-GCST90001672	CD39+ CD8+ T cell Absolute Count	finngen_R10_L12_VITILIGO	Vitiligo	rs41310284	A	C	0.1592	-0.1862	0.03543	1.58e-07	-0.110972	0.149223	0.457078	0.00935467	32.4367
ebi-a-GCST90001672	CD39+ CD8+ T cell Absolute Count	finngen_R10_L12_VITILIGO	Vitiligo	rs4918998	G	A	0.3806	-0.3832	0.02592	5.43e-48	-0.112805	0.094469	0.23244	0.0358484	127.718
ebi-a-GCST90001672	CD39+ CD8+ T cell Absolute Count	finngen_R10_L12_VITILIGO	Vitiligo	rs140938703	A	G	0.0452	0.3358	0.06294	1.01e-07	-0.120043	0.197674	0.543667	0.0102568	35.2655
ebi-a-GCST90001672	CD39+ CD8+ T cell Absolute Count	finngen_R10_L12_VITILIGO	Vitiligo	rs1617402	G	A	0.6787	-0.1507	0.02759	5.03e-08	-0.120674	0.103861	0.245287	0.0101895	35.3922
ebi-a-GCST90001672	CD39+ CD8+ T cell Absolute Count	finngen_R10_L12_VITILIGO	Vitiligo	rs59838893	G	C	0.2261	-0.2421	0.0311	9.23e-15	-0.123041	0.124783	0.324114	0.0136808	47.6869
ebi-a-GCST90001672	CD39+ CD8+ T cell Absolute Count	finngen_R10_L12_VITILIGO	Vitiligo	rs142762435	C	G	0.0706	-0.2788	0.05021	3.04e-08	-0.123569	0.303691	0.68409	0.00837746	28.7494
ebi-a-GCST90001672	CD39+ CD8+ T cell Absolute Count	finngen_R10_L12_VITILIGO	Vitiligo	rs80018342	T	C	0.1631	-0.2506	0.03485	7.86e-13	-0.126313	0.221813	0.569046	0.0132983	46.3356
ebi-a-GCST90001672	CD39+ CD8+ T cell Absolute Count	finngen_R10_L12_VITILIGO	Vitiligo	rs2038563	G	A	0.1763	-0.1708	0.03517	1.25e-06	-0.129119	0.263905	0.624656	0.00784067	27.1693
ebi-a-GCST90001672	CD39+ CD8+ T cell Absolute Count	finngen_R10_L12_VITILIGO	Vitiligo	rs61856986	A	G	0.2145	0.3567	0.03165	5.95e-29	-0.132465	0.16555	0.423623	0.0118463	40.7961
ebi-a-GCST90001672	CD39+ CD8+ T cell Absolute Count	finngen_R10_L12_VITILIGO	Vitiligo	rs688972	C	T	0.0949	0.2047	0.04303	2.05e-06	-0.134477	0.108976	0.2172	0.0153951	53.2087
ebi-a-GCST90001672	CD39+ CD8+ T cell Absolute Count	finngen_R10_L12_VITILIGO	Vitiligo	rs34364288	T	C	0.0481	0.3043	0.05872	2.33e-07	-0.137169	0.155711	0.378362	0.0106445	36.9895
ebi-a-GCST90001672	CD39+ CD8+ T cell Absolute Count	finngen_R10_L12_VITILIGO	Vitiligo	rs150985132	T	C	0.0173	0.5316	0.09963	1.01e-07	-0.140919	0.299893	0.638428	0.00956614	33.2061
ebi-a-GCST90001672	CD39+ CD8+ T cell Absolute Count	finngen_R10_L12_VITILIGO	Vitiligo	rs143977651	A	G	0.0437	0.406	0.06272	1.09e-10	-0.141559	0.143608	0.324265	0.012153	41.9025
ebi-a-GCST90001672	CD39+ CD8+ T cell Absolute Count	finngen_R10_L12_VITILIGO	Vitiligo	rs76689584	G	T	0.0481	-0.3041	0.06025	4.72e-07	-0.14274	0.220146	0.516734	0.00817092	28.2983
ebi-a-GCST90001672	CD39+ CD8+ T cell Absolute Count	finngen_R10_L12_VITILIGO	Vitiligo	rs11812465	C	T	0.3432	-0.1366	0.02784	9.64e-07	-0.142743	0.0889884	0.108699	0.00947405	32.8833
ebi-a-GCST90001672	CD39+ CD8+ T cell Absolute Count	finngen_R10_L12_VITILIGO	Vitiligo	rs57194010	T	G	0.1266	0.3211	0.03769	2.34e-17	-0.14511	0.108251	0.180082	0.0189062	66.252
ebi-a-GCST90001672	CD39+ CD8+ T cell Absolute Count	finngen_R10_L12_VITILIGO	Vitiligo	rs10786078	A	G	0.6072	-0.161	0.02703	2.85e-09	-0.152309	0.0858822	0.0761518	0.0101251	35.1661
ebi-a-GCST90001672	CD39+ CD8+ T cell Absolute Count	finngen_R10_L12_VITILIGO	Vitiligo	rs1336459	T	A	0.0276	-0.3902	0.07968	1.02e-06	-0.153372	0.222609	0.490841	0.00704975	24.4091
ebi-a-GCST90001672	CD39+ CD8+ T cell Absolute Count	finngen_R10_L12_VITILIGO	Vitiligo	rs74805311	T	C	0.0245	0.4684	0.08375	2.4e-08	-0.153672	0.362578	0.671689	0.00740527	25.3881
ebi-a-GCST90001672	CD39+ CD8+ T cell Absolute Count	finngen_R10_L12_VITILIGO	Vitiligo	rs10882282	C	G	0.1633	0.2156	0.035	8.14e-10	-0.155299	0.118784	0.191073	0.00770484	26.4464
ebi-a-GCST90001672	CD39+ CD8+ T cell Absolute Count	finngen_R10_L12_VITILIGO	Vitiligo	rs577834	T	C	0.2733	-0.1369	0.02969	4.14e-06	-0.159654	0.104934	0.128143	0.00620354	21.2611
ebi-a-GCST90001672	CD39+ CD8+ T cell Absolute Count	finngen_R10_L12_VITILIGO	Vitiligo	rs117957417	A	G	0.0248	0.9199	0.08171	6.79e-29	-0.159869	0.416211	0.7009	0.036642	130.767
ebi-a-GCST90001672	CD39+ CD8+ T cell Absolute Count	finngen_R10_L12_VITILIGO	Vitiligo	rs78679271	G	T	0.1225	-0.5177	0.03868	7.61e-40	-0.163726	0.241991	0.498674	0.0309384	108.645
ebi-a-GCST90001672	CD39+ CD8+ T cell Absolute Count	finngen_R10_L12_VITILIGO	Vitiligo	rs142393920	T	C	0.037	0.5238	0.06604	2.93e-15	-0.169251	0.2496	0.497715	0.0215501	75.7209
ebi-a-GCST90001672	CD39+ CD8+ T cell Absolute Count	finngen_R10_L12_VITILIGO	Vitiligo	rs35748815	G	A	0.029	-0.5128	0.0789	9.25e-11	-0.179985	0.292425	0.53823	0.00764577	26.4656
ebi-a-GCST90001672	CD39+ CD8+ T cell Absolute Count	finngen_R10_L12_VITILIGO	Vitiligo	rs12245404	A	G	0.0136	0.5412	0.1158	3.09e-06	-0.192017	0.288988	0.506404	0.00625102	21.406
ebi-a-GCST90001672	CD39+ CD8+ T cell Absolute Count	finngen_R10_L12_VITILIGO	Vitiligo	rs76583806	T	C	0.0349	0.3494	0.06903	4.38e-07	-0.195356	0.422276	0.643633	0.00681766	23.6
ebi-a-GCST90001672	CD39+ CD8+ T cell Absolute Count	finngen_R10_L12_VITILIGO	Vitiligo	rs880518	C	T	0.0506	0.7889	0.06097	2.02e-37	-0.207598	0.340005	0.541481	0.0430735	154.753
ebi-a-GCST90001672	CD39+ CD8+ T cell Absolute Count	finngen_R10_L12_VITILIGO	Vitiligo	rs4638247	A	G	0.7883	-0.1846	0.03174	6.61e-09	-0.212878	0.0937694	0.0231942	0.00834008	28.9144
ebi-a-GCST90001672	CD39+ CD8+ T cell Absolute Count	finngen_R10_L12_VITILIGO	Vitiligo	rs72824582	T	A	0.0558	0.4208	0.05691	1.79e-13	-0.235692	0.334669	0.481275	0.0139216	48.5382
ebi-a-GCST90001672	CD39+ CD8+ T cell Absolute Count	finngen_R10_L12_VITILIGO	Vitiligo	rs57091493	A	T	0.017	0.4822	0.1012	1.96e-06	-0.239727	0.336506	0.476216	0.00765029	26.2346
ebi-a-GCST90001672	CD39+ CD8+ T cell Absolute Count	finngen_R10_L12_VITILIGO	Vitiligo	rs7085059	C	G	0.973	-1.1	0.08011	8.62e-42	-0.268676	0.197552	0.17382	0.0524527	188.544
ebi-a-GCST90001672	CD39+ CD8+ T cell Absolute Count	finngen_R10_L12_VITILIGO	Vitiligo	rs113594239	T	C	0.0387	0.7793	0.0673	1.92e-30	-0.271227	0.856873	0.751599	0.0418272	148.552
ebi-a-GCST90001672	CD39+ CD8+ T cell Absolute Count	finngen_R10_L12_VITILIGO	Vitiligo	rs7916771	T	C	0.0261	-0.3965	0.079	5.46e-07	-0.307848	0.312316	0.324284	0.00782792	27.1011
ebi-a-GCST90001672	CD39+ CD8+ T cell Absolute Count	finngen_R10_L12_VITILIGO	Vitiligo	rs61886343	A	G	0.0393	0.3812	0.06797	2.21e-08	-0.335888	0.203286	0.0984736	0.0100803	35.009
ebi-a-GCST90001672	CD39+ CD8+ T cell Absolute Count	finngen_R10_L12_VITILIGO	Vitiligo	rs71480887	C	G	0.0452	0.8574	0.0621	3.16e-42	-0.337507	0.596254	0.571362	0.00916799	31.7834
ebi-a-GCST90001672	CD39+ CD8+ T cell Absolute Count	finngen_R10_L12_VITILIGO	Vitiligo	rs111614359	T	G	0.0437	-0.3007	0.06342	2.2e-06	-0.340751	0.178153	0.0557892	0.00669254	23.164
ebi-a-GCST90001672	CD39+ CD8+ T cell Absolute Count	finngen_R10_L12_VITILIGO	Vitiligo	rs146265359	C	T	0.0748	0.277	0.0485	1.21e-08	-0.345683	0.30998	0.264774	0.0109594	37.7081
ebi-a-GCST90001672	CD39+ CD8+ T cell Absolute Count	finngen_R10_L12_VITILIGO	Vitiligo	rs80320234	C	G	0.0249	0.366	0.07984	4.71e-06	-0.349898	0.262866	0.18316	0.00688846	23.604
ebi-a-GCST90001672	CD39+ CD8+ T cell Absolute Count	finngen_R10_L12_VITILIGO	Vitiligo	rs61868672	A	G	0.0694	-0.4415	0.0515	1.52e-17	-0.376025	0.268674	0.161646	0.0122328	42.5399
ebi-a-GCST90001672	CD39+ CD8+ T cell Absolute Count	finngen_R10_L12_VITILIGO	Vitiligo	rs75042907	C	T	0.0179	0.6168	0.09594	1.46e-10	-0.376098	0.218728	0.0855283	0.00872736	30.2688
ebi-a-GCST90001672	CD39+ CD8+ T cell Absolute Count	finngen_R10_L12_VITILIGO	Vitiligo	rs72820690	A	C	0.1458	-0.2326	0.03726	4.85e-10	-0.379278	0.17691	0.0320406	0.0101063	34.7427
ebi-a-GCST90001672	CD39+ CD8+ T cell Absolute Count	finngen_R10_L12_VITILIGO	Vitiligo	rs74371703	G	A	0.0195	0.5295	0.09764	6.25e-08	-0.388824	0.460534	0.398508	0.00891815	30.9365
ebi-a-GCST90001672	CD39+ CD8+ T cell Absolute Count	finngen_R10_L12_VITILIGO	Vitiligo	rs140079267	G	T	0.0226	-0.4226	0.08976	2.59e-06	-0.392054	0.812187	0.629299	0.00731305	25.3275
ebi-a-GCST90001672	CD39+ CD8+ T cell Absolute Count	finngen_R10_L12_VITILIGO	Vitiligo	rs146426185	C	A	0.064	-0.2939	0.05387	5.24e-08	-0.392534	0.316561	0.214977	0.0112643	39.1336
ebi-a-GCST90001672	CD39+ CD8+ T cell Absolute Count	finngen_R10_L12_VITILIGO	Vitiligo	rs72824540	T	C	0.0282	-0.3793	0.07912	1.71e-06	-0.395009	0.405645	0.330166	0.00670236	22.9823
ebi-a-GCST90001672	CD39+ CD8+ T cell Absolute Count	finngen_R10_L12_VITILIGO	Vitiligo	rs145977486	A	G	0.0354	0.3973	0.07032	1.73e-08	-0.416941	0.390547	0.285708	0.00836169	28.9646
ebi-a-GCST90001672	CD39+ CD8+ T cell Absolute Count	finngen_R10_L12_VITILIGO	Vitiligo	rs72826245	T	C	0.0204	0.4798	0.09405	3.56e-07	-0.438898	1.02118	0.667346	0.00713264	24.4467
ebi-a-GCST90001672	CD39+ CD8+ T cell Absolute Count	finngen_R10_L12_VITILIGO	Vitiligo	rs72813659	A	C	0.0431	-0.6736	0.06355	7.53e-26	-0.447988	0.436715	0.30498	0.0164172	56.8001
ebi-a-GCST90001672	CD39+ CD8+ T cell Absolute Count	finngen_R10_L12_VITILIGO	Vitiligo	rs141535732	C	T	0.0964	-0.2697	0.04435	1.33e-09	-0.454761	0.312845	0.146049	0.00822496	28.487
ebi-a-GCST90001672	CD39+ CD8+ T cell Absolute Count	finngen_R10_L12_VITILIGO	Vitiligo	rs74453195	T	G	0.0602	-0.5276	0.05437	5.62e-22	-0.45658	0.535504	0.393872	0.0145745	50.3306
ebi-a-GCST90001672	CD39+ CD8+ T cell Absolute Count	finngen_R10_L12_VITILIGO	Vitiligo	rs75815020	C	G	0.018	-0.4405	0.09573	4.36e-06	-0.493753	0.418021	0.237536	0.00676717	23.424
ebi-a-GCST90001672	CD39+ CD8+ T cell Absolute Count	finngen_R10_L12_VITILIGO	Vitiligo	rs117200502	T	C	0.1116	0.3592	0.04133	5.51e-18	-0.511102	0.293746	0.0818691	0.0144396	49.858
ebi-a-GCST90001672	CD39+ CD8+ T cell Absolute Count	finngen_R10_L12_VITILIGO	Vitiligo	rs146940094	T	G	0.0007	2.067	0.4485	4.21e-06	-0.517216	0.317521	0.103331	0.00619743	21.2401
ebi-a-GCST90001672	CD39+ CD8+ T cell Absolute Count	finngen_R10_L12_VITILIGO	Vitiligo	rs77195353	A	G	0.0502	0.2816	0.05939	2.21e-06	-0.525649	0.499294	0.292439	0.00735259	25.4654
ebi-a-GCST90001672	CD39+ CD8+ T cell Absolute Count	finngen_R10_L12_VITILIGO	Vitiligo	rs79049066	C	T	0.0515	-0.5003	0.05803	1e-17	-0.533289	0.705754	0.449871	0.0108667	37.3855
ebi-a-GCST90001672	CD39+ CD8+ T cell Absolute Count	finngen_R10_L12_VITILIGO	Vitiligo	rs1341157	C	A	0.9668	-0.3334	0.07233	4.19e-06	-0.576399	0.291308	0.0478542	0.00879798	30.2053
ebi-a-GCST90001672	CD39+ CD8+ T cell Absolute Count	finngen_R10_L12_VITILIGO	Vitiligo	rs180782527	T	C	0.049	0.2743	0.05922	3.74e-06	-0.596147	0.475017	0.209478	0.00645062	22.3212
ebi-a-GCST90001672	CD39+ CD8+ T cell Absolute Count	finngen_R10_L12_VITILIGO	Vitiligo	rs139933525	A	C	0.0041	1.054	0.1926	4.72e-08	-0.714521	0.589691	0.225632	0.00912666	31.6665
ebi-a-GCST90001672	CD39+ CD8+ T cell Absolute Count	finngen_R10_L12_VITILIGO	Vitiligo	rs139887108	T	G	0.0173	0.4724	0.09843	1.66e-06	-1.01174	0.831964	0.22395	0.00671727	23.0338
ebi-a-GCST90001672	CD39+ CD8+ T cell Absolute Count	finngen_R10_L12_VITILIGO	Vitiligo	rs148204663	A	G	0.0335	-0.4007	0.07037	1.35e-08	-1.04103	0.785176	0.184888	0.00942984	32.4238
ebi-a-GCST90001672	CD39+ CD8+ T cell Absolute Count	finngen_R10_L12_VITILIGO	Vitiligo	rs142835941	C	T	0.012	0.6325	0.122	2.29e-07	-1.04909	2.84031	0.711862	0.00744274	25.78
ebi-a-GCST90001672	CD39+ CD8+ T cell Absolute Count	finngen_R10_L12_VITILIGO	Vitiligo	rs150293382	T	A	0.0499	0.3919	0.05957	5.46e-11	-1.17209	1.05222	0.265316	0.012547	43.6847
ebi-a-GCST90001672	CD39+ CD8+ T cell Absolute Count	finngen_R10_L12_VITILIGO	Vitiligo	rs145363903	T	C	0.0116	0.5519	0.1176	2.8e-06	-1.19807	1.14084	0.293643	0.00700142	24.2406
ebi-a-GCST90001701	BAFF-R on CD20- CD38- B cell	finngen_R10_L12_VITILIGO	Vitiligo	rs76198486	A	G	0.0238	-0.5017	0.08072	5.7e-10	0.800901	0.28703	0.00526587	0.0106459	38.6301
ebi-a-GCST90001701	BAFF-R on CD20- CD38- B cell	finngen_R10_L12_VITILIGO	Vitiligo	rs191405504	T	A	0.0533	-0.2722	0.0569	1.79e-06	0.702618	0.379962	0.0644318	0.00633429	22.885
ebi-a-GCST90001701	BAFF-R on CD20- CD38- B cell	finngen_R10_L12_VITILIGO	Vitiligo	rs185749756	G	A	0.0081	-0.6404	0.1342	1.89e-06	0.462391	0.288081	0.108478	0.00630314	22.7718
ebi-a-GCST90001701	BAFF-R on CD20- CD38- B cell	finngen_R10_L12_VITILIGO	Vitiligo	rs117783732	G	T	0.0084	-0.6863	0.1343	3.41e-07	0.309915	0.218138	0.155395	0.00722161	26.1142
ebi-a-GCST90001701	BAFF-R on CD20- CD38- B cell	finngen_R10_L12_VITILIGO	Vitiligo	rs74538360	A	G	0.2081	0.1395	0.03041	4.65e-06	0.263285	0.171024	0.123692	0.00582751	21.0434
ebi-a-GCST90001701	BAFF-R on CD20- CD38- B cell	finngen_R10_L12_VITILIGO	Vitiligo	rs12630507	A	G	0.0068	-0.699	0.147	2.07e-06	0.227159	0.203818	0.265057	0.00625891	22.611
ebi-a-GCST90001701	BAFF-R on CD20- CD38- B cell	finngen_R10_L12_VITILIGO	Vitiligo	rs146514405	T	C	0.0214	-0.4829	0.08492	1.4e-08	0.185136	0.262743	0.48104	0.008927	32.3366
ebi-a-GCST90001701	BAFF-R on CD20- CD38- B cell	finngen_R10_L12_VITILIGO	Vitiligo	rs73165129	T	C	0.0987	-0.5191	0.04044	6.75e-37	0.170676	0.146951	0.245459	0.043883	164.771
ebi-a-GCST90001701	BAFF-R on CD20- CD38- B cell	finngen_R10_L12_VITILIGO	Vitiligo	rs12311737	G	C	0.1807	0.1489	0.03198	3.34e-06	0.163994	0.14956	0.272856	0.00600238	21.6787
ebi-a-GCST90001701	BAFF-R on CD20- CD38- B cell	finngen_R10_L12_VITILIGO	Vitiligo	rs76120255	A	C	0.0274	-0.5589	0.07486	1.04e-13	0.0740832	0.31614	0.814724	0.0152891	55.7402
ebi-a-GCST90001701	BAFF-R on CD20- CD38- B cell	finngen_R10_L12_VITILIGO	Vitiligo	rs6002503	G	A	0.3595	-0.1313	0.02597	4.49e-07	0.0609253	0.0860477	0.47892	0.00706984	25.5615
ebi-a-GCST90001701	BAFF-R on CD20- CD38- B cell	finngen_R10_L12_VITILIGO	Vitiligo	rs28722907	A	G	0.1222	-0.181	0.03737	1.32e-06	0.0240054	0.122318	0.844411	0.00649214	23.4591
ebi-a-GCST90001701	BAFF-R on CD20- CD38- B cell	finngen_R10_L12_VITILIGO	Vitiligo	rs134867	C	T	0.5855	0.1175	0.02498	2.64e-06	0.0221786	0.0830337	0.789389	0.00612531	22.1254
ebi-a-GCST90001701	BAFF-R on CD20- CD38- B cell	finngen_R10_L12_VITILIGO	Vitiligo	rs6002560	C	T	0.3711	0.1504	0.02539	3.48e-09	-0.0174846	0.0919585	0.849203	0.00967947	35.0889
ebi-a-GCST90001701	BAFF-R on CD20- CD38- B cell	finngen_R10_L12_VITILIGO	Vitiligo	rs35744279	T	A	0.0585	0.2764	0.05361	2.67e-07	-0.054314	0.109051	0.618443	0.00734998	26.5818
ebi-a-GCST90001701	BAFF-R on CD20- CD38- B cell	finngen_R10_L12_VITILIGO	Vitiligo	rs7292894	T	C	0.0546	-0.3565	0.05453	7.11e-11	-0.0651091	0.262325	0.80398	0.0117656	42.7413
ebi-a-GCST90001701	BAFF-R on CD20- CD38- B cell	finngen_R10_L12_VITILIGO	Vitiligo	rs118017929	G	C	0.0838	-0.4706	0.04411	3.51e-26	-0.0835451	0.277351	0.763243	0.0307312	113.823
ebi-a-GCST90001701	BAFF-R on CD20- CD38- B cell	finngen_R10_L12_VITILIGO	Vitiligo	rs149806587	G	A	0.0528	-0.2589	0.05608	4.03e-06	-0.0876033	0.555031	0.874587	0.00590178	21.3132
ebi-a-GCST90001701	BAFF-R on CD20- CD38- B cell	finngen_R10_L12_VITILIGO	Vitiligo	rs111993863	A	G	0.0366	-0.3345	0.06656	5.25e-07	-0.0938535	0.394002	0.811722	0.00698597	25.2561
ebi-a-GCST90001701	BAFF-R on CD20- CD38- B cell	finngen_R10_L12_VITILIGO	Vitiligo	rs4406935	A	C	0.8899	0.1796	0.03917	4.68e-06	-0.129802	0.0999948	0.194256	0.00582204	21.0235
ebi-a-GCST90001744	CD20 on CD20- CD38- B cell	finngen_R10_L12_VITILIGO	Vitiligo	rs6930288	T	A	0.1938	-0.1506	0.03245	3.59e-06	0.386358	0.112618	0.000602046	0.00594084	21.5388
ebi-a-GCST90001744	CD20 on CD20- CD38- B cell	finngen_R10_L12_VITILIGO	Vitiligo	rs1318389	C	A	0.9664	0.3135	0.06855	4.94e-06	0.311285	0.42088	0.45954	0.00576982	20.9151
ebi-a-GCST90001744	CD20 on CD20- CD38- B cell	finngen_R10_L12_VITILIGO	Vitiligo	rs116559476	A	G	0.004	-0.8919	0.1879	2.14e-06	0.285966	0.154155	0.0635872	0.0062128	22.5309
ebi-a-GCST90001744	CD20 on CD20- CD38- B cell	finngen_R10_L12_VITILIGO	Vitiligo	rs1383265	C	T	0.3353	-0.1259	0.02671	2.53e-06	0.230162	0.0975316	0.0182814	0.00612703	22.2179
ebi-a-GCST90001744	CD20 on CD20- CD38- B cell	finngen_R10_L12_VITILIGO	Vitiligo	rs41329345	C	T	0.3636	-0.1267	0.02568	8.38e-07	0.12652	0.129575	0.328855	0.00670896	24.3424
ebi-a-GCST90001744	CD20 on CD20- CD38- B cell	finngen_R10_L12_VITILIGO	Vitiligo	rs2861007	T	A	0.5756	-0.1207	0.02452	9.03e-07	0.0655105	0.0831396	0.430722	0.0066785	24.2311
ebi-a-GCST90001744	CD20 on CD20- CD38- B cell	finngen_R10_L12_VITILIGO	Vitiligo	rs10426452	A	G	0.3816	-0.115	0.02506	4.64e-06	-0.0164173	0.102743	0.873046	0.00580923	21.0588
ebi-a-GCST90001744	CD20 on CD20- CD38- B cell	finngen_R10_L12_VITILIGO	Vitiligo	rs73015549	G	C	0.046	0.2735	0.05925	4.04e-06	-0.026328	0.11795	0.82337	0.00587751	21.3078
ebi-a-GCST90001744	CD20 on CD20- CD38- B cell	finngen_R10_L12_VITILIGO	Vitiligo	rs11963727	T	C	0.1998	-0.149	0.03165	2.58e-06	-0.0389053	0.171894	0.820942	0.00611192	22.1628
ebi-a-GCST90001744	CD20 on CD20- CD38- B cell	finngen_R10_L12_VITILIGO	Vitiligo	rs572468	G	C	0.4893	-0.1174	0.02477	2.21e-06	-0.157289	0.0829798	0.0580256	0.00619442	22.4638
ebi-a-GCST90001744	CD20 on CD20- CD38- B cell	finngen_R10_L12_VITILIGO	Vitiligo	rs34280838	C	T	0.1735	-0.1648	0.03318	7.12e-07	-0.161842	0.413184	0.695284	0.00679852	24.6696
ebi-a-GCST90001755	CD20 on IgD- CD38- B cell	finngen_R10_L12_VITILIGO	Vitiligo	rs183569210	A	G	0.0052	-0.8397	0.1773	2.27e-06	0.579756	0.248829	0.0198098	0.00609939	22.4301
ebi-a-GCST90001755	CD20 on IgD- CD38- B cell	finngen_R10_L12_VITILIGO	Vitiligo	rs187188344	G	C	0.0269	0.3695	0.07795	2.22e-06	0.286029	0.380464	0.452179	0.00611009	22.4697
ebi-a-GCST90001755	CD20 on IgD- CD38- B cell	finngen_R10_L12_VITILIGO	Vitiligo	rs849532	G	A	0.9579	0.3227	0.06129	1.49e-07	0.275764	0.19302	0.153096	0.00752748	27.7216
ebi-a-GCST90001755	CD20 on IgD- CD38- B cell	finngen_R10_L12_VITILIGO	Vitiligo	rs2073045	A	G	0.083	-0.2163	0.04655	3.47e-06	0.214842	0.091428	0.0187811	0.00587257	21.591
ebi-a-GCST90001755	CD20 on IgD- CD38- B cell	finngen_R10_L12_VITILIGO	Vitiligo	rs57271503	A	G	0.2129	-0.158	0.03108	3.91e-07	0.19514	0.124184	0.116095	0.00702109	25.8435
ebi-a-GCST90001755	CD20 on IgD- CD38- B cell	finngen_R10_L12_VITILIGO	Vitiligo	rs12211068	T	G	0.1123	0.2106	0.04564	4.1e-06	0.156804	0.218782	0.473551	0.00579182	21.2924
ebi-a-GCST90001755	CD20 on IgD- CD38- B cell	finngen_R10_L12_VITILIGO	Vitiligo	rs154978	T	C	0.503	-0.1301	0.02652	9.66e-07	0.145746	0.0838891	0.0823228	0.00654139	24.0662
ebi-a-GCST90001755	CD20 on IgD- CD38- B cell	finngen_R10_L12_VITILIGO	Vitiligo	rs10501383	T	C	0.0971	-0.255	0.04098	5.41e-10	0.145065	0.176236	0.410436	0.0104827	38.7201
ebi-a-GCST90001755	CD20 on IgD- CD38- B cell	finngen_R10_L12_VITILIGO	Vitiligo	rs28752534	C	T	0.3884	0.1432	0.03041	2.56e-06	0.0881798	0.0855736	0.302797	0.0060303	22.1745
ebi-a-GCST90001755	CD20 on IgD- CD38- B cell	finngen_R10_L12_VITILIGO	Vitiligo	rs112592570	T	C	0.2144	0.1388	0.03025	4.63e-06	0.0861047	0.094049	0.359913	0.00572725	21.0537
ebi-a-GCST90001755	CD20 on IgD- CD38- B cell	finngen_R10_L12_VITILIGO	Vitiligo	rs7608595	C	T	0.6675	0.1231	0.0261	2.47e-06	0.0565787	0.0842341	0.501784	0.0060494	22.2451
ebi-a-GCST90001755	CD20 on IgD- CD38- B cell	finngen_R10_L12_VITILIGO	Vitiligo	rs7179991	G	A	0.0684	-0.2259	0.04792	2.52e-06	0.0512154	0.27851	0.854099	0.00604337	22.2228
ebi-a-GCST90001755	CD20 on IgD- CD38- B cell	finngen_R10_L12_VITILIGO	Vitiligo	rs4802530	G	A	0.3872	0.1427	0.02537	2e-08	0.0359299	0.0862323	0.676924	0.00858176	31.6379
ebi-a-GCST90001755	CD20 on IgD- CD38- B cell	finngen_R10_L12_VITILIGO	Vitiligo	rs179206	T	C	0.0737	-0.2276	0.04734	1.59e-06	0.0275629	0.184469	0.881224	0.00628438	23.1147
ebi-a-GCST90001755	CD20 on IgD- CD38- B cell	finngen_R10_L12_VITILIGO	Vitiligo	rs1838178	G	A	0.4009	0.1167	0.02541	4.52e-06	0.0176999	0.0886396	0.841727	0.00573781	21.0927
ebi-a-GCST90001755	CD20 on IgD- CD38- B cell	finngen_R10_L12_VITILIGO	Vitiligo	rs3123557	T	C	0.5191	-0.1247	0.02465	4.44e-07	-0.00617411	0.0838557	0.941307	0.00695315	25.5917
ebi-a-GCST90001755	CD20 on IgD- CD38- B cell	finngen_R10_L12_VITILIGO	Vitiligo	rs6120395	G	A	0.6518	-0.1201	0.02578	3.29e-06	-0.0533565	0.0839362	0.524985	0.00590285	21.703
ebi-a-GCST90001755	CD20 on IgD- CD38- B cell	finngen_R10_L12_VITILIGO	Vitiligo	rs55809481	C	T	0.2425	-0.2424	0.02879	5.44e-17	-0.0644111	0.0901992	0.475167	0.0190262	70.8895
ebi-a-GCST90001755	CD20 on IgD- CD38- B cell	finngen_R10_L12_VITILIGO	Vitiligo	rs12660382	T	C	0.3149	0.1378	0.02902	2.14e-06	-0.0694831	0.116163	0.549738	0.0061312	22.5478
ebi-a-GCST90001755	CD20 on IgD- CD38- B cell	finngen_R10_L12_VITILIGO	Vitiligo	rs9295901	C	G	0.1311	0.2018	0.04218	1.79e-06	-0.0883046	0.545702	0.871449	0.00622344	22.8891
ebi-a-GCST90001755	CD20 on IgD- CD38- B cell	finngen_R10_L12_VITILIGO	Vitiligo	rs2868177	G	A	0.4193	0.1152	0.02499	4.14e-06	-0.0961351	0.0926558	0.299479	0.00578053	21.2507
ebi-a-GCST90001755	CD20 on IgD- CD38- B cell	finngen_R10_L12_VITILIGO	Vitiligo	rs150980439	G	C	0.0208	0.4032	0.08609	2.92e-06	-0.123996	0.234174	0.596457	0.00596554	21.9349
ebi-a-GCST90001755	CD20 on IgD- CD38- B cell	finngen_R10_L12_VITILIGO	Vitiligo	rs4716010	A	G	0.8194	0.1717	0.03209	9.32e-08	-0.124246	0.108796	0.253449	0.00777187	28.6287
ebi-a-GCST90001755	CD20 on IgD- CD38- B cell	finngen_R10_L12_VITILIGO	Vitiligo	rs6935576	A	G	0.1333	0.1995	0.04249	2.76e-06	-0.132227	0.662087	0.841706	0.00599533	22.0451
ebi-a-GCST90001755	CD20 on IgD- CD38- B cell	finngen_R10_L12_VITILIGO	Vitiligo	rs73427516	T	C	0.1114	0.2135	0.0466	4.76e-06	-0.132894	0.541139	0.806006	0.00571018	20.9906
ebi-a-GCST90001755	CD20 on IgD- CD38- B cell	finngen_R10_L12_VITILIGO	Vitiligo	rs12305	G	T	0.0472	0.2851	0.05792	8.92e-07	-0.175146	0.27836	0.529215	0.00658538	24.2291
ebi-a-GCST90001755	CD20 on IgD- CD38- B cell	finngen_R10_L12_VITILIGO	Vitiligo	rs7617301	C	A	0.124	0.1869	0.03802	9.2e-07	-0.181997	0.135167	0.178154	0.00656818	24.1654
ebi-a-GCST90001755	CD20 on IgD- CD38- B cell	finngen_R10_L12_VITILIGO	Vitiligo	rs12200643	A	G	0.0083	-0.7166	0.1417	4.48e-07	-0.228219	0.624886	0.714949	0.00694861	25.5749
ebi-a-GCST90001755	CD20 on IgD- CD38- B cell	finngen_R10_L12_VITILIGO	Vitiligo	rs28780104	G	C	0.128	0.2027	0.04336	3.04e-06	-0.237585	0.24757	0.337221	0.00594364	21.8539
ebi-a-GCST90001755	CD20 on IgD- CD38- B cell	finngen_R10_L12_VITILIGO	Vitiligo	rs2288481	A	G	0.3503	0.1978	0.0256	1.42e-14	-0.247651	0.115734	0.0323683	0.0160712	59.6998
ebi-a-GCST90001755	CD20 on IgD- CD38- B cell	finngen_R10_L12_VITILIGO	Vitiligo	rs9461562	G	A	0.1025	0.2489	0.0499	6.42e-07	-0.258772	0.356257	0.467617	0.00676106	24.8799
ebi-a-GCST90001755	CD20 on IgD- CD38- B cell	finngen_R10_L12_VITILIGO	Vitiligo	rs57229995	C	G	0.1775	0.1754	0.03618	1.31e-06	-0.277541	0.146135	0.057536	0.00618255	21.3878
ebi-a-GCST90001755	CD20 on IgD- CD38- B cell	finngen_R10_L12_VITILIGO	Vitiligo	rs1051133	T	A	0.1203	0.2086	0.0445	2.86e-06	-0.311851	0.256084	0.223313	0.0059761	21.974
ebi-a-GCST90001755	CD20 on IgD- CD38- B cell	finngen_R10_L12_VITILIGO	Vitiligo	rs61731791	T	C	0.0972	0.2328	0.04226	3.86e-08	-0.318426	0.254827	0.211455	0.00823434	30.3464
ebi-a-GCST90001755	CD20 on IgD- CD38- B cell	finngen_R10_L12_VITILIGO	Vitiligo	rs9501107	T	G	0.1482	0.1927	0.03885	7.34e-07	-0.352283	0.126885	0.00549655	0.00668622	24.6026
ebi-a-GCST90001755	CD20 on IgD- CD38- B cell	finngen_R10_L12_VITILIGO	Vitiligo	rs11751198	A	G	0.1839	0.1995	0.03634	4.32e-08	-0.384266	0.458725	0.402209	0.00817828	30.1381
ebi-a-GCST90001755	CD20 on IgD- CD38- B cell	finngen_R10_L12_VITILIGO	Vitiligo	rs28986300	G	A	0.1244	0.2034	0.04369	3.32e-06	-0.409495	0.262125	0.118237	0.00589499	21.6739
ebi-a-GCST90001755	CD20 on IgD- CD38- B cell	finngen_R10_L12_VITILIGO	Vitiligo	rs71565312	A	G	0.1642	0.1685	0.03681	4.89e-06	-0.546488	0.482584	0.257457	0.00570031	20.9541
ebi-a-GCST90001755	CD20 on IgD- CD38- B cell	finngen_R10_L12_VITILIGO	Vitiligo	rs111843429	A	G	0.1121	0.2271	0.04641	1.03e-06	-1.01635	1.33494	0.446453	0.0065086	23.9448
ebi-a-GCST90001772	CD24 on unswitched memory B cell	finngen_R10_L12_VITILIGO	Vitiligo	rs77636548	C	T	0.0345	-0.3067	0.06672	4.42e-06	0.874425	0.459228	0.0568945	0.00575123	21.1308
ebi-a-GCST90001772	CD24 on unswitched memory B cell	finngen_R10_L12_VITILIGO	Vitiligo	rs77899115	C	T	0.0371	-0.3035	0.06563	3.9e-06	0.283324	0.245692	0.248842	0.00582007	21.3852
ebi-a-GCST90001772	CD24 on unswitched memory B cell	finngen_R10_L12_VITILIGO	Vitiligo	rs148432091	G	A	0.0164	-0.5252	0.1005	1.81e-07	0.221381	0.365384	0.544589	0.0074205	27.3097
ebi-a-GCST90001772	CD24 on unswitched memory B cell	finngen_R10_L12_VITILIGO	Vitiligo	rs9486458	G	A	0.0245	-0.6126	0.07899	1.14e-14	0.206014	0.21971	0.348417	0.0161982	60.1464
ebi-a-GCST90001772	CD24 on unswitched memory B cell	finngen_R10_L12_VITILIGO	Vitiligo	rs9916833	T	C	0.1343	0.1791	0.03582	5.95e-07	0.153447	0.107951	0.155188	0.00679717	25
ebi-a-GCST90001772	CD24 on unswitched memory B cell	finngen_R10_L12_VITILIGO	Vitiligo	rs3127661	G	A	0.6702	0.1688	0.02596	8.97e-11	0.129519	0.0963903	0.179049	0.0114416	42.2801
ebi-a-GCST90001772	CD24 on unswitched memory B cell	finngen_R10_L12_VITILIGO	Vitiligo	rs4862454	A	G	0.2981	-0.1417	0.02733	2.27e-07	0.106293	0.0896744	0.23589	0.00730511	26.8819
ebi-a-GCST90001772	CD24 on unswitched memory B cell	finngen_R10_L12_VITILIGO	Vitiligo	rs28752534	C	T	0.3884	0.1435	0.03084	3.38e-06	0.0881798	0.0855736	0.302797	0.0060303	22.1745
ebi-a-GCST90001772	CD24 on unswitched memory B cell	finngen_R10_L12_VITILIGO	Vitiligo	rs117521333	T	G	0.0186	-0.4779	0.09435	4.27e-07	0.0846851	0.331014	0.798078	0.00697431	25.6561
ebi-a-GCST90001772	CD24 on unswitched memory B cell	finngen_R10_L12_VITILIGO	Vitiligo	rs9486451	A	G	0.199	0.1812	0.03071	3.95e-09	0.0760488	0.0922928	0.409943	0.00944034	34.8142
ebi-a-GCST90001772	CD24 on unswitched memory B cell	finngen_R10_L12_VITILIGO	Vitiligo	rs7153153	A	T	0.1851	0.1555	0.03189	1.13e-06	0.0591734	0.101926	0.56154	0.00646673	23.7767
ebi-a-GCST90001772	CD24 on unswitched memory B cell	finngen_R10_L12_VITILIGO	Vitiligo	rs6068718	C	T	0.2241	-0.1444	0.02985	1.38e-06	-0.0168592	0.106049	0.873688	0.00636536	23.4016
ebi-a-GCST90001772	CD24 on unswitched memory B cell	finngen_R10_L12_VITILIGO	Vitiligo	rs2236073	A	G	0.5997	0.1623	0.02499	9.31e-11	-0.0426878	0.0831559	0.607709	0.0114148	42.1798
ebi-a-GCST90001772	CD24 on unswitched memory B cell	finngen_R10_L12_VITILIGO	Vitiligo	rs272582	A	G	0.37	-0.1497	0.02563	5.64e-09	-0.0690921	0.0883629	0.434265	0.00925251	34.1151
ebi-a-GCST90001772	CD24 on unswitched memory B cell	finngen_R10_L12_VITILIGO	Vitiligo	rs7705021	G	A	0.1005	0.188	0.04097	4.6e-06	-0.0809881	0.0961562	0.399645	0.0057311	21.0564
ebi-a-GCST90001772	CD24 on unswitched memory B cell	finngen_R10_L12_VITILIGO	Vitiligo	rs137996519	A	G	0.0279	-0.3982	0.075	1.16e-07	-0.0991272	0.431955	0.818492	0.00765759	28.189
[truncated: 782 more rows]

## Sheet: S4
Supplementary Table S4 Instrumental variables used in MR analysis of the association between 59 metabolites and Vitiligo.
[truncated: 771 more rows]

## Sheet: S5
Supplementary Table S5 Mendelian randomization approaches were employed to investigate the association between 49 inflammatory and immune-related proteins and Vitiligo.
[truncated: 112 more rows]

[truncated: 6 more sheets: S6, S7, S8, S9, S10, S11]
